# Supplementary material for: Identification of effective diagnostic biomarker and immune cell infiltration characteristics in acute liver failure by integrating bioinformatics analysis and machine-learning strategies
Source: Front Genet. 2022 Sep 28;13:1004912. doi: 10.3389/fgene.2022.1004912 (PMC9554357; doi:10.3389/fgene.2022.1004912)
Supplement: Supplementary file 1 [file Table2.xlsx]

## Sheet: Sheet1
co-down-regulated DEGs	co-up-regulated DEGs
CYP3A4	ADAMTS2
CFHR3	FANCI
CYP1A2	COL4A2
CYP2B7P	MPP1
SLC22A1	SLAMF8
CYP2A6	FTH1
APOF	NOP10
C8B	MS4A14
CTH	ZEB2
HPX	MYOF
AKR1D1	PLXDC2
LPA	SFN
ACADSB	CTSB
HAO2	CAPG
C3P1	FXYD5
CFHR4	RACGAP1
CYP3A5	NID2
AZGP1	MS4A6A
CHI3L1	SNX6
ALDH2	ITGAV
CYP4F2	MARCKS
C6	KIF4A
GHR	TGFBI
IGF1	HSPA2
GNMT	LAMB1
SLC7A2	FSTL1
A1BG	FPR3
TFR2	ARPC2
DMGDH	LYZ
AQP9	FAM127A
CDO1	MS4A4A
PLGLB2	NPC2
AMDHD1	TMSB4X
SLC17A2	CENPE
PFKFB1	C3AR1
CPN1	SLC12A2
SCP2	TIMP2
SERPING1	COL4A1
C2	UBE2T
SLC13A5	CRYAB
TTC36	COL5A2
THRSP	ARHGDIB
MSMO1	KIAA0101
ALAS1	FAP
ALDH1L1	VIM
MST1	CXCL6
MLXIPL	PLA2G7
FXYD1	SPARC
ADRA1A	RAD51AP1
ACSM3	PRC1
SC5D	LGALS1
SERPINA5	LXN
KHK	CENPF
IGFBP1	NUSAP1
SLC6A1	PRR11
MASP2	GPNMB
SLC1A1	GPX8
GBA3	GPR34
F12	LDHB
RDH16	CKS2
CYP4F3	MKI67
HAAO	TMSB10
PHYH	MNDA
XDH	NCAPG
ALDH6A1	ANLN
GCKR	CCDC109B
SLC6A12	PKM
PNPLA3	LUM
TMEM220	CCNB1
DHODH	CD52
PXMP2	COL6A3
DHCR24	TOP2A
AIG1	COL3A1
MT1M	COL1A1
PLA1A	COL1A2
SLC22A3	PTTG1
NR5A2	MMP7
HMGCL	AKR1B10
BCO2	SPP1
C1RL
SLC27A5
COBLL1
PGLYRP2
PC
CDHR5
PCYOX1
GPR125
SLC19A3
PPP1R1A
PAIP2B
IGFBP2
PEMT
LPIN2
GNE
PTPN3
PXDC1
FTCD
ALDH7A1
ECHDC2
QDPR
PROC
GADD45G
ELFN1
ALDH4A1
RND1
TENM1
SLC9B2
GPR146
HGFAC
GPHN
CLDN12
ORMDL3
ADAMTSL3
ASGR1
CPEB3
LARP1B
KAT2B
GLT1D1
MMAB
ADORA2A-AS1
SNTB1
