# Supplementary material for: Identification of effective diagnostic biomarker and immune cell infiltration characteristics in acute liver failure by integrating bioinformatics analysis and machine-learning strategies
Source: Front Genet. 2022 Sep 28;13:1004912. doi: 10.3389/fgene.2022.1004912 (PMC9554357; doi:10.3389/fgene.2022.1004912)
Supplement: Supplementary file 2 [file Table1.xls]

## Sheet:  GSE38941
id	logFC	AveExpr	t	P.Value	adj.P.Val	B
PPP1R1A	-3.60017	6.37412	-31.7514	1.6396e-23	3.55039e-19	42.9895
SLC6A1	-4.46785	6.26771	-25.7681	4.71441e-21	4.5007e-17	37.806
ALDH2	-1.49623	11.5271	-25.5018	6.23538e-21	4.5007e-17	37.5442
GNMT	-5.03723	6.50511	-24.8934	1.19295e-20	6.45802e-17	36.9349
CCL5	3.35074	8.00398	22.8141	1.22918e-19	4.66328e-16	34.7243
COQ10A	-1.82518	7.82357	-22.7688	1.29605e-19	4.66328e-16	34.6738
IGLV1-44	2.91166	7.73576	22.6399	1.50748e-19	4.66328e-16	34.5295
TMSB10	3.25966	12.3112	22.3371	2.15675e-19	5.83777e-16	34.1871
PLA2G7	3.97385	8.47838	21.3062	7.5469e-19	1.81578e-15	32.9849
ST6GAL1	-2.28726	6.86924	-21.123	9.48218e-19	1.90703e-15	32.765
KRT23	4.36945	6.92767	21.0496	1.03958e-18	1.90703e-15	32.6763
GFRA1	-2.11873	5.92572	-21.0365	1.05682e-18	1.90703e-15	32.6605
AVPR1A	-3.15988	5.34315	-20.6746	1.67011e-18	2.78188e-15	32.2187
ACAT1	-1.4869	6.82687	-20.4741	2.15877e-18	3.339e-15	31.9706
MTHFD2L	-1.44833	5.30999	-20.3725	2.46087e-18	3.53998e-15	31.8438
PVRL3	-2.48677	6.3901	-20.2582	2.85324e-18	3.53998e-15	31.7006
MFSD9	-1.47383	6.07156	-20.2356	2.93801e-18	3.53998e-15	31.6722
IGLL3P	3.51826	10.3785	20.2344	2.94263e-18	3.53998e-15	31.6707
KCNN2	-3.36936	5.54709	-19.8936	4.59644e-18	5.23849e-15	31.2383
PID1	-1.28191	5.29616	-19.3894	9.00138e-18	9.30904e-15	30.5851
HLA-DPA1	3.18821	9.97123	19.3624	9.33531e-18	9.30904e-15	30.5497
SEL1L3	1.96812	7.04559	19.3527	9.45778e-18	9.30904e-15	30.537
SLC1A1	-1.96636	7.89276	-19.3195	9.89189e-18	9.313e-15	30.4933
TPST1	-2.42326	8.02197	-19.0672	1.39414e-17	1.25786e-14	30.159
KCND3	-1.25645	5.55296	-18.9978	1.53318e-17	1.32797e-14	30.0663
LCK	1.98271	7.18163	18.9518	1.63321e-17	1.36022e-14	30.0047
CFHR3	-3.71692	5.99639	-18.7939	2.03076e-17	1.61835e-14	29.7921
PLP2	1.8131	8.303	18.7722	2.09264e-17	1.61835e-14	29.7628
PDLIM1	1.41395	11.6521	18.7116	2.27628e-17	1.69967e-14	29.6807
IGF1	-2.29596	7.05149	-18.6152	2.60376e-17	1.87939e-14	29.5494
ZNF385B	-1.62178	4.6776	-18.5267	2.94693e-17	2.05848e-14	29.4284
ANXA2P2	2.37461	11.3051	18.4526	3.27004e-17	2.19164e-14	29.3266
OSBPL3	2.47701	6.60332	18.4375	3.33998e-17	2.19164e-14	29.3059
IGLL5	3.72766	8.63928	18.3249	3.91546e-17	2.49369e-14	29.1504
ACACB	-1.47513	8.05271	-18.1521	5.00536e-17	3.09674e-14	28.91
CD52	3.61105	7.84891	18.1117	5.30262e-17	3.18953e-14	28.8535
TIMP1	3.21454	11.8852	18.0739	5.59675e-17	3.27349e-14	28.8006
TTC6	-1.38624	4.40057	-18.0557	5.74455e-17	3.27349e-14	28.7751
TRBC1	3.30294	8.5211	17.8342	7.90413e-17	4.38862e-14	28.4622
SLC16A2	-1.92721	7.02782	-17.8036	8.26171e-17	4.47248e-14	28.4188
CFH	-2.14593	11.6218	-17.77	8.67476e-17	4.58154e-14	28.371
TMSB4X	2.17829	12.9075	17.7426	9.02704e-17	4.60777e-14	28.3319
HLA-DQA1	3.97624	8.76578	17.7333	9.15001e-17	4.60777e-14	28.3186
MYRIP	-1.40357	6.44433	-17.6907	9.73533e-17	4.74552e-14	28.2578
FTH1P5	1.30576	13.5348	17.6745	9.96816e-17	4.74552e-14	28.2346
SC5D	-1.60042	6.8905	-17.6668	1.0081e-16	4.74552e-14	28.2235
FTH1	1.6902	12.219	17.3891	1.51603e-16	6.8392e-14	27.8227
2022-03-02	-2.64309	8.43476	-17.3025	1.72377e-16	7.61765e-14	27.6965
ST3GAL6	-1.83218	5.61514	-17.2546	1.85103e-16	8.01646e-14	27.6264
AKR1B1	2.76979	9.65244	17.1986	2.01203e-16	8.54282e-14	27.5444
PCSK9	-2.39892	6.97551	-17.1651	2.11522e-16	8.80827e-14	27.4951
SLCO4C1	-2.20059	4.52448	-17.1495	2.16523e-16	8.84638e-14	27.4722
PLGLB2	-2.81389	4.7368	-17.1184	2.26855e-16	9.06319e-14	27.4263
CD2	2.98455	7.85253	17.1086	2.302e-16	9.06319e-14	27.4119
THEMIS2	2.82843	7.70345	16.9433	2.95233e-16	1.1416e-13	27.1669
GZMB	3.91169	7.73195	16.9138	3.08734e-16	1.17286e-13	27.1228
IGLJ3	2.25256	7.09008	16.8877	3.21145e-16	1.19898e-13	27.084
CLIC1	1.91916	10.5115	16.8519	3.39075e-16	1.24446e-13	27.0305
HLA-DPB1	2.10987	8.42063	16.7507	3.95557e-16	1.42757e-13	26.8786
ABCA6	-2.33778	7.61768	-16.7002	4.2728e-16	1.51677e-13	26.8026
MRPS21	1.16632	10.2396	16.6132	4.88235e-16	1.7052e-13	26.671
GPLD1	-2.17873	5.69461	-16.5938	5.03032e-16	1.72486e-13	26.6416
HAO2	-4.63194	6.94367	-16.5818	5.12369e-16	1.72486e-13	26.6234
ABCC6P1	-2.92019	6.10962	-16.575	5.1776e-16	1.72486e-13	26.6131
ALDOA	1.79792	9.67385	16.434	6.43749e-16	2.11208e-13	26.3981
ARL4D	-1.07282	5.59651	-16.3124	7.77718e-16	2.51354e-13	26.2115
ARPC1B	2.06904	10.2816	16.3023	7.90068e-16	2.5159e-13	26.1959
CYP39A1	-2.89614	5.67857	-16.2795	8.18665e-16	2.56918e-13	26.1608
RHOBTB1	2.45375	8.73019	16.2638	8.38967e-16	2.59529e-13	26.1366
SGK223	2.06379	8.06048	16.2472	8.61039e-16	2.62605e-13	26.1109
CFP	3.35454	9.64554	16.1828	9.52439e-16	2.86446e-13	26.0112
GNLY	2.76621	6.55888	16.0813	1.11744e-15	3.31123e-13	25.8533
GZMA	3.70274	8.57522	16.0733	1.13157e-15	3.31123e-13	25.8408
IL13RA1	-1.38051	8.32228	-16.0466	1.18036e-15	3.40793e-13	25.7991
SEC14L1	1.39293	7.72061	16.0075	1.25569e-15	3.57772e-13	25.7379
CD3D	2.43183	8.70227	15.9558	1.36294e-15	3.83286e-13	25.6569
CD72	2.559	7.01466	15.9465	1.38324e-15	3.84009e-13	25.6422
TADA1	-1.19044	5.49195	-15.9148	1.45478e-15	3.98756e-13	25.5923
IL18	3.03845	6.86335	15.8829	1.53052e-15	4.14273e-13	25.5421
LCMT1	1.28821	8.53634	15.8613	1.58399e-15	4.23453e-13	25.5081
CECR1	3.43607	10.234	15.8335	1.65603e-15	4.37312e-13	25.4641
S100A11	3.5133	8.19209	15.7871	1.78355e-15	4.64107e-13	25.3907
GPX1	2.30961	12.136	15.7812	1.80036e-15	4.64107e-13	25.3814
FZD5	-1.88156	7.82584	-15.742	1.91728e-15	4.88432e-13	25.3191
C1QB	4.14871	10.9178	15.7279	1.96109e-15	4.93783e-13	25.2967
FLJ32255	2.05436	5.70368	15.6906	2.0823e-15	5.18212e-13	25.2373
TBC1D8B	-1.60039	5.27867	-15.6836	2.10597e-15	5.18212e-13	25.2261
GPR125	-1.92777	5.81353	-15.6474	2.23238e-15	5.43146e-13	25.1684
ABCC1	1.54937	6.49803	15.6086	2.37682e-15	5.70648e-13	25.1063
PPP1R3C	-3.38461	7.13153	-15.6008	2.40697e-15	5.70648e-13	25.0938
LPA	-5.36649	6.73159	-15.5963	2.42448e-15	5.70648e-13	25.0866
C19orf33	2.21395	5.49471	15.5819	2.48172e-15	5.71693e-13	25.0635
TMEM41B	-1.55268	9.26828	-15.5279	2.70832e-15	6.15915e-13	24.9769
EPB41L5	-2.17688	6.45372	-15.5202	2.74241e-15	6.15915e-13	24.9645
CPEB3	-1.00101	4.96643	-15.5158	2.76211e-15	6.15915e-13	24.9574
HLA-DMA	3.60527	9.85228	15.5102	2.78746e-15	6.15915e-13	24.9484
NR5A2	-2.09969	5.88355	-15.4788	2.9336e-15	6.41658e-13	24.8977
ANXA2	1.78387	9.56276	15.3432	3.6606e-15	7.92666e-13	24.6782
IL1RAP	-3.14864	7.49109	-15.3186	3.81076e-15	8.17012e-13	24.6383
FMNL2	1.69474	6.75023	15.2978	3.94326e-15	8.37131e-13	24.6044
HLA-DMB	3.02356	9.44746	15.2646	4.16454e-15	8.67106e-13	24.5503
GZMH	2.83251	7.12215	15.2413	4.32716e-15	8.92385e-13	24.5123
RAB15	-1.70062	7.81384	-15.1864	4.73721e-15	9.67732e-13	24.4224
TMEM220	-2.39408	7.91446	-15.1658	4.90131e-15	9.91897e-13	24.3886
AADAT	-1.89321	6.5601	-15.1362	5.1477e-15	1.02425e-12	24.34
KLHL6	1.83953	5.45106	15.1352	5.1558e-15	1.02425e-12	24.3384
FANCC	-1.04902	5.26258	-15.1233	5.25817e-15	1.03509e-12	24.3189
ACSM3	-2.30214	6.30991	-15.106	5.41111e-15	1.04865e-12	24.2904
HLA-DRA	3.15308	10.3593	15.1046	5.42387e-15	1.04865e-12	24.2881
KRT19	2.75615	6.2715	15.0992	5.47288e-15	1.04876e-12	24.2792
NR1I3	-2.204	5.44201	-15.0577	5.86369e-15	1.11379e-12	24.2107
CD247	1.495	6.78894	15.0409	6.02935e-15	1.12551e-12	24.183
HS3ST3B1	-1.17748	6.65722	-15.0214	6.22854e-15	1.14303e-12	24.1507
CMTM7	1.86262	7.79415	15.0214	6.22875e-15	1.14303e-12	24.1507
CTSB	1.95163	11.4721	14.9982	6.47443e-15	1.17813e-12	24.1123
PCOLCE2	-3.21216	6.22591	-14.9903	6.56033e-15	1.18381e-12	24.0992
C2	-1.72436	8.05182	-14.9478	7.04241e-15	1.2603e-12	24.0288
CD86	2.37094	7.41554	14.9171	7.41375e-15	1.31588e-12	23.9777
NKG7	2.85485	6.45975	14.9033	7.58719e-15	1.33003e-12	23.9548
N4BP2	-1.69139	6.49055	-14.901	7.6163e-15	1.33003e-12	23.951
MIA3	-1.11967	6.99802	-14.8334	8.53299e-15	1.47819e-12	23.838
DPEP2	3.05695	7.24853	14.7407	9.97723e-15	1.70116e-12	23.6826
WFDC1	2.28414	7.79583	14.7339	1.00922e-14	1.70732e-12	23.6712
MS4A7	3.07708	9.22694	14.7174	1.03784e-14	1.74213e-12	23.6434
PRR11	1.52091	9.70737	14.7069	1.05637e-14	1.75958e-12	23.6258
NPC2	2.40617	11.5002	14.6641	1.13593e-14	1.87766e-12	23.5536
ALDH6A1	-2.61791	7.42147	-14.6479	1.16757e-14	1.91534e-12	23.5263
LY86	2.52697	8.92383	14.6377	1.18798e-14	1.91974e-12	23.5091
ANKRD36BP2	2.26622	5.59259	14.6132	1.23856e-14	1.97666e-12	23.4676
C1QA	3.8143	10.3165	14.6096	1.24611e-14	1.97666e-12	23.4616
VTCN1	2.87472	6.55881	14.6006	1.26548e-14	1.97844e-12	23.4462
RP11-384L8.1	-1.97436	4.87677	-14.5985	1.26999e-14	1.97844e-12	23.4427
CMTM8	-1.90448	7.87845	-14.5902	1.28806e-14	1.99225e-12	23.4286
FAM198A	-2.22911	4.71118	-14.5791	1.31275e-14	2.01604e-12	23.4098
GRN	2.6801	10.5697	14.5721	1.32854e-14	2.02593e-12	23.3979
ITCH	-1.23504	6.48045	-14.5676	1.33865e-14	2.02707e-12	23.3903
ADRBK2	2.02988	7.47911	14.5407	1.40166e-14	2.10774e-12	23.3446
IGLC1	2.30577	8.49194	14.5163	1.46125e-14	2.18221e-12	23.3031
TAP1	1.15656	8.67634	14.487	1.53661e-14	2.27545e-12	23.2531
SNRPD2	1.63517	9.81714	14.4839	1.54471e-14	2.27545e-12	23.2479
FER1L4	1.5528	5.44789	14.4619	1.6042e-14	2.34713e-12	23.2103
YWHAB	1.08056	10.3281	14.4238	1.71269e-14	2.48335e-12	23.1451
SRD5A2	-2.81658	5.93999	-14.4212	1.72025e-14	2.48335e-12	23.1408
SLA	2.53054	9.05872	14.3934	1.80449e-14	2.58772e-12	23.0932
FAM20A	-1.83744	6.7911	-14.368	1.88523e-14	2.68571e-12	23.0496
ARPC2	1.40981	10.827	14.362	1.90481e-14	2.69587e-12	23.0393
MICAL1	2.76014	7.30549	14.3372	1.98812e-14	2.7955e-12	22.9967
TBC1D10C	1.76976	7.32764	14.3222	2.04041e-14	2.84126e-12	22.9709
CD97	2.13235	8.74135	14.3204	2.0469e-14	2.84126e-12	22.9677
MAGT1	-1.30133	8.61058	-14.3085	2.08948e-14	2.88188e-12	22.9472
CCL18	2.91899	8.46876	14.3004	2.11874e-14	2.90375e-12	22.9334
RPL11	1.26245	10.9167	14.2889	2.16141e-14	2.9436e-12	22.9135
C1orf162	3.31234	10.0202	14.2715	2.22753e-14	3.01469e-12	22.8835
LGALS1	2.55018	10.1266	14.2229	2.42381e-14	3.25995e-12	22.7994
ZAP70	1.25157	6.67478	14.2076	2.48885e-14	3.32677e-12	22.773
TYROBP	3.18644	9.5436	14.1784	2.61868e-14	3.43666e-12	22.7224
CECR2	-1.19767	5.40662	-14.164	2.68548e-14	3.50309e-12	22.6973
MTMR4	-1.42259	8.60877	-14.1336	2.83156e-14	3.67153e-12	22.6445
FAM49A	2.3714	7.33424	14.1103	2.94919e-14	3.80129e-12	22.604
ATF7IP2	-1.15463	7.20833	-14.0629	3.20437e-14	4.08161e-12	22.5213
SAMD5	-1.22992	5.75901	-14.0434	3.31624e-14	4.19941e-12	22.4871
TTC36	-2.9401	6.38575	-14.0378	3.34909e-14	4.21635e-12	22.4772
HCLS1	2.58038	9.94969	14.0324	3.38103e-14	4.23196e-12	22.4678
IRF6	-1.09078	5.6893	-14.0204	3.45284e-14	4.29108e-12	22.4468
GPHN	-1.71361	6.95178	-14.0179	3.4679e-14	4.29108e-12	22.4425
SLC2A10	-2.59421	9.2683	-14.0131	3.49741e-14	4.30301e-12	22.434
SELE	-3.55577	6.05344	-14.006	3.54153e-14	4.33267e-12	22.4216
VSIG4	3.67796	10.6828	13.9944	3.61414e-14	4.39667e-12	22.4013
PDIA3	-1.10348	8.88817	-13.9663	3.79762e-14	4.58968e-12	22.352
RAB27A	-1.37299	8.93914	-13.9606	3.83639e-14	4.58968e-12	22.3418
TENM1	-2.22942	4.93293	-13.9251	4.0841e-14	4.85919e-12	22.2795
SMOC1	-1.73651	6.46852	-13.883	4.39936e-14	5.20207e-12	22.2053
GNE	-2.68143	9.35153	-13.8801	4.42274e-14	5.20207e-12	22.2
PPT1	2.12599	10.385	13.8773	4.44436e-14	5.20207e-12	22.1952
HCST	1.82379	7.70154	13.8603	4.58026e-14	5.33231e-12	22.1651
MTFR1	-1.44061	6.26837	-13.8414	4.736e-14	5.45619e-12	22.1318
HLA-B	2.02015	11.6879	13.8413	4.73707e-14	5.45619e-12	22.1316
GPNMB	3.5209	8.01149	13.8198	4.9217e-14	5.63886e-12	22.0934
ATP2B2	-1.46109	5.38894	-13.7976	5.11927e-14	5.83435e-12	22.0542
C6	-3.29816	10.9258	-13.7671	5.40505e-14	6.1278e-12	22
LARP1B	-1.78095	6.55471	-13.7332	5.74186e-14	6.47574e-12	21.9397
DEF6	1.18185	6.51714	13.6775	6.34319e-14	7.11686e-12	21.8403
SCP2	-1.38636	11.7985	-13.6698	6.43173e-14	7.17901e-12	21.8265
RAB33B	-1.70126	6.73029	-13.6612	6.53084e-14	7.25224e-12	21.8112
TIGD2	-1.43323	8.21239	-13.6411	6.77134e-14	7.48095e-12	21.7751
VEGFA	-1.42786	7.31541	-13.6067	7.20259e-14	7.91699e-12	21.7135
LAPTM5	2.68329	10.2647	13.5991	7.30207e-14	7.98581e-12	21.6998
ZCCHC14	-1.15373	6.29014	-13.5676	7.7278e-14	8.40894e-12	21.6433
MZB1	4.05991	8.68473	13.5564	7.88462e-14	8.53668e-12	21.6232
COBLL1	-1.51764	5.63817	-13.5274	8.308e-14	8.95032e-12	21.571
KCNT2	-1.93944	7.40901	-13.5032	8.68008e-14	9.21365e-12	21.5272
ALS2	-1.22437	6.37809	-13.5	8.72961e-14	9.22102e-12	21.5216
FCRL5	2.38157	5.79394	13.496	8.79373e-14	9.24366e-12	21.5143
F11	-1.77706	4.92544	-13.4833	8.99807e-14	9.41276e-12	21.4913
ZNF684	-1.53734	5.37059	-13.4763	9.11179e-14	9.4859e-12	21.4788
C4orf48	2.55304	8.73343	13.4623	9.34613e-14	9.68331e-12	21.4534
SEC63	-1.02133	7.10148	-13.4323	9.86855e-14	1.00755e-11	21.3991
PPM1M	1.48955	6.62769	13.4299	9.91223e-14	1.00755e-11	21.3947
CHST11	1.53095	6.80045	13.4297	9.91594e-14	1.00755e-11	21.3943
FGGY	-2.22516	5.93267	-13.4274	9.95729e-14	1.00755e-11	21.3902
MMP7	5.6884	8.92226	13.4169	1.01493e-13	1.01616e-11	21.3711
HLA-A	1.51925	12.9537	13.415	1.01843e-13	1.01616e-11	21.3677
GLA	1.29034	9.3135	13.4132	1.02165e-13	1.01616e-11	21.3645
MIAT	1.44302	6.3677	13.4125	1.02301e-13	1.01616e-11	21.3632
PYHIN1	1.64417	5.74845	13.3954	1.05535e-13	1.0435e-11	21.3321
PRF1	1.5475	7.72309	13.3838	1.07773e-13	1.06078e-11	21.3111
MAPK13	2.01009	6.9697	13.3551	1.13552e-13	1.10759e-11	21.259
RP11-248J18.3	1.49012	4.35647	13.3344	1.17937e-13	1.1452e-11	21.2211
CFD	3.30947	8.83888	13.3196	1.2115e-13	1.17115e-11	21.1943
SLC25A6	1.52681	10.9394	13.3153	1.22116e-13	1.17524e-11	21.1863
DEXI	-1.14103	6.88068	-13.2864	1.28729e-13	1.22861e-11	21.1336
ZC3H12D	2.49263	6.07721	13.2862	1.28796e-13	1.22861e-11	21.1331
TSPAN12	-1.2695	6.52757	-13.2798	1.30304e-13	1.23754e-11	21.1215
RHBDF2	1.34238	7.32116	13.2755	1.31336e-13	1.2419e-11	21.1136
RNASE6	3.81795	8.12007	13.2547	1.36421e-13	1.28437e-11	21.0756
ADRA1A	-1.08452	4.56534	-13.2352	1.41389e-13	1.32538e-11	21.0399
NNMT	-2.83849	6.01956	-13.2198	1.45456e-13	1.35763e-11	21.0116
TCAIM	-1.15799	5.94328	-13.2132	1.47217e-13	1.36817e-11	20.9995
SLC33A1	-1.10267	6.92995	-13.2026	1.50131e-13	1.38929e-11	20.98
PRKAA1	-1.10989	6.44413	-13.1687	1.59796e-13	1.47243e-11	20.9176
GPR37	-2.46986	4.48303	-13.1653	1.60776e-13	1.47519e-11	20.9115
SLC30A1	-1.67423	6.77544	-13.1486	1.65803e-13	1.50853e-11	20.8807
C1S	-2.15184	9.40761	-13.142	1.67836e-13	1.52064e-11	20.8685
PARVG	1.20618	6.2963	13.1193	1.75009e-13	1.56868e-11	20.8267
CAP1	1.21933	11.3217	13.1192	1.75042e-13	1.56868e-11	20.8265
IGFALS	-1.84538	6.59911	-13.1184	1.75312e-13	1.56868e-11	20.825
SPA17	1.56244	5.29795	13.0883	1.85346e-13	1.65164e-11	20.7693
IL10RA	3.04997	9.27046	13.0825	1.8735e-13	1.66265e-11	20.7586
RPS5	1.56038	11.7713	13.0772	1.89182e-13	1.67206e-11	20.7488
SMIM14	-1.58726	7.84441	-13.0743	1.90205e-13	1.67426e-11	20.7435
EPCAM	3.69366	9.33226	13.0715	1.91185e-13	1.67608e-11	20.7383
KLF15	-1.19275	6.8541	-13.0656	1.93291e-13	1.68771e-11	20.7274
SLC22A25	-1.47876	5.73186	-13.0521	1.98191e-13	1.71814e-11	20.7023
CSF1R	2.83404	9.28242	13.0496	1.99124e-13	1.71814e-11	20.6976
LY96	3.21592	8.63035	13.0495	1.99156e-13	1.71814e-11	20.6975
VAT1	1.33921	8.97799	13.0445	2.01003e-13	1.72719e-11	20.6882
FOLR2	1.55181	7.41019	13.034	2.04964e-13	1.75427e-11	20.6687
MFI2	1.0689	5.7832	13.0268	2.07724e-13	1.77089e-11	20.6554
ITGAL	1.91948	7.09775	13.0208	2.10026e-13	1.77934e-11	20.6443
NUDT1	1.77338	6.89834	13.02	2.10358e-13	1.77934e-11	20.6428
MAF1	1.05582	8.08227	13.0053	2.16151e-13	1.8096e-11	20.6156
DCAF10	-1.02238	6.66807	-13.0046	2.16444e-13	1.8096e-11	20.6142
ARHGAP9	2.30174	7.40049	12.9983	2.19006e-13	1.82398e-11	20.6025
SFXN3	1.12147	6.4921	12.9896	2.22555e-13	1.84566e-11	20.5864
KBTBD11	-1.68249	6.58085	-12.9878	2.23313e-13	1.84566e-11	20.583
OAZ1	1.18448	12.2166	12.9841	2.24859e-13	1.8477e-11	20.5761
ATG2B	-1.0239	6.92	-12.9831	2.25266e-13	1.8477e-11	20.5743
ADCY1	-1.19056	5.59513	-12.9766	2.2804e-13	1.86339e-11	20.5621
PIM2	1.85336	7.36034	12.9737	2.29272e-13	1.86641e-11	20.5567
TPM1	1.02832	8.20435	12.9684	2.31544e-13	1.87785e-11	20.5468
ASPG	-1.04554	5.92926	-12.9569	2.36533e-13	1.91115e-11	20.5255
FIG4	1.42023	8.43101	12.9247	2.51168e-13	2.02185e-11	20.4654
EXPH5	-1.42429	5.66322	-12.9128	2.56845e-13	2.05335e-11	20.4431
WIPF1	1.95047	7.03357	12.9125	2.56977e-13	2.05335e-11	20.4426
ARPC3	1.44496	10.2886	12.9047	2.60757e-13	2.07589e-11	20.428
COL4A2	3.00631	9.17484	12.8757	2.75283e-13	2.17554e-11	20.3737
MMAB	-1.62891	6.8313	-12.8581	2.84494e-13	2.24016e-11	20.3408
PDK4	2.55209	8.32997	12.8552	2.86071e-13	2.24442e-11	20.3353
ARHGAP30	1.65878	6.77822	12.8507	2.88447e-13	2.25488e-11	20.327
GVINP1	1.83851	5.68433	12.8435	2.92373e-13	2.27203e-11	20.3135
ARL4C	2.26246	8.02169	12.8361	2.96462e-13	2.28851e-11	20.2996
TMEM57	-1.02246	6.96431	-12.8338	2.97741e-13	2.28851e-11	20.2953
ISG20	2.29742	8.49645	12.8196	3.05787e-13	2.33976e-11	20.2686
PCYOX1L	1.61607	6.50471	12.8105	3.11068e-13	2.37179e-11	20.2515
C1orf106	2.28775	7.29702	12.8016	3.16318e-13	2.40335e-11	20.2347
CFI	-2.56292	9.85475	-12.7843	3.26753e-13	2.47396e-11	20.2022
CD300LF	2.03519	6.97035	12.7673	3.37371e-13	2.54545e-11	20.1702
RPL36	1.47501	10.7725	12.7514	3.4768e-13	2.60347e-11	20.1401
MCC	-1.10224	7.158	-12.748	3.49871e-13	2.60347e-11	20.1338
SYTL2	1.52956	7.13353	12.7368	3.57344e-13	2.64997e-11	20.1127
PFDN5	1.72097	10.2891	12.7276	3.63603e-13	2.68719e-11	20.0953
LDHB	2.20869	11.3268	12.7168	3.71127e-13	2.72666e-11	20.0748
C8orf46	-1.24315	3.94643	-12.7163	3.71462e-13	2.72666e-11	20.0739
TMEM147	1.25919	9.26931	12.7134	3.73488e-13	2.73227e-11	20.0685
DOCK8	1.46864	6.61188	12.7085	3.76968e-13	2.74844e-11	20.0592
SYTL1	1.42599	6.35322	12.6849	3.94178e-13	2.86427e-11	20.0145
MAP7	-1.12892	6.52426	-12.6831	3.95531e-13	2.86449e-11	20.0111
FAU	1.22634	12.6228	12.6785	3.98961e-13	2.8797e-11	20.0024
MPEG1	2.79015	9.90715	12.6711	4.04599e-13	2.9107e-11	19.9884
GGTA1P	2.42386	8.2074	12.6682	4.06848e-13	2.91718e-11	19.9828
EPB41L4B	-1.41582	5.59956	-12.658	4.14777e-13	2.96422e-11	19.9635
FLJ36848	-2.73384	6.15685	-12.6467	4.23715e-13	3.01813e-11	19.9422
LPCAT1	1.93778	8.3458	12.6422	4.27405e-13	3.03443e-11	19.9335
KRT7	1.15482	5.76936	12.6138	4.51079e-13	3.18165e-11	19.8795
MTRR	-1.03939	7.83694	-12.6065	4.57342e-13	3.20643e-11	19.8657
CTBS	-1.45547	8.34299	-12.6063	4.57554e-13	3.20643e-11	19.8652
G6PD	1.67636	5.77259	12.5978	4.64988e-13	3.24802e-11	19.8491
STK4	1.03357	6.36578	12.5907	4.71273e-13	3.28133e-11	19.8357
GCGR	-1.69705	6.27142	-12.5735	4.86954e-13	3.37965e-11	19.8029
CTSE	2.40339	6.96884	12.5308	5.28233e-13	3.64279e-11	19.7214
IGHM	2.76945	8.14064	12.5269	5.32239e-13	3.65876e-11	19.7139
COL4A1	2.59917	9.53797	12.5226	5.36609e-13	3.67713e-11	19.7057
TFPI	-1.19703	8.39021	-12.5037	5.56298e-13	3.80003e-11	19.6696
MAN1A1	-1.76478	9.14664	-12.4996	5.60668e-13	3.81783e-11	19.6617
CD53	1.43703	7.12166	12.4974	5.63052e-13	3.82204e-11	19.6575
IGSF9	-2.7947	5.19503	-12.4831	5.78692e-13	3.91594e-11	19.6301
C14orf28	-1.52041	6.94289	-12.4761	5.86548e-13	3.95673e-11	19.6166
ACVR1C	-1.21128	4.7237	-12.4639	6.00417e-13	4.03771e-11	19.5932
GBAP1	1.66723	8.22442	12.4545	6.11281e-13	4.09805e-11	19.5752
B2M	1.1687	11.71	12.4388	6.29946e-13	4.19719e-11	19.5451
HCK	2.49456	8.50007	12.4318	6.38464e-13	4.24089e-11	19.5316
LCAT	-1.30535	6.5615	-12.4265	6.45011e-13	4.27128e-11	19.5214
PAIP2B	-2.01279	6.2412	-12.4078	6.68592e-13	4.40052e-11	19.4854
SEL1L	-1.09136	7.8655	-12.3974	6.82097e-13	4.44883e-11	19.4654
ATG16L2	1.55806	7.23803	12.392	6.89236e-13	4.47309e-11	19.455
ABCA8	-1.28199	5.87871	-12.3914	6.89947e-13	4.47309e-11	19.4539
ADHFE1	-1.52647	8.42752	-12.3876	6.95011e-13	4.49247e-11	19.4466
ACSM5	-2.39507	7.36032	-12.3739	7.13706e-13	4.58261e-11	19.42
LILRB2	2.53773	7.85072	12.3729	7.1498e-13	4.58261e-11	19.4182
FOXA1	-2.44595	5.31218	-12.3727	7.15305e-13	4.58261e-11	19.4178
ANXA5	1.55395	11.0744	12.3452	7.54176e-13	4.81738e-11	19.3648
RPL8	1.21436	12.2721	12.3383	7.64321e-13	4.85355e-11	19.3514
LRRC2	-1.32037	5.23746	-12.3213	7.89759e-13	4.99371e-11	19.3186
PPM1E	-1.89787	4.41033	-12.3205	7.91005e-13	4.99371e-11	19.317
TBXAS1	1.57682	6.49731	12.2936	8.33284e-13	5.23012e-11	19.2648
DYNLT1	1.12616	11.3328	12.2888	8.40997e-13	5.26328e-11	19.2556
C1QC	3.09167	8.79261	12.2688	8.74183e-13	5.44467e-11	19.2168
SLAMF8	2.44436	6.71008	12.2649	8.80849e-13	5.46389e-11	19.2092
DHODH	-3.26498	7.14059	-12.2636	8.83144e-13	5.46389e-11	19.2066
PABPC3	1.11641	12.153	12.2529	9.01537e-13	5.54599e-11	19.1859
MOCS2	-1.35349	6.50354	-12.2444	9.16599e-13	5.62267e-11	19.1693
FGD2	1.0307	6.68655	12.2358	9.31945e-13	5.70066e-11	19.1527
LMAN1	-1.21756	7.2318	-12.2314	9.39969e-13	5.73355e-11	19.1441
MCM5	1.52763	7.63037	12.2162	9.68246e-13	5.86349e-11	19.1144
CNGA1	-2.00647	6.5935	-12.2155	9.69395e-13	5.86349e-11	19.1132
NR1H4	-1.61536	7.77181	-12.2088	9.82137e-13	5.92401e-11	19.1001
CD24	2.37428	8.28312	12.1946	1.00965e-12	6.07306e-11	19.0724
MYO1F	2.07519	8.4395	12.1888	1.02111e-12	6.10675e-11	19.0611
GPX3	1.50544	11.903	12.1875	1.02371e-12	6.10675e-11	19.0586
RPS19	1.03911	10.6862	12.1689	1.06154e-12	6.28046e-11	19.0222
NCKAP1L	1.89229	7.55306	12.1555	1.08957e-12	6.41132e-11	18.9961
MPC2	-1.63674	8.69689	-12.1489	1.1037e-12	6.46715e-11	18.9831
SLC38A6	1.77569	7.73516	12.1483	1.10504e-12	6.46715e-11	18.9819
FCER1G	2.51975	7.90151	12.1403	1.12232e-12	6.55058e-11	18.9664
PNPLA3	-2.70401	7.44513	-12.1255	1.15524e-12	6.7066e-11	18.9374
FOLH1B	-2.97022	6.35308	-12.1225	1.16205e-12	6.72808e-11	18.9315
CD63	1.55152	12.4828	12.1177	1.17294e-12	6.77301e-11	18.9222
SHROOM2	-1.15254	7.14512	-12.1071	1.19758e-12	6.89694e-11	18.9013
SYK	1.87708	7.25047	12.1011	1.21174e-12	6.95995e-11	18.8895
CAPN7	-1.13147	6.96954	-12.0958	1.22422e-12	7.00791e-11	18.8793
PROS1	-1.17196	11.6314	-12.0903	1.23764e-12	7.05258e-11	18.8683
CD8A	2.53166	7.70693	12.0841	1.2526e-12	7.11913e-11	18.8563
TRAC	1.61578	7.26797	12.0799	1.26305e-12	7.14103e-11	18.8479
CXCL6	3.56541	7.24731	12.077	1.27031e-12	7.14576e-11	18.8422
FDX1	-1.70307	8.3205	-12.0769	1.27049e-12	7.14576e-11	18.8421
HLA-C	1.59931	12.0637	12.0576	1.31948e-12	7.38294e-11	18.8041
ADORA3	2.77081	7.08738	12.047	1.34714e-12	7.51827e-11	18.7833
BCKDHB	-2.12649	6.91697	-12.034	1.3819e-12	7.69246e-11	18.7578
DUSP4	1.51597	5.60422	12.031	1.39017e-12	7.71868e-11	18.7518
TNFRSF1B	1.83195	8.75847	12.0178	1.42673e-12	7.88124e-11	18.7258
RPRD1B	-1.25137	6.4588	-11.9897	1.50773e-12	8.30746e-11	18.6704
GBP5	2.0009	6.55561	11.9882	1.51213e-12	8.31059e-11	18.6675
CDC14B	-1.15489	5.98717	-11.9863	1.51785e-12	8.32092e-11	18.6637
CYP1A2	-3.69678	8.03056	-11.9822	1.52997e-12	8.36613e-11	18.6557
C8orf37	-1.17588	6.57691	-11.9728	1.55865e-12	8.50153e-11	18.6371
MPP1	1.59362	8.78592	11.9354	1.67805e-12	9.10688e-11	18.5631
FAM60A	1.24313	6.76934	11.9327	1.68708e-12	9.13298e-11	18.5577
SELPLG	1.30223	7.34132	11.9181	1.73648e-12	9.37247e-11	18.5287
AKAP1	-1.16131	7.07411	-11.917	1.73997e-12	9.37247e-11	18.5267
ANXA10	-4.2444	7.57322	-11.9121	1.75705e-12	9.44101e-11	18.5169
NAP1L1	1.18372	9.40026	11.905	1.78179e-12	9.55021e-11	18.5029
C12orf75	2.835	6.88612	11.8996	1.80117e-12	9.63024e-11	18.492
C1RL	-1.19442	7.65055	-11.885	1.85376e-12	9.86275e-11	18.4632
NNT	-1.93309	6.71921	-11.8769	1.8839e-12	9.99851e-11	18.447
HLA-E	1.65686	11.3357	11.8708	1.90675e-12	1.00705e-10	18.4349
AMICA1	2.16909	7.8867	11.8676	1.91866e-12	1.01087e-10	18.4287
ACADS	-1.6058	6.98877	-11.8488	1.99165e-12	1.04678e-10	18.3912
C1orf54	2.49024	9.38859	11.8327	2.05655e-12	1.07566e-10	18.359
TRG-AS1	1.71704	7.24022	11.8274	2.07798e-12	1.08425e-10	18.3486
CDR2L	1.13883	6.10299	11.8233	2.09504e-12	1.09053e-10	18.3404
ANKRD46	-1.45377	8.55456	-11.8197	2.11025e-12	1.09319e-10	18.3332
TXNIP	2.15511	10.2822	11.8126	2.14013e-12	1.10602e-10	18.3191
SLC44A2	1.6555	7.30994	11.803	2.1815e-12	1.12472e-10	18.2999
LYRM7	-1.15967	6.38688	-11.8015	2.1881e-12	1.12544e-10	18.2968
GIMAP1	1.6858	7.15394	11.7905	2.23655e-12	1.14763e-10	18.2749
RCSD1	2.64355	7.90417	11.7867	2.25324e-12	1.15199e-10	18.2674
S100A6	1.7581	6.92808	11.785	2.261e-12	1.15199e-10	18.264
ETNK2	-1.95702	5.7873	-11.7799	2.28397e-12	1.16096e-10	18.2538
MS4A6A	2.13311	9.10972	11.7717	2.32177e-12	1.1773e-10	18.2373
APOOL	-1.21098	7.16332	-11.7706	2.32698e-12	1.1773e-10	18.2351
MYL12B	1.04349	12.2401	11.7643	2.35599e-12	1.1892e-10	18.2227
CXCR6	1.41996	7.09197	11.7522	2.41399e-12	1.21564e-10	18.1983
PFKFB1	-1.61714	5.49517	-11.7469	2.43964e-12	1.22571e-10	18.1877
SPATS2	1.1049	6.19093	11.7441	2.45303e-12	1.22958e-10	18.1822
PYCARD	2.15331	8.60989	11.7292	2.52731e-12	1.26389e-10	18.1522
LOC728392	1.72987	7.26057	11.7117	2.61738e-12	1.30592e-10	18.1171
NPL	1.92938	7.93039	11.7069	2.64228e-12	1.31531e-10	18.1076
ITM2C	1.81062	8.96937	11.6935	2.71424e-12	1.34803e-10	18.0806
MMACHC	-1.74998	7.11376	-11.6704	2.84275e-12	1.40541e-10	18.0342
TRAF3IP3	1.69953	6.05297	11.6616	2.89344e-12	1.42721e-10	18.0165
MCEE	-1.4484	7.85126	-11.6558	2.92693e-12	1.44045e-10	18.0049
KIF21B	1.12587	6.57143	11.6507	2.95761e-12	1.44972e-10	17.9944
CELF2	1.67748	6.89889	11.6504	2.95916e-12	1.44972e-10	17.9939
CST7	1.86913	8.00904	11.6448	2.9923e-12	1.46265e-10	17.9827
PKM	1.5067	6.62107	11.6433	3.00167e-12	1.46392e-10	17.9796
CNDP1	-3.76013	7.3587	-11.6368	3.04076e-12	1.47792e-10	17.9666
PTPN3	-2.41714	7.8864	-11.6363	3.04401e-12	1.47792e-10	17.9655
NAGK	1.59459	9.88371	11.6316	3.07291e-12	1.48529e-10	17.9561
SLC7A7	2.55871	9.72057	11.6291	3.08817e-12	1.48934e-10	17.9511
AR	-2.47585	7.08206	-11.6041	3.24764e-12	1.56277e-10	17.9006
KCNAB2	1.14384	6.2447	11.6025	3.25806e-12	1.5643e-10	17.8973
LOC200772	2.25306	7.25411	11.5971	3.29378e-12	1.57796e-10	17.8864
KCNK6	1.68971	6.26597	11.5936	3.31729e-12	1.5821e-10	17.8793
RUNX3	1.45783	6.41987	11.5925	3.32436e-12	1.5821e-10	17.8771
RPL19	1.26697	11.7826	11.579	3.416e-12	1.61507e-10	17.8498
SAMD3	1.00049	4.64261	11.5576	3.56628e-12	1.68245e-10	17.8066
ANKRD36B	2.36552	8.7013	11.5539	3.5935e-12	1.6916e-10	17.799
WDR54	1.54208	7.95833	11.549	3.62893e-12	1.70458e-10	17.7891
P2RX5	2.02303	7.69309	11.5334	3.74524e-12	1.7554e-10	17.7575
EIF3D	1.29461	10.4938	11.5242	3.81528e-12	1.78052e-10	17.7389
ERO1LB	-1.543	7.37783	-11.5135	3.8988e-12	1.81558e-10	17.7171
MIF4GD	1.06971	7.50357	11.511	3.9187e-12	1.82022e-10	17.712
FAM8A1	-1.03791	10.1512	-11.5101	3.92558e-12	1.82022e-10	17.7102
IGKC	1.45469	7.2524	11.4984	4.01966e-12	1.85593e-10	17.6865
DNAJC19	-1.02773	7.35765	-11.4956	4.04264e-12	1.86254e-10	17.6807
AGL	-1.99636	9.64818	-11.4936	4.05945e-12	1.86631e-10	17.6766
HHEX	-1.88767	7.51216	-11.4721	4.24008e-12	1.94111e-10	17.6329
CD5L	2.67023	9.9749	11.4699	4.25931e-12	1.9458e-10	17.6283
ACADSB	-3.58393	7.95584	-11.4562	4.37929e-12	1.99221e-10	17.6004
ELF4	1.42925	7.19125	11.4549	4.39014e-12	1.99296e-10	17.5979
SLC38A3	-1.92075	6.99647	-11.4475	4.45688e-12	2.00879e-10	17.5828
MAFB	1.98192	10.4222	11.4467	4.46444e-12	2.00879e-10	17.5811
PSAP	1.45074	11.5333	11.4466	4.46528e-12	2.00879e-10	17.5809
CTSS	2.30087	9.62767	11.446	4.47089e-12	2.00879e-10	17.5796
CYP1A1	-3.23979	6.58393	-11.4436	4.49278e-12	2.01422e-10	17.5747
ZFAS1	1.13669	8.04027	11.4317	4.60199e-12	2.05891e-10	17.5506
TACC3	1.90234	7.07424	11.4275	4.64161e-12	2.0681e-10	17.542
RUNDC3B	-2.88985	6.22876	-11.4234	4.68084e-12	2.08129e-10	17.5336
ALDH5A1	-2.25775	7.23029	-11.4218	4.6962e-12	2.08384e-10	17.5303
UCP2	2.27915	9.4869	11.4112	4.79849e-12	2.11931e-10	17.5086
CFL2	-1.99901	7.91207	-11.4105	4.80549e-12	2.11931e-10	17.5072
SAT1	1.25414	12.1166	11.4038	4.87081e-12	2.1394e-10	17.4936
BIN2	1.35569	7.22248	11.3984	4.92495e-12	2.1588e-10	17.4825
CAPN5	-1.01121	6.04166	-11.3949	4.95971e-12	2.16965e-10	17.4755
ITGA2	1.92708	5.73377	11.3804	5.10862e-12	2.2291e-10	17.4458
CERS4	-1.55993	6.13191	-11.3797	5.11621e-12	2.2291e-10	17.4443
WWC3	1.26545	7.62743	11.3653	5.26876e-12	2.29096e-10	17.4148
ARHGDIB	1.62349	8.88261	11.3608	5.3171e-12	2.30734e-10	17.4056
ADA	1.70409	6.96928	11.3536	5.39626e-12	2.33235e-10	17.3907
RNASET2	1.15809	7.05946	11.3363	5.59008e-12	2.41131e-10	17.3553
NUS1	-1.27093	7.62661	-11.3338	5.61901e-12	2.41897e-10	17.3501
VOPP1	1.85866	10.4107	11.3267	5.70119e-12	2.44947e-10	17.3355
MUT	-1.65836	9.50901	-11.3131	5.86112e-12	2.5132e-10	17.3077
MS4A4A	2.40151	7.84317	11.3102	5.89665e-12	2.52344e-10	17.3017
TDO2	-2.16982	7.77972	-11.2945	6.08866e-12	2.59535e-10	17.2695
SYT17	-2.27531	6.86278	-11.2906	6.13794e-12	2.61082e-10	17.2614
PREX1	1.67445	7.73707	11.2897	6.14908e-12	2.61082e-10	17.2596
MAP4K1	1.55982	7.09556	11.2866	6.18835e-12	2.62236e-10	17.2532
LST1	1.88321	7.32233	11.2782	6.29652e-12	2.66298e-10	17.2358
PXMP2	-2.22183	9.42305	-11.2729	6.36509e-12	2.68455e-10	17.2249
SYT13	1.85193	6.36	11.2723	6.37232e-12	2.68455e-10	17.2238
KBTBD7	-1.3807	6.16834	-11.2702	6.40077e-12	2.69131e-10	17.2193
PDZK1IP1	1.97825	6.15591	11.2653	6.46513e-12	2.7131e-10	17.2092
SPINT2	2.45244	8.16458	11.2617	6.51335e-12	2.72805e-10	17.2018
GRTP1	-1.86478	6.69323	-11.2531	6.62824e-12	2.75593e-10	17.1842
C19orf66	-1.14505	7.91834	-11.252	6.64355e-12	2.75593e-10	17.1819
LNX1	-1.46511	6.03754	-11.2324	6.91693e-12	2.85236e-10	17.1414
IDH2	-1.32715	8.71265	-11.2316	6.9287e-12	2.85236e-10	17.1397
DOCK2	1.31733	6.12763	11.2172	7.13706e-12	2.92701e-10	17.1099
GNPDA1	1.56339	9.19743	11.199	7.40845e-12	3.03256e-10	17.0724
IMPDH2	1.36813	10.158	11.1961	7.45334e-12	3.04518e-10	17.0663
RPL12	1.11284	12.7448	11.1948	7.47307e-12	3.04749e-10	17.0637
PIK3C2G	-2.13651	6.45794	-11.186	7.60991e-12	3.09746e-10	17.0455
CBR3	1.24167	6.60237	11.1757	7.77425e-12	3.14661e-10	17.024
CCR5	2.2265	9.14585	11.163	7.97964e-12	3.22372e-10	16.9978
PRRG4	-1.55873	7.63093	-11.1604	8.02276e-12	3.2351e-10	16.9924
PCNA	1.2789	9.72512	11.1588	8.04951e-12	3.23635e-10	16.989
CAPG	2.38558	6.99082	11.1579	8.0652e-12	3.23635e-10	16.9871
GCLC	-1.17422	7.77797	-11.1575	8.07069e-12	3.23635e-10	16.9864
HSBP1L1	-1.20554	7.4258	-11.1565	8.08758e-12	3.23712e-10	16.9843
AIF1	1.72847	8.23339	11.1532	8.14345e-12	3.25347e-10	16.9774
ALDOC	-1.45037	7.35956	-11.1495	8.20625e-12	3.27253e-10	16.9697
ISM1	-1.66779	4.967	-11.1368	8.42423e-12	3.34388e-10	16.9433
CKLF	1.46977	7.40835	11.1364	8.43151e-12	3.34388e-10	16.9424
DEFB1	2.93586	10.1152	11.1338	8.476e-12	3.35205e-10	16.9372
INPP5D	1.23124	6.11685	11.1334	8.48306e-12	3.35205e-10	16.9363
CYTIP	3.03584	7.52329	11.1299	8.5442e-12	3.36384e-10	16.9291
SAR1B	-1.19982	7.81316	-11.1291	8.55952e-12	3.36384e-10	16.9273
RCC2	1.1879	9.09586	11.1191	8.73745e-12	3.42755e-10	16.9066
SEMA4D	1.48613	6.30751	11.1148	8.81668e-12	3.45238e-10	16.8976
LCP2	1.37146	6.21174	11.1009	9.07411e-12	3.54677e-10	16.8686
TTPAL	-1.27098	7.6844	-11.0959	9.16839e-12	3.57716e-10	16.8583
GLUD2	-1.70806	6.03799	-11.0846	9.38502e-12	3.64853e-10	16.8348
EMP2	-1.05373	7.81281	-11.0827	9.42285e-12	3.65433e-10	16.8308
VNN3	-1.51214	4.72239	-11.0814	9.44671e-12	3.65433e-10	16.8282
CTSA	1.1347	9.94692	11.0731	9.61094e-12	3.70964e-10	16.8109
ASPHD2	1.48525	6.0404	11.0632	9.8106e-12	3.76664e-10	16.7902
SIGLEC1	2.8362	8.70119	11.0581	9.91623e-12	3.78838e-10	16.7795
CORO1A	2.63632	8.00733	11.0486	1.01136e-11	3.85562e-10	16.7597
HAVCR2	1.24563	6.04974	11.0427	1.02377e-11	3.8961e-10	16.7474
VMO1	2.19542	7.35343	11.0418	1.02574e-11	3.89615e-10	16.7455
SNTB1	-1.4861	6.26044	-11.041	1.02739e-11	3.89615e-10	16.7439
THRB	-1.62921	6.7786	-11.039	1.03162e-11	3.90537e-10	16.7397
REPS2	-1.06302	5.41358	-11.0348	1.04072e-11	3.93087e-10	16.7309
ABAT	-3.2018	9.25726	-11.0342	1.04199e-11	3.93087e-10	16.7297
COX6B1	1.00531	10.6698	11.0289	1.0537e-11	3.96815e-10	16.7184
ARHGEF26	-1.51075	5.23319	-11.0181	1.0775e-11	4.05072e-10	16.696
BTK	1.48546	7.29738	11.0081	1.10013e-11	4.12865e-10	16.6751
LOC100128751	1.23583	6.16819	10.9986	1.12226e-11	4.20441e-10	16.6551
CYBA	1.61191	8.01737	10.9878	1.14774e-11	4.25752e-10	16.6325
P2RY8	2.26031	7.25591	10.9792	1.16862e-11	4.31829e-10	16.6144
ANKRD36	1.22087	5.18845	10.9755	1.17772e-11	4.34452e-10	16.6066
TNRC6C-AS1	1.52421	6.65195	10.9658	1.2016e-11	4.41758e-10	16.5864
SLC44A1	-1.18952	7.89149	-10.9597	1.2171e-11	4.4625e-10	16.5736
ABCC9	-1.12455	4.78816	-10.9574	1.22294e-11	4.47325e-10	16.5687
CTD-2325A15.5	-2.12274	5.42935	-10.9534	1.23314e-11	4.50294e-10	16.5604
RACGAP1	2.5908	7.36524	10.9426	1.26139e-11	4.59833e-10	16.5376
C15orf37	-1.25551	6.90646	-10.9407	1.26629e-11	4.60845e-10	16.5337
APMAP	-1.36533	11.6929	-10.9269	1.30342e-11	4.72768e-10	16.5047
GSTP1	2.11344	8.22834	10.9116	1.34598e-11	4.86574e-10	16.4724
PALM2	-3.04825	6.233	-10.9071	1.35876e-11	4.89562e-10	16.4629
ALDH7A1	-1.36305	7.3267	-10.9029	1.37057e-11	4.92177e-10	16.4542
TMEM106C	1.06734	7.07371	10.8938	1.39722e-11	5.00917e-10	16.4348
HMOX1	2.23053	10.5111	10.8759	1.45048e-11	5.17443e-10	16.3972
IGJ	3.70811	11.2944	10.8723	1.46148e-11	5.19091e-10	16.3896
C11orf80	1.31762	5.79583	10.8721	1.4623e-11	5.19091e-10	16.3891
ACTRT3	-1.72621	5.2596	-10.8664	1.47985e-11	5.23605e-10	16.3771
TBCB	1.17722	9.1978	10.8595	1.50138e-11	5.29829e-10	16.3626
LAIR1	1.16476	7.00804	10.8592	1.50233e-11	5.29829e-10	16.3619
RMND5A	-1.04077	6.84896	-10.8543	1.51787e-11	5.3444e-10	16.3516
PLEKHO1	1.58198	6.91422	10.8507	1.52948e-11	5.37652e-10	16.3439
CXorf21	1.71726	7.00074	10.8429	1.55481e-11	5.45671e-10	16.3274
BMF	1.65842	7.55915	10.8379	1.57107e-11	5.50484e-10	16.3169
SH3BGRL3	2.18735	8.54964	10.8363	1.5763e-11	5.51425e-10	16.3136
LILRB5	2.35095	7.2103	10.8353	1.57985e-11	5.51775e-10	16.3113
HSD11B1	-2.5913	9.57522	-10.8274	1.60606e-11	5.60027e-10	16.2948
E2F3	1.4747	8.32124	10.821	1.62802e-11	5.66771e-10	16.2811
PGRMC1	-2.09369	9.51252	-10.8189	1.63521e-11	5.68362e-10	16.2767
LPIN2	-1.40989	8.65242	-10.8156	1.64663e-11	5.71411e-10	16.2697
CD226	1.2957	5.0079	10.8121	1.65893e-11	5.74758e-10	16.2622
TMEM192	-1.51474	7.31476	-10.8092	1.66897e-11	5.77315e-10	16.2562
FBLIM1	1.14703	7.03292	10.8079	1.67366e-11	5.78012e-10	16.2534
PDSS2	-1.35555	8.02721	-10.8019	1.69486e-11	5.83945e-10	16.2407
SLC35F2	1.20304	5.82944	10.7991	1.7048e-11	5.85962e-10	16.2348
AASS	-2.29262	6.26173	-10.798	1.70896e-11	5.8638e-10	16.2324
SDC3	1.38296	6.33187	10.7973	1.71143e-11	5.8638e-10	16.2309
C4orf19	-1.68426	7.07582	-10.7735	1.79936e-11	6.13597e-10	16.1805
SLC37A4	-1.45157	8.12744	-10.7711	1.8086e-11	6.15776e-10	16.1754
MGC32805	-1.66152	5.53201	-10.7687	1.81774e-11	6.17918e-10	16.1703
DHRS13	-1.73751	7.71684	-10.7526	1.88088e-11	6.37379e-10	16.136
SEPHS2	-1.53292	11.633	-10.7349	1.95267e-11	6.59645e-10	16.0983
C1orf226	-1.82045	6.04343	-10.7338	1.95709e-11	6.60106e-10	16.0961
ZNF266	1.38761	9.27408	10.7209	2.01114e-11	6.75181e-10	16.0687
AP000253.1	-1.87081	5.00944	-10.7194	2.01773e-11	6.76345e-10	16.0654
SPPL2A	-1.12833	8.45422	-10.7105	2.05618e-11	6.85355e-10	16.0464
SREBF1	-1.37595	7.37526	-10.7102	2.05727e-11	6.85355e-10	16.0459
ABCA5	-1.80361	6.21356	-10.6883	2.15529e-11	7.14711e-10	15.999
SRP14	1.07852	11.6245	10.685	2.17032e-11	7.18595e-10	15.9921
DEPDC1B	1.68581	4.66749	10.6799	2.19409e-11	7.23148e-10	15.9811
RPL35	1.23046	11.2346	10.6739	2.22205e-11	7.31249e-10	15.9684
MMAA	-1.19598	5.59013	-10.6716	2.23295e-11	7.33724e-10	15.9635
GMFG	2.20716	8.97917	10.6679	2.25073e-11	7.38445e-10	15.9555
OSBP	-1.15061	7.76715	-10.6579	2.29886e-11	7.50821e-10	15.9342
C1orf168	-2.34197	6.87426	-10.6547	2.31473e-11	7.54866e-10	15.9273
NCEH1	2.52586	6.21932	10.6533	2.32138e-11	7.55897e-10	15.9244
GGCX	-1.03942	7.5028	-10.6499	2.33808e-11	7.58985e-10	15.9172
SLC19A3	-1.9285	5.51053	-10.6493	2.34133e-11	7.58985e-10	15.9158
GLIPR2	1.50442	6.77253	10.6493	2.34138e-11	7.58985e-10	15.9158
CPVL	2.77238	9.06132	10.6277	2.45156e-11	7.9233e-10	15.8695
RMDN2	-1.13937	5.73777	-10.6199	2.49258e-11	8.04385e-10	15.8528
KDSR	-1.03404	6.7751	-10.6161	2.51276e-11	8.09693e-10	15.8447
HLA-F	1.75678	9.36886	10.6104	2.54329e-11	8.18313e-10	15.8326
BCL11B	1.18249	5.57422	10.6065	2.56455e-11	8.23929e-10	15.8242
LYRM5	-1.32316	9.59897	-10.6046	2.57518e-11	8.26117e-10	15.82
TTPA	-1.99544	4.86037	-10.5953	2.62667e-11	8.40146e-10	15.8001
SLC6A16	-1.68048	6.25261	-10.5879	2.66827e-11	8.50938e-10	15.7843
SERPING1	-1.52692	11.954	-10.5871	2.6731e-11	8.51226e-10	15.7825
PON3	-3.81268	10.0137	-10.581	2.70799e-11	8.59807e-10	15.7695
RGL1	2.00103	10.3008	10.5629	2.81508e-11	8.91194e-10	15.7305
RASEF	1.0528	7.06929	10.5519	2.88206e-11	9.08415e-10	15.7068
FGD3	1.16403	5.71573	10.5442	2.92953e-11	9.19364e-10	15.6904
APOF	-5.63311	7.75319	-10.5291	3.02575e-11	9.46816e-10	15.6579
ELFN1	-1.21769	6.52673	-10.5194	3.08922e-11	9.65282e-10	15.637
LINC00526	-1.6383	6.82047	-10.5154	3.11628e-11	9.70934e-10	15.6282
GIMAP4	1.84526	8.34085	10.5058	3.18084e-11	9.88206e-10	15.6076
ADAMTS17	-1.59988	5.74136	-10.5041	3.19228e-11	9.90339e-10	15.604
GPRIN3	1.29881	5.36584	10.483	3.34044e-11	1.02893e-09	15.5583
KLKB1	-3.46898	9.47576	-10.4801	3.36135e-11	1.0339e-09	15.5521
STK10	1.53898	7.43176	10.4784	3.37375e-11	1.03621e-09	15.5484
BGN	1.57683	8.53444	10.4777	3.37842e-11	1.03621e-09	15.547
LINC01018	-2.22869	4.85697	-10.4738	3.40698e-11	1.04202e-09	15.5385
STARD5	-1.51603	7.57616	-10.4694	3.43965e-11	1.04757e-09	15.5289
HK1	1.64601	9.49472	10.4664	3.46162e-11	1.05126e-09	15.5225
CMKLR1	1.57018	6.4954	10.4648	3.47379e-11	1.05126e-09	15.519
PSMB10	1.83241	9.11667	10.4642	3.47827e-11	1.05126e-09	15.5177
HOTAIRM1	1.1319	5.8866	10.4638	3.48088e-11	1.05126e-09	15.5169
BASP1	1.19427	7.49925	10.4584	3.52216e-11	1.06138e-09	15.5051
MID1IP1	-1.20419	6.53173	-10.4581	3.5242e-11	1.06138e-09	15.5045
ZWINT	2.61265	8.69437	10.4549	3.54855e-11	1.06723e-09	15.4976
EBP	-1.58042	7.7767	-10.4492	3.59226e-11	1.07887e-09	15.4852
TSPO	1.7542	9.03387	10.4478	3.60338e-11	1.08071e-09	15.4821
HOOK1	-2.13149	8.15291	-10.4416	3.65138e-11	1.09058e-09	15.4688
DNAJB9	-1.8084	8.98703	-10.4363	3.693e-11	1.10022e-09	15.4574
LPAR2	1.14918	6.39935	10.4362	3.69383e-11	1.10022e-09	15.4572
FGR	2.05151	7.76507	10.4332	3.7179e-11	1.10559e-09	15.4507
RALA	1.16983	9.24101	10.4327	3.72206e-11	1.10559e-09	15.4495
ABCC5	1.13046	6.629	10.4266	3.77112e-11	1.11744e-09	15.4364
CISH	-1.08891	6.98326	-10.4265	3.77226e-11	1.11744e-09	15.436
ZBED6CL	-1.67457	7.29387	-10.4222	3.8074e-11	1.1263e-09	15.4267
GRAMD1C	-2.46085	6.61433	-10.4204	3.82214e-11	1.12912e-09	15.4228
ARHGAP4	1.06185	7.26469	10.4186	3.83677e-11	1.1319e-09	15.419
AIG1	-1.22797	7.09951	-10.4103	3.9066e-11	1.14937e-09	15.4008
RP11-803D5.4	1.63175	6.20818	10.4043	3.95735e-11	1.16227e-09	15.3879
GADD45G	-2.18483	7.10502	-10.4038	3.96118e-11	1.16227e-09	15.3869
DYSF	1.36285	9.36199	10.3917	4.06627e-11	1.18988e-09	15.3605
HES4	1.09032	6.20116	10.3902	4.07976e-11	1.19197e-09	15.3572
TRNP1	1.10982	6.17522	10.3896	4.08442e-11	1.19197e-09	15.3561
GMNN	1.16884	9.22629	10.3846	4.12872e-11	1.20328e-09	15.3452
RP11-96D1.11	-2.51149	6.68009	-10.3807	4.16427e-11	1.21038e-09	15.3366
LPPR1	-1.0544	4.83947	-10.3682	4.27781e-11	1.24171e-09	15.3095
CCDC102B	2.45028	5.79362	10.3647	4.31083e-11	1.24962e-09	15.3018
SLC39A14	-1.86432	6.93105	-10.3598	4.35666e-11	1.25785e-09	15.2911
ORMDL3	-1.00859	6.64759	-10.3491	4.458e-11	1.2854e-09	15.268
PHF19	1.25373	6.7618	10.3438	4.5096e-11	1.29855e-09	15.2564
MAP2K1	-1.44317	9.0259	-10.3358	4.58888e-11	1.31962e-09	15.2389
APOBEC3B	2.72941	6.46929	10.3186	4.76258e-11	1.36594e-09	15.2015
CFHR4	-6.17017	8.4727	-10.3119	4.83238e-11	1.38413e-09	15.1869
NLRC4	1.12813	5.61614	10.3057	4.89773e-11	1.401e-09	15.1734
SMAP2	1.37269	9.83758	10.299	4.96938e-11	1.41962e-09	15.1587
SAMHD1	1.72212	8.44833	10.2971	4.98987e-11	1.42359e-09	15.1546
SIDT1	1.43917	5.39391	10.2932	5.03269e-11	1.43392e-09	15.146
MS4A14	2.19983	6.61138	10.2876	5.09456e-11	1.44964e-09	15.1337
MED15	1.05033	7.60477	10.286	5.11201e-11	1.4527e-09	15.1303
NLRC3	1.82726	7.28693	10.2826	5.14997e-11	1.46157e-09	15.1228
SLC15A3	1.66839	8.12861	10.2814	5.16365e-11	1.46353e-09	15.1202
AP2S1	1.41083	9.13571	10.2785	5.1963e-11	1.47086e-09	15.1138
SASH3	1.87933	7.30324	10.2772	5.21027e-11	1.47289e-09	15.1111
GIMAP7	2.02077	8.61994	10.2742	5.24504e-11	1.47982e-09	15.1044
RAB31	2.34266	9.3596	10.2739	5.24848e-11	1.47982e-09	15.1038
CTNNA3	-1.27473	4.42939	-10.267	5.32779e-11	1.50023e-09	15.0887
SYBU	-1.99946	7.66456	-10.2584	5.42857e-11	1.52663e-09	15.0698
CLIC6	1.44676	5.78539	10.2507	5.52031e-11	1.55029e-09	15.0529
SOX4	1.14036	6.55548	10.242	5.62567e-11	1.57427e-09	15.0339
LGMN	1.81349	10.5243	10.2283	5.79545e-11	1.61929e-09	15.004
PIK3AP1	-1.1189	8.62973	-10.2276	5.80502e-11	1.61987e-09	15.0023
GPR137B	2.12189	8.84353	10.2231	5.86175e-11	1.6336e-09	14.9926
GAB2	1.03021	8.57777	10.221	5.88884e-11	1.63667e-09	14.9879
WDR72	-1.91319	6.5177	-10.2203	5.89825e-11	1.63667e-09	14.9863
CCRL2	1.98564	6.45257	10.2182	5.92474e-11	1.64059e-09	14.9818
LINC00939	-1.60148	5.67109	-10.2168	5.94331e-11	1.64281e-09	14.9786
UBE2T	1.34942	5.03476	10.2164	5.94792e-11	1.64281e-09	14.9779
C11orf54	-1.46092	7.56015	-10.2152	5.96431e-11	1.64524e-09	14.9751
RPS25	1.10194	11.7843	10.2059	6.08579e-11	1.67661e-09	14.9548
FANCG	1.28179	7.55891	10.1926	6.26463e-11	1.71714e-09	14.9257
LIN7C	-1.21244	8.47381	-10.1901	6.30008e-11	1.72329e-09	14.92
SH3BGRL2	-1.23439	8.17591	-10.1896	6.30709e-11	1.72329e-09	14.9189
NUDT12	-1.04878	5.14433	-10.1893	6.31094e-11	1.72329e-09	14.9183
SF3B5	1.1338	9.36356	10.1822	6.40885e-11	1.74343e-09	14.9028
CD163	2.50711	9.81679	10.1812	6.42305e-11	1.7451e-09	14.9005
MICU3	-1.47984	7.2991	-10.177	6.48226e-11	1.75678e-09	14.8913
SEMA4B	-1.15252	8.33384	-10.1678	6.61404e-11	1.78579e-09	14.871
ACADL	-2.74231	6.44777	-10.1654	6.64933e-11	1.79085e-09	14.8657
BTN3A2	1.61271	7.87538	10.1618	6.70125e-11	1.80036e-09	14.8579
TCIRG1	1.65642	9.53807	10.1534	6.82595e-11	1.83159e-09	14.8393
LIPG	-2.49943	7.44397	-10.1421	6.99689e-11	1.8705e-09	14.8144
CXCL5	1.27394	4.17769	10.1364	7.08419e-11	1.89151e-09	14.8019
CCDC146	1.98763	7.53145	10.109	7.52423e-11	2.00405e-09	14.7413
SLC18B1	1.3291	8.97005	10.108	7.54082e-11	2.00601e-09	14.7391
EVI2B	2.15435	8.62891	10.1055	7.5815e-11	2.01435e-09	14.7336
CBLB	1.05747	6.5652	10.1023	7.63529e-11	2.02616e-09	14.7265
HRSP12	-2.844	7.58956	-10.0972	7.72082e-11	2.04635e-09	14.7153
HN1	1.48045	8.12347	10.0952	7.75492e-11	2.05287e-09	14.7109
TNFSF13B	1.97946	9.0659	10.0929	7.79487e-11	2.06093e-09	14.7057
TMEM45A	-2.29978	9.92411	-10.0878	7.88152e-11	2.07876e-09	14.6946
SLC31A1	-1.19665	8.02939	-10.0826	7.97237e-11	2.09974e-09	14.683
PPP1R3B	-1.33295	6.36425	-10.0821	7.98203e-11	2.09974e-09	14.6818
CD300A	1.48622	6.3876	10.0816	7.99016e-11	2.09974e-09	14.6808
C16orf54	2.63984	6.56784	10.0773	8.06581e-11	2.11386e-09	14.6713
BICC1	1.80541	6.4619	10.0769	8.07314e-11	2.11386e-09	14.6704
ACPT	-1.01751	7.07467	-10.0732	8.13925e-11	2.12346e-09	14.6622
SERINC5	-1.76106	9.53345	-10.0674	8.24412e-11	2.14565e-09	14.6493
AC017002.2	1.69301	7.0177	10.0538	8.49497e-11	2.20036e-09	14.6191
IVD	-1.02438	6.98932	-10.0501	8.56363e-11	2.2155e-09	14.611
PCGF6	-1.10712	6.75128	-10.0421	8.71563e-11	2.25213e-09	14.5933
STK39	2.11227	6.6065	10.0378	8.79813e-11	2.27074e-09	14.5838
DBN1	1.19075	6.78117	10.0368	8.81791e-11	2.27313e-09	14.5816
USP43	-1.26501	5.35557	-10.0267	9.01785e-11	2.31915e-09	14.559
PEX3	-1.17291	7.05159	-10.0227	9.09646e-11	2.33458e-09	14.5503
LOC101928173	1.11057	4.9752	10.0226	9.0994e-11	2.33458e-09	14.55
METRNL	1.93664	7.73506	10.017	9.21264e-11	2.35804e-09	14.5375
NRBF2	-1.51505	7.69793	-10.0129	9.29553e-11	2.37365e-09	14.5285
TMEM176B	-1.44704	7.67127	-10.0018	9.52647e-11	2.4269e-09	14.5038
TSFM	-1.0539	6.22087	-9.99755	9.61621e-11	2.4431e-09	14.4944
DTWD2	-1.02975	6.84365	-9.99724	9.6227e-11	2.4431e-09	14.4937
RDH10	-1.06663	6.18247	-9.99718	9.62391e-11	2.4431e-09	14.4935
CNTRL	1.09794	6.87557	9.98564	9.87255e-11	2.49452e-09	14.4679
ARL6IP5	1.50197	10.5272	9.97328	1.0146e-10	2.55765e-09	14.4404
ANO5	-1.50873	6.12408	-9.96569	1.0318e-10	2.59798e-09	14.4234
MIA2	-1.07685	3.8664	-9.96485	1.03371e-10	2.59976e-09	14.4216
CTSC	1.97313	8.10841	9.95891	1.0474e-10	2.63114e-09	14.4083
NUDT13	-1.68377	6.44136	-9.957	1.05183e-10	2.6392e-09	14.4041
SLC27A5	-1.72621	7.30062	-9.95352	1.05997e-10	2.65348e-09	14.3963
LPGAT1	-1.66954	9.08153	-9.92986	1.11704e-10	2.78028e-09	14.3435
HAL	-2.73353	6.38678	-9.9268	1.12463e-10	2.79506e-09	14.3367
MAN2B1	1.84479	9.26413	9.92643	1.12556e-10	2.79506e-09	14.3359
ETS2	-1.48709	7.77651	-9.92477	1.12972e-10	2.79897e-09	14.3322
INHBC	-1.36409	5.69003	-9.91988	1.14203e-10	2.82622e-09	14.3213
UBASH3A	1.45923	5.08328	9.91929	1.14353e-10	2.82671e-09	14.3199
HENMT1	1.4352	7.33759	9.91494	1.15462e-10	2.8451e-09	14.3102
AIM2	1.93788	7.4346	9.91483	1.15491e-10	2.8451e-09	14.31
LGALS3BP	2.04498	9.26471	9.91192	1.1624e-10	2.85381e-09	14.3035
LXN	3.27312	8.25542	9.9075	1.17387e-10	2.87544e-09	14.2936
ARHGEF10L	-1.10032	7.03476	-9.89819	1.19839e-10	2.92558e-09	14.2728
AOAH	2.10419	7.92536	9.89469	1.20774e-10	2.94179e-09	14.2649
MPV17	1.18672	7.54556	9.89166	1.21588e-10	2.95497e-09	14.2582
ADAMTS2	1.80631	7.53438	9.87474	1.26252e-10	3.058e-09	14.2203
LOC102723845	-2.68321	6.47942	-9.87393	1.26479e-10	3.0601e-09	14.2185
TRAPPC5	1.31436	8.05176	9.87246	1.26894e-10	3.0645e-09	14.2152
GPR88	-2.82679	4.88456	-9.87207	1.27005e-10	3.0645e-09	14.2143
ADH1B	-2.04019	8.99715	-9.87041	1.27475e-10	3.07046e-09	14.2106
ADI1	-1.4097	9.72445	-9.86695	1.28459e-10	3.088e-09	14.2028
ACACA	-1.20048	7.29672	-9.86645	1.28601e-10	3.088e-09	14.2017
LOC286161	-1.11013	7.14817	-9.86635	1.28631e-10	3.088e-09	14.2015
AX746823	1.69252	6.40456	9.86304	1.29583e-10	3.10397e-09	14.1941
LYZ	2.92449	9.10651	9.85992	1.30485e-10	3.11486e-09	14.1871
TRMT11	-1.34239	8.63449	-9.85948	1.30613e-10	3.11486e-09	14.1861
BCO2	-2.04398	7.74538	-9.8575	1.31191e-10	3.12417e-09	14.1816
LCP1	1.10633	8.83208	9.85715	1.31292e-10	3.12417e-09	14.1809
HLA-G	1.42312	9.67703	9.85396	1.3223e-10	3.13929e-09	14.1737
UBA52	1.35478	11.5074	9.84802	1.33989e-10	3.1744e-09	14.1604
BEX4	2.23935	7.82964	9.84436	1.35086e-10	3.19689e-09	14.1522
LOC100507389	-3.32212	5.88563	-9.84129	1.36016e-10	3.21536e-09	14.1453
UGCG	1.2992	9.40347	9.8408	1.36163e-10	3.21536e-09	14.1442
NXPE3	1.3541	5.32216	9.83521	1.3787e-10	3.2462e-09	14.1317
SIGLEC9	1.65946	5.5631	9.83446	1.38102e-10	3.24698e-09	14.13
LPCAT3	-1.81551	6.69071	-9.82456	1.41186e-10	3.31228e-09	14.1077
FCN3	1.49078	11.334	9.81355	1.44697e-10	3.38732e-09	14.083
SMAD1	-1.30802	8.10639	-9.81009	1.45819e-10	3.40586e-09	14.0752
ACAT2	-2.07623	8.65831	-9.80976	1.45927e-10	3.40586e-09	14.0745
TCHH	2.1626	5.22058	9.80966	1.45961e-10	3.40586e-09	14.0742
SECTM1	1.53152	7.48465	9.79841	1.49676e-10	3.48292e-09	14.0489
ROMO1	1.31282	9.06477	9.7982	1.49746e-10	3.48292e-09	14.0485
RP11-250B2.6	-1.4866	4.46858	-9.79018	1.52451e-10	3.5349e-09	14.0304
KIF21A	-1.26065	7.36957	-9.79013	1.52471e-10	3.5349e-09	14.0303
NCF2	2.69147	8.69131	9.78453	1.54391e-10	3.57178e-09	14.0177
GYG1	1.08719	9.08124	9.78117	1.55555e-10	3.59487e-09	14.0101
PAQR5	1.14238	5.29361	9.7791	1.56277e-10	3.6077e-09	14.0055
SLC41A2	-2.55725	7.78671	-9.74904	1.6716e-10	3.83847e-09	13.9377
TMEM243	1.44037	7.27148	9.7422	1.69739e-10	3.89337e-09	13.9223
PTPRCAP	1.19628	7.18651	9.73731	1.7161e-10	3.92817e-09	13.9112
COMP	1.74208	4.72779	9.73567	1.72244e-10	3.93435e-09	13.9075
GLS2	-1.71317	4.69834	-9.73043	1.74282e-10	3.97671e-09	13.8957
CTSD	1.4248	9.85692	9.72882	1.74912e-10	3.98689e-09	13.8921
B3GAT1	-1.10582	6.21113	-9.72216	1.77546e-10	4.04268e-09	13.877
LIPA	1.76886	12.1156	9.71747	1.79424e-10	4.0726e-09	13.8664
MPPED1	-1.14229	5.74611	-9.69545	1.88522e-10	4.25679e-09	13.8166
HMGN4	1.14557	9.2326	9.68358	1.93622e-10	4.3583e-09	13.7897
CSNK1E	1.1527	7.26709	9.678	1.96068e-10	4.40295e-09	13.7771
SGPP1	-1.56929	6.89622	-9.67767	1.96216e-10	4.40295e-09	13.7763
CRYAB	1.69109	7.58023	9.66987	1.9969e-10	4.47165e-09	13.7587
C10orf54	1.70764	7.40217	9.66139	2.03539e-10	4.55314e-09	13.7394
AP1S2	1.54281	8.79564	9.66008	2.0414e-10	4.56186e-09	13.7365
ACSM2B	-3.05247	6.07675	-9.65624	2.05913e-10	4.59675e-09	13.7278
FABP3	1.79101	5.95842	9.65504	2.06469e-10	4.60441e-09	13.725
CA2	-2.65568	8.38596	-9.64762	2.0995e-10	4.67723e-09	13.7082
TMC8	1.25412	6.17328	9.64512	2.11141e-10	4.69892e-09	13.7025
STRADB	-1.56138	9.30331	-9.6438	2.11768e-10	4.70804e-09	13.6995
RHOG	1.32973	8.60941	9.64114	2.13041e-10	4.73148e-09	13.6935
H2AFY	1.46724	8.42881	9.63154	2.17706e-10	4.83013e-09	13.6717
GFM1	-1.08513	6.706	-9.62726	2.19818e-10	4.86204e-09	13.662
FERMT3	1.9095	8.02252	9.62463	2.21127e-10	4.88601e-09	13.656
ZC2HC1C	-1.04156	5.54001	-9.62327	2.21806e-10	4.89601e-09	13.6529
NAIP	1.2662	7.12371	9.61637	2.25288e-10	4.95669e-09	13.6372
IFI16	2.14172	8.86438	9.61601	2.25471e-10	4.95669e-09	13.6364
PDIA4	-1.20392	9.55153	-9.60504	2.3113e-10	5.06567e-09	13.6114
HEG1	1.00315	8.85423	9.6032	2.32095e-10	5.08168e-09	13.6072
EIF3G	1.24367	10.2145	9.59917	2.34219e-10	5.12301e-09	13.598
DENND4A	-1.13357	6.91977	-9.59553	2.36149e-10	5.15482e-09	13.5898
BCAP31	1.01266	10.1787	9.59266	2.37687e-10	5.18316e-09	13.5832
RORC	-1.54768	6.69508	-9.58521	2.41729e-10	5.25543e-09	13.5663
MAP3K8	1.83914	7.70827	9.58291	2.42989e-10	5.27751e-09	13.561
COL5A1	2.57276	8.49102	9.58174	2.43631e-10	5.28353e-09	13.5584
FABP5	2.81529	9.16872	9.58152	2.43754e-10	5.28353e-09	13.5579
COTL1	1.80867	7.87034	9.57923	2.45021e-10	5.30568e-09	13.5526
VASP	1.93257	8.44355	9.57251	2.48775e-10	5.36509e-09	13.5373
IQGAP1	1.85429	9.46964	9.57211	2.49003e-10	5.36509e-09	13.5364
TOM1L1	-1.37674	7.13473	-9.53405	2.71433e-10	5.80791e-09	13.4496
NCF1	2.1439	7.05385	9.53225	2.72545e-10	5.82595e-09	13.4454
TMC6	1.0996	6.74349	9.52893	2.74604e-10	5.8584e-09	13.4379
NT5E	-1.07607	6.74697	-9.51682	2.82262e-10	6.01584e-09	13.4102
TMEM184B	1.20806	8.30807	9.50994	2.8671e-10	6.10464e-09	13.3944
PKP2	-1.16968	5.49527	-9.5057	2.8948e-10	6.15151e-09	13.3847
CCR2	1.43351	6.0198	9.4929	2.9803e-10	6.3208e-09	13.3554
SLAMF7	2.37299	6.41425	9.49035	2.99765e-10	6.34517e-09	13.3496
RPS6KA1	1.26566	6.86774	9.48905	3.00652e-10	6.35774e-09	13.3466
DUSP10	-1.61512	6.48422	-9.48115	3.06105e-10	6.46673e-09	13.3285
RFXANK	1.0419	6.8652	9.46446	3.17962e-10	6.70415e-09	13.2902
HPGD	-3.32534	6.68981	-9.46206	3.19707e-10	6.73436e-09	13.2847
TFR2	-2.8753	7.37324	-9.45141	3.27561e-10	6.87973e-09	13.2603
HSPA5	-1.06023	9.54963	-9.45044	3.28287e-10	6.8883e-09	13.258
MRAS	1.03503	7.39809	9.44849	3.29749e-10	6.89847e-09	13.2535
SLC39A4	1.12878	6.67113	9.44831	3.2988e-10	6.89847e-09	13.2531
LGALS3	1.80456	8.35473	9.44259	3.34217e-10	6.97891e-09	13.24
RAC2	1.52558	7.51241	9.43114	3.43062e-10	7.15671e-09	13.2137
RASGRP1	2.74	6.53104	9.4298	3.44106e-10	7.17159e-09	13.2106
PLEKHB2	1.00617	7.99189	9.42521	3.47736e-10	7.23332e-09	13.2001
MIS18BP1	1.03311	5.02645	9.41988	3.51991e-10	7.30779e-09	13.1878
HCP5	1.66722	7.46724	9.41552	3.55513e-10	7.35972e-09	13.1778
NCF4	1.94329	6.94129	9.41389	3.56843e-10	7.38022e-09	13.174
PIK3CG	1.09828	5.27126	9.4076	3.62006e-10	7.46903e-09	13.1596
CPNE2	1.61688	7.84865	9.40343	3.65473e-10	7.52276e-09	13.15
ZNF880	1.34812	5.20073	9.39693	3.70944e-10	7.6209e-09	13.135
IPCEF1	1.73371	7.03858	9.39181	3.75315e-10	7.69609e-09	13.1232
2022-09-06	1.06849	6.51098	9.38819	3.78438e-10	7.73815e-09	13.1148
COL1A2	2.81555	10.1373	9.3874	3.79126e-10	7.74491e-09	13.113
LINC01420	1.12635	6.24988	9.38539	3.80867e-10	7.77313e-09	13.1084
ACTR3C	-2.10596	7.10173	-9.37584	3.89288e-10	7.93005e-09	13.0864
CYP3A4	-2.25137	7.7147	-9.36265	4.01224e-10	8.15019e-09	13.056
TMEM54	1.26468	5.63587	9.3618	4.02009e-10	8.15848e-09	13.054
CHTF18	1.52253	6.30079	9.35956	4.04079e-10	8.19281e-09	13.0488
AP1M2	1.2767	6.55663	9.35168	4.11448e-10	8.32663e-09	13.0306
CETP	2.25955	8.57522	9.34975	4.13269e-10	8.35567e-09	13.0262
TGFBI	1.40837	10.608	9.34839	4.14561e-10	8.37398e-09	13.023
CD44	1.15926	6.0233	9.34285	4.19861e-10	8.46524e-09	13.0102
ICAM2	1.59608	7.84687	9.33967	4.22931e-10	8.51921e-09	13.0029
VCAN	1.96929	7.09298	9.33799	4.24571e-10	8.53636e-09	12.999
PPARA	-1.16295	5.9666	-9.33412	4.28353e-10	8.59731e-09	12.9901
DOCK10	1.41243	6.00757	9.32835	4.34067e-10	8.6802e-09	12.9767
HIBCH	-1.08329	8.9305	-9.32819	4.34223e-10	8.6802e-09	12.9763
AMDHD1	-5.29233	8.48038	-9.32436	4.38058e-10	8.74258e-09	12.9675
HELLS	1.11088	4.96401	9.32269	4.39748e-10	8.76824e-09	12.9636
IGBP1	1.09256	8.17615	9.31751	4.45009e-10	8.86497e-09	12.9516
ARHGEF6	1.61963	9.16886	9.31551	4.47052e-10	8.89749e-09	12.947
APOBEC3G	1.39789	7.21123	9.31353	4.49091e-10	8.92986e-09	12.9424
FPR3	1.67861	6.92068	9.31019	4.52559e-10	8.99056e-09	12.9347
RET	-1.19394	5.55977	-9.30235	4.60786e-10	9.12888e-09	12.9165
DOK2	1.42741	7.5187	9.29362	4.70126e-10	9.3054e-09	12.8963
ST8SIA4	1.30658	4.90298	9.29292	4.70888e-10	9.31196e-09	12.8947
SPP2	-3.68612	7.41685	-9.29079	4.73207e-10	9.34928e-09	12.8897
DOK3	1.40992	6.59828	9.28591	4.78548e-10	9.44621e-09	12.8784
TMED5	-1.05036	6.82036	-9.28434	4.80273e-10	9.47161e-09	12.8748
DENND1C	1.4374	6.92132	9.27742	4.87989e-10	9.61503e-09	12.8588
PPP1R18	1.05866	8.12139	9.27482	4.90915e-10	9.65863e-09	12.8527
2022-03-01	1.55866	6.29098	9.27467	4.91094e-10	9.65863e-09	12.8524
SERPINE2	1.00742	6.66717	9.26885	4.97718e-10	9.76621e-09	12.8389
LOC101928505	-3.39067	5.55903	-9.26868	4.97917e-10	9.76621e-09	12.8385
ATRN	-1.29729	7.28125	-9.258	5.10323e-10	9.94648e-09	12.8137
FYB	1.73954	6.64003	9.25394	5.1512e-10	1.00309e-08	12.8043
THRSP	-2.68505	6.74452	-9.24584	5.24833e-10	1.01926e-08	12.7854
PECAM1	1.4251	7.58799	9.23368	5.39769e-10	1.04173e-08	12.7572
LOC101927331	-1.72431	5.53967	-9.23233	5.41448e-10	1.04321e-08	12.7541
MARCO	3.25836	11.2778	9.23229	5.415e-10	1.04321e-08	12.754
IGFBP2	-2.22937	6.47602	-9.22058	5.56335e-10	1.06799e-08	12.7267
TIMM23B	-1.25242	7.80852	-9.21698	5.60988e-10	1.07596e-08	12.7183
RNASE1	1.53456	6.1541	9.21646	5.61665e-10	1.07631e-08	12.7171
VRK1	1.02935	7.17689	9.21298	5.66198e-10	1.08308e-08	12.709
EVI2A	2.4059	7.87165	9.19454	5.90855e-10	1.12825e-08	12.6661
AGPAT4	1.06254	5.7526	9.18956	5.97711e-10	1.13933e-08	12.6545
EPB41L2	1.38953	7.47335	9.18547	6.03387e-10	1.14813e-08	12.645
LSS	-1.12586	6.00357	-9.1827	6.07278e-10	1.15452e-08	12.6385
KRT8	1.9944	10.1205	9.17625	6.16408e-10	1.17085e-08	12.6234
GATM	-1.00425	5.56421	-9.17439	6.19073e-10	1.17488e-08	12.6191
KLF5	1.58147	5.88652	9.17066	6.24446e-10	1.18088e-08	12.6104
MICB	1.86352	8.07216	9.16983	6.25645e-10	1.18088e-08	12.6085
RAB33A	1.95891	5.56407	9.16978	6.25721e-10	1.18088e-08	12.6083
ADCY7	1.01738	6.81115	9.16474	6.33074e-10	1.19205e-08	12.5966
PTTG1	2.03682	8.61691	9.16247	6.36407e-10	1.19729e-08	12.5913
C1orf85	1.0578	7.5628	9.15608	6.45896e-10	1.21303e-08	12.5764
GRB14	-2.6432	8.83095	-9.15461	6.48104e-10	1.21612e-08	12.5729
C4BPA	-3.85013	11.152	-9.14765	6.58654e-10	1.23485e-08	12.5567
C1orf116	1.29029	5.63583	9.14664	6.60203e-10	1.23668e-08	12.5543
SRPX2	1.06135	5.17452	9.13388	6.80042e-10	1.27055e-08	12.5245
H2AFZ	1.30379	10.8174	9.1298	6.86518e-10	1.28044e-08	12.5149
CRIP1	1.86551	6.68195	9.12471	6.94673e-10	1.29453e-08	12.503
LINC01093	-3.76777	6.16539	-9.12066	7.01241e-10	1.30453e-08	12.4936
SSTR1	-1.33795	5.06419	-9.11744	7.06508e-10	1.31207e-08	12.486
TMEM254	-1.24781	6.19741	-9.11681	7.0754e-10	1.31286e-08	12.4846
IGSF6	2.24693	7.54151	9.11403	7.12128e-10	1.31911e-08	12.478
DTX4	-1.69001	9.00788	-9.11253	7.14611e-10	1.32258e-08	12.4745
RHOU	-1.03327	7.6108	-9.10878	7.20867e-10	1.33302e-08	12.4658
ADAM28	1.08828	5.27483	9.09863	7.38092e-10	1.36254e-08	12.442
LAMB1	1.80063	8.41619	9.09724	7.4048e-10	1.36579e-08	12.4387
FAM184A	-1.02158	5.02966	-9.09316	7.47548e-10	1.37636e-08	12.4291
YPEL3	1.03467	6.88599	9.09283	7.48117e-10	1.37636e-08	12.4284
FCGR3B	2.16947	8.91716	9.08529	7.61356e-10	1.39715e-08	12.4107
CXCL2	-1.40343	6.37259	-9.0818	7.67575e-10	1.40499e-08	12.4025
TESC	1.1633	5.44969	9.07884	7.7287e-10	1.4123e-08	12.3956
UBE2QL1	-1.29637	4.82278	-9.07655	7.77016e-10	1.41868e-08	12.3902
TNFRSF21	1.60384	7.2005	9.07479	7.80196e-10	1.42328e-08	12.3861
KIF11	2.4359	5.37615	9.06119	8.05316e-10	1.4654e-08	12.3542
INHBA	-1.30232	5.95088	-9.06017	8.07247e-10	1.46768e-08	12.3518
AGBL2	-1.95999	5.06948	-9.0592	8.09075e-10	1.46977e-08	12.3495
LOC100505985	-1.90603	5.83118	-9.05768	8.11938e-10	1.47374e-08	12.3459
FAAH2	-1.52793	6.49049	-9.05435	8.18271e-10	1.48217e-08	12.3381
CTD-3092A11.2	-1.03047	8.91491	-9.05416	8.18634e-10	1.48217e-08	12.3376
TGFB1I1	2.10818	8.36281	9.04901	8.28531e-10	1.49758e-08	12.3255
TDRP	-1.09115	6.53226	-9.03786	8.50359e-10	1.53447e-08	12.2993
CYP26A1	-2.15386	5.7087	-9.03702	8.52039e-10	1.53448e-08	12.2974
NUDT6	-1.36467	7.10585	-9.03679	8.52491e-10	1.53448e-08	12.2968
VWA8	-1.02232	6.98653	-9.03473	8.56605e-10	1.54061e-08	12.292
MYO1B	-1.64471	7.97232	-9.03281	8.6045e-10	1.54624e-08	12.2875
NRTN	-1.92087	5.79752	-9.02872	8.68699e-10	1.55977e-08	12.2778
TNFRSF17	3.46499	7.09624	9.01821	8.90282e-10	1.5972e-08	12.2531
SDC2	-2.37659	8.13762	-9.01664	8.93569e-10	1.60177e-08	12.2494
RNF135	2.27039	9.198	9.00624	9.15548e-10	1.6371e-08	12.2249
EFNA1	-2.08901	9.38737	-8.98596	9.6004e-10	1.70679e-08	12.1771
HAPLN4	-1.1506	5.18386	-8.9801	9.73311e-10	1.72755e-08	12.1633
LNX2	-1.52351	8.42298	-8.97548	9.83898e-10	1.74491e-08	12.1524
AKTIP	-1.06702	7.71524	-8.97392	9.87494e-10	1.74985e-08	12.1487
WISP1	1.24682	5.66495	8.96999	9.96628e-10	1.76249e-08	12.1394
CYP4F2	-3.94476	7.97235	-8.9698	9.9707e-10	1.76249e-08	12.139
SIRPB2	1.42407	4.64403	8.96564	1.00684e-09	1.77799e-08	12.1292
CHPT1	-1.24034	6.91624	-8.96508	1.00817e-09	1.77799e-08	12.1279
EDN1	1.01012	6.59689	8.96424	1.01014e-09	1.77799e-08	12.1259
HLA-J	1.39387	9.33309	8.96323	1.01253e-09	1.77966e-08	12.1235
RPL29	1.37493	11.2538	8.95417	1.03427e-09	1.81345e-08	12.1021
CD74	1.42768	7.02384	8.95241	1.03855e-09	1.81948e-08	12.0979
COL1A1	1.73778	7.82609	8.94892	1.0471e-09	1.83298e-08	12.0897
TSLP	-1.65961	5.91266	-8.9473	1.05107e-09	1.83845e-08	12.0859
TPM4	1.47923	7.61727	8.93875	1.07239e-09	1.8712e-08	12.0656
LAMTOR4	1.44897	8.89894	8.92097	1.1181e-09	1.94468e-08	12.0236
ZYX	1.41746	7.45375	8.91968	1.12151e-09	1.94905e-08	12.0205
ZG16	-1.90696	5.95809	-8.91514	1.13353e-09	1.96571e-08	12.0098
PILRA	1.44836	5.81944	8.91503	1.13382e-09	1.96571e-08	12.0095
FXYD5	2.04973	8.00829	8.91434	1.13566e-09	1.96733e-08	12.0079
GYG2	-2.15283	6.87329	-8.90999	1.14734e-09	1.98438e-08	11.9976
CYSLTR1	1.37231	5.02943	8.90716	1.155e-09	1.99603e-08	11.9909
GLUL	1.43488	10.4773	8.90611	1.15785e-09	1.99929e-08	11.9884
S100A4	2.46591	8.94156	8.90535	1.15991e-09	1.99974e-08	11.9866
LSM7	1.32384	7.93566	8.89857	1.17856e-09	2.02865e-08	11.9705
LHFPL2	1.38786	8.22026	8.89641	1.18457e-09	2.03594e-08	11.9654
CDC37L1	-1.46943	6.59497	-8.89637	1.18467e-09	2.03594e-08	11.9653
ZBTB4	1.15246	8.34459	8.88981	1.20311e-09	2.06108e-08	11.9498
SPTLC3	-1.21753	4.80248	-8.88378	1.2203e-09	2.08559e-08	11.9355
ATP13A2	1.0577	6.07724	8.87176	1.25536e-09	2.13539e-08	11.9069
TBC1D24	-1.0794	6.67041	-8.86711	1.26918e-09	2.15552e-08	11.8959
TPP1	1.26559	8.98704	8.86381	1.27908e-09	2.16913e-08	11.8881
CERS2	-1.50497	10.3365	-8.86377	1.2792e-09	2.16913e-08	11.888
APH1B	1.11645	7.06816	8.85707	1.29956e-09	2.20021e-08	11.8721
CCDC109B	1.8104	7.7742	8.85633	1.30185e-09	2.20236e-08	11.8703
RGS10	1.02769	6.00883	8.85073	1.31917e-09	2.22992e-08	11.857
TRAF5	1.05239	5.26793	8.84868	1.32554e-09	2.23894e-08	11.8521
MME	-1.87288	6.36074	-8.84508	1.33686e-09	2.2563e-08	11.8436
TMOD1	-1.25381	6.89164	-8.84355	1.34168e-09	2.26192e-08	11.84
ENTPD1	1.47714	6.19772	8.84029	1.35206e-09	2.27487e-08	11.8322
MRC1	1.55371	10.9518	8.8397	1.35393e-09	2.27625e-08	11.8308
TNFSF15	1.15188	5.40653	8.83788	1.35976e-09	2.28426e-08	11.8265
FH	-1.00391	7.58068	-8.83315	1.37503e-09	2.30333e-08	11.8152
LOC100288911	1.33781	5.5727	8.83202	1.37871e-09	2.30716e-08	11.8125
PAMR1	1.85268	8.85271	8.82979	1.38598e-09	2.31753e-08	11.8072
PBLD	-2.4909	7.71864	-8.82418	1.40447e-09	2.34664e-08	11.7939
AQP9	-2.78032	9.19467	-8.80953	1.45394e-09	2.42368e-08	11.759
SERPINF1	-1.78287	10.6694	-8.80709	1.46237e-09	2.43211e-08	11.7532
OCLN	-1.37668	6.97011	-8.8005	1.48533e-09	2.46651e-08	11.7375
GLYAT	-2.77914	6.70418	-8.79894	1.49082e-09	2.47212e-08	11.7338
SEPSECS	-1.04198	6.55127	-8.79889	1.49099e-09	2.47212e-08	11.7337
STARD4	-1.92435	7.96089	-8.78947	1.52459e-09	2.52016e-08	11.7112
CROT	-1.0386	5.83288	-8.78947	1.52462e-09	2.52016e-08	11.7112
PLD3	1.65237	8.57716	8.78807	1.52965e-09	2.52462e-08	11.7079
ARHGAP25	1.18601	6.70952	8.78652	1.5353e-09	2.53202e-08	11.7041
HFE2	-4.18313	6.93261	-8.78267	1.54936e-09	2.55326e-08	11.695
FANCI	1.04202	5.68989	8.78055	1.55713e-09	2.56402e-08	11.6899
C8B	-4.83008	9.07475	-8.77923	1.56201e-09	2.56825e-08	11.6868
C5AR1	1.73622	7.56489	8.77268	1.58645e-09	2.60645e-08	11.6711
GLT1D1	-1.48598	8.12525	-8.76124	1.63004e-09	2.66997e-08	11.6438
TRIM59	1.29249	4.39899	8.75708	1.64621e-09	2.69291e-08	11.6339
CPB2	-3.17813	11.4803	-8.75699	1.64654e-09	2.69291e-08	11.6337
HEIH	1.28246	8.87212	8.75187	1.66664e-09	2.72168e-08	11.6215
SESN1	1.0117	8.72851	8.75138	1.66861e-09	2.72284e-08	11.6203
JADE3	-1.5319	7.3616	-8.75058	1.67176e-09	2.72593e-08	11.6184
CXCR4	2.58368	8.43092	8.7451	1.69365e-09	2.75332e-08	11.6053
PFKP	1.11858	5.92985	8.74355	1.6999e-09	2.75935e-08	11.6016
PGM1	-2.03109	10.8072	-8.74321	1.70124e-09	2.75945e-08	11.6008
MARCKS	1.18759	8.02226	8.74231	1.7049e-09	2.76124e-08	11.5986
SCOC	-1.05483	6.34931	-8.73357	1.74063e-09	2.81491e-08	11.5777
CAMK2N1	-1.05346	6.67286	-8.73313	1.74246e-09	2.81577e-08	11.5766
PXDN	1.68078	9.71139	8.73076	1.75227e-09	2.82529e-08	11.571
CFB	-2.22036	8.40084	-8.73	1.75547e-09	2.82835e-08	11.5691
SPARC	1.52732	10.6703	8.72875	1.76067e-09	2.83461e-08	11.5662
GCDH	-1.68474	7.40012	-8.72336	1.78337e-09	2.86264e-08	11.5533
ECM2	-1.39537	7.06793	-8.71882	1.80269e-09	2.89152e-08	11.5424
RUNX1-IT1	1.25839	6.43647	8.71487	1.8197e-09	2.91448e-08	11.5329
GLYCTK	-1.62521	7.20713	-8.7143	1.82217e-09	2.91628e-08	11.5316
RSPH1	1.09096	6.1055	8.70977	1.84189e-09	2.9435e-08	11.5207
TMEM56	-1.0751	9.2644	-8.70758	1.85149e-09	2.95246e-08	11.5155
FAM213B	1.05984	7.32367	8.70725	1.85298e-09	2.9525e-08	11.5147
ITGAV	1.30593	10.9758	8.70331	1.87039e-09	2.97586e-08	11.5053
BLNK	-1.22757	8.80669	-8.68704	1.94421e-09	3.07299e-08	11.4663
TTLL1	1.19177	4.98993	8.68541	1.95178e-09	3.07879e-08	11.4624
SLC47A1	-2.2478	8.53368	-8.68533	1.95215e-09	3.07879e-08	11.4622
ADAMTS12	1.25079	6.69455	8.68047	1.97489e-09	3.1124e-08	11.4505
SOCS6	-1.13829	5.87321	-8.67582	1.99689e-09	3.14477e-08	11.4393
GAPT	1.09442	4.15628	8.66909	2.02915e-09	3.19094e-08	11.4232
ATRAID	1.0086	10.6243	8.66567	2.04576e-09	3.21472e-08	11.415
DTL	1.48777	6.08352	8.66511	2.04848e-09	3.21667e-08	11.4136
SUOX	-1.27936	6.76542	-8.65702	2.08839e-09	3.27221e-08	11.3942
CR1	1.23519	6.18789	8.65621	2.09241e-09	3.27378e-08	11.3923
2022-03-01	-1.51779	7.92968	-8.65067	2.12026e-09	3.31496e-08	11.3789
TVP23B	-1.37544	8.58211	-8.64815	2.13302e-09	3.33249e-08	11.3729
TRIM38	1.063	8.454	8.64759	2.1359e-09	3.33459e-08	11.3715
ITGB2-AS1	1.70449	6.63745	8.64631	2.14241e-09	3.34235e-08	11.3685
CD48	1.5504	6.88721	8.64499	2.14918e-09	3.3505e-08	11.3653
COL3A1	2.33222	10.9033	8.64296	2.15962e-09	3.36284e-08	11.3604
ENPEP	-1.63669	7.52929	-8.64284	2.16021e-09	3.36284e-08	11.3601
PCYOX1	-1.09366	8.47572	-8.64144	2.16747e-09	3.37172e-08	11.3568
PZP	-3.27408	7.47254	-8.63864	2.18197e-09	3.39184e-08	11.35
TLR4	1.39799	6.48977	8.63298	2.21164e-09	3.4355e-08	11.3364
ATP7B	-2.31326	7.07133	-8.63136	2.22023e-09	3.44636e-08	11.3325
PFKFB3	2.3431	10.1595	8.62965	2.22934e-09	3.45556e-08	11.3284
NOP10	1.22384	9.93052	8.62614	2.24806e-09	3.4778e-08	11.32
MRC2	1.07191	7.63524	8.62606	2.24851e-09	3.4778e-08	11.3198
FCGR2A	1.24086	4.86416	8.62377	2.26085e-09	3.49355e-08	11.3143
IL2RA	1.86712	6.44512	8.62254	2.2675e-09	3.49967e-08	11.3113
LOC101929475	1.68791	6.0074	8.61888	2.2874e-09	3.51854e-08	11.3025
PLEKHA6	-1.1481	6.17534	-8.61888	2.28743e-09	3.51854e-08	11.3025
CYP7B1	-1.50909	6.21333	-8.61384	2.31512e-09	3.55795e-08	11.2904
THBS2	2.68845	9.61619	8.60946	2.33952e-09	3.58997e-08	11.2798
IL21R	1.15271	5.14352	8.60921	2.34092e-09	3.58997e-08	11.2792
LINC01146	-2.03291	4.63698	-8.60772	2.34927e-09	3.60022e-08	11.2756
AEBP1	2.41961	9.29506	8.60624	2.35758e-09	3.60785e-08	11.2721
PXDC1	-1.0864	8.36548	-8.60276	2.3773e-09	3.63033e-08	11.2637
ZFAND1	-1.3374	7.87139	-8.59573	2.41758e-09	3.67886e-08	11.2468
ERLIN1	-1.66514	7.44165	-8.57694	2.52878e-09	3.8239e-08	11.2014
HMCN1	1.7186	8.51074	8.57346	2.54998e-09	3.85327e-08	11.193
ARFGAP3	-1.0376	9.22872	-8.56413	2.60761e-09	3.92664e-08	11.1705
EFEMP2	1.5699	7.85647	8.5611	2.62663e-09	3.94979e-08	11.1632
MEGF9	-1.08158	6.78914	-8.55872	2.64169e-09	3.96968e-08	11.1574
WNK3	-1.25169	5.04177	-8.55437	2.66934e-09	4.00567e-08	11.147
CES5A	-1.36576	5.54039	-8.55394	2.67211e-09	4.00706e-08	11.1459
SLC16A6	1.32254	6.33862	8.54599	2.72355e-09	4.07662e-08	11.1267
CLDN14	-1.01322	5.7734	-8.5459	2.72415e-09	4.07662e-08	11.1265
RHPN2	-1.3521	8.00609	-8.52697	2.85078e-09	4.25143e-08	11.0807
OST4	1.03513	10.172	8.52184	2.88613e-09	4.29527e-08	11.0683
PPP2R1B	-1.88912	7.56066	-8.51815	2.91182e-09	4.33054e-08	11.0594
PPL	-1.15496	8.39312	-8.51627	2.92503e-09	4.34421e-08	11.0548
BUB1B	2.50066	7.69805	8.51426	2.93916e-09	4.36221e-08	11.05
GFPT1	-1.31701	7.99609	-8.49632	3.06871e-09	4.53892e-08	11.0065
FCN1	2.19186	7.55223	8.49572	3.07313e-09	4.5416e-08	11.0051
ZBED9	-1.14182	4.53913	-8.49551	3.07472e-09	4.5416e-08	11.0045
MT1M	-2.68992	7.97296	-8.49168	3.10318e-09	4.5774e-08	10.9952
KAT2B	-1.14461	8.61175	-8.49103	3.10804e-09	4.58146e-08	10.9937
LIMA1	1.01195	7.24156	8.49037	3.11295e-09	4.58556e-08	10.9921
CD163L1	1.31175	7.09688	8.48831	3.1284e-09	4.60519e-08	10.9871
DMXL2	1.1066	7.40508	8.48415	3.15987e-09	4.64521e-08	10.977
KLB	-3.80335	6.84508	-8.48172	3.17848e-09	4.66939e-08	10.9711
SMIM3	1.51588	7.69071	8.47926	3.1973e-09	4.69385e-08	10.9652
LTBP2	1.60083	7.1616	8.47845	3.2036e-09	4.69991e-08	10.9632
MST1L	-1.24047	4.7005	-8.47619	3.22108e-09	4.72237e-08	10.9577
BLM	1.19201	6.4719	8.47442	3.23484e-09	4.73933e-08	10.9534
CFHR2	-3.42602	10.7805	-8.46772	3.28743e-09	4.80337e-08	10.9371
C1orf115	-1.1671	5.79095	-8.46333	3.32237e-09	4.84788e-08	10.9265
CLU	-1.85365	8.74269	-8.4578	3.36701e-09	4.90972e-08	10.9131
FMO4	-1.17044	7.82229	-8.45275	3.40819e-09	4.96308e-08	10.9008
CD84	1.0707	6.08778	8.45232	3.41176e-09	4.96494e-08	10.8998
KLHDC2	-1.14243	9.78286	-8.44887	3.44025e-09	4.99654e-08	10.8914
RP4-680D5.8	-2.32585	5.76183	-8.44534	3.4697e-09	5.03448e-08	10.8828
PTPN6	1.29082	7.67574	8.44493	3.47312e-09	5.03448e-08	10.8818
TCN2	2.21052	8.63673	8.44313	3.48825e-09	5.05224e-08	10.8774
NUP35	-1.09039	8.18061	-8.44259	3.49275e-09	5.05224e-08	10.8761
TMEM97	-1.06021	8.3545	-8.43847	3.52767e-09	5.09934e-08	10.8661
ENPP1	-2.06797	6.07612	-8.42642	3.63181e-09	5.22546e-08	10.8368
TCF4	1.42436	8.56198	8.42047	3.68434e-09	5.29752e-08	10.8223
NDC80	2.66909	6.13729	8.41894	3.698e-09	5.31364e-08	10.8186
SLC30A10	-2.66304	7.29851	-8.41716	3.71396e-09	5.3295e-08	10.8143
SLC35D1	-1.75301	8.00668	-8.41613	3.7232e-09	5.33699e-08	10.8118
CXorf65	1.10771	4.81144	8.41603	3.72411e-09	5.33699e-08	10.8115
SELM	2.24289	6.67822	8.41225	3.75831e-09	5.37591e-08	10.8023
ELOVL2	-1.54812	5.62241	-8.4122	3.75872e-09	5.37591e-08	10.8022
LGALS9	1.74804	7.58578	8.39874	3.88299e-09	5.5281e-08	10.7694
CSRP2	-1.14099	8.65653	-8.39744	3.89523e-09	5.53945e-08	10.7663
ID3	1.66698	8.45279	8.39286	3.93863e-09	5.5926e-08	10.7551
MYO1G	1.23252	6.5598	8.38141	4.04932e-09	5.73472e-08	10.7272
FRY	-1.48702	6.30119	-8.3689	4.17386e-09	5.88799e-08	10.6967
NUF2	1.81733	4.3158	8.36015	4.26328e-09	6.00622e-08	10.6753
C4BPB	-4.00189	10.0942	-8.35048	4.36436e-09	6.13674e-08	10.6517
DOCK11	1.84967	6.78224	8.34665	4.4051e-09	6.19001e-08	10.6423
CLECL1	1.05183	4.46583	8.34557	4.41674e-09	6.20234e-08	10.6397
GZMK	2.24292	7.44085	8.33481	4.53355e-09	6.35401e-08	10.6134
LPXN	1.03262	7.64114	8.32955	4.59179e-09	6.43147e-08	10.6005
FMO5	-2.71373	7.51428	-8.32699	4.6204e-09	6.46319e-08	10.5943
ZSCAN31	-1.29368	5.37425	-8.32603	4.63121e-09	6.47413e-08	10.5919
PAPLN	1.29616	6.2255	8.32373	4.65712e-09	6.50615e-08	10.5863
MXRA8	1.64816	8.00695	8.32259	4.66998e-09	6.51991e-08	10.5835
PEX13	-1.15703	5.72428	-8.3178	4.72464e-09	6.58349e-08	10.5718
ACOT4	-1.69454	6.29063	-8.31029	4.81169e-09	6.69186e-08	10.5534
IMPA1	-1.25878	9.62732	-8.31001	4.81492e-09	6.69206e-08	10.5527
LINC01127	-1.50404	4.93207	-8.30844	4.83327e-09	6.71326e-08	10.5489
DNAJC12	-2.07178	6.35695	-8.29544	4.98857e-09	6.90239e-08	10.5171
SGOL2	1.48563	5.59165	8.28809	5.07849e-09	7.02233e-08	10.4991
NCAPD2	1.5226	6.47281	8.2877	5.08338e-09	7.02461e-08	10.4981
PTP4A1	-1.49705	8.15045	-8.27665	5.22187e-09	7.20679e-08	10.471
CSRP1	1.19065	10.2019	8.27515	5.24103e-09	7.22861e-08	10.4673
ACTB	1.03189	11.9242	8.26927	5.3165e-09	7.32558e-08	10.4529
MANBA	1.12837	8.01521	8.26606	5.35824e-09	7.37149e-08	10.445
DIRAS3	-1.37271	5.34898	-8.26089	5.42615e-09	7.46018e-08	10.4324
TSPAN14	1.06228	8.18116	8.2514	5.55324e-09	7.61557e-08	10.409
AS3MT	-1.96017	6.30733	-8.23642	5.75979e-09	7.8739e-08	10.3723
CCR1	2.04852	8.87969	8.23476	5.78314e-09	7.89584e-08	10.3682
CLIP4	1.15612	6.98474	8.2335	5.80095e-09	7.91517e-08	10.3651
RP1-86D1.3	-1.48665	5.77686	-8.23142	5.83047e-09	7.9404e-08	10.36
IFI27	2.70532	8.1532	8.2298	5.85356e-09	7.96188e-08	10.356
ANXA13	2.56733	8.27335	8.2285	5.87216e-09	7.97714e-08	10.3528
LIPC	-3.25114	8.74587	-8.21796	6.02527e-09	8.16466e-08	10.3269
RP4-758J24.5	-1.20357	7.31263	-8.2064	6.19782e-09	8.3868e-08	10.2984
EBPL	-1.40957	10.0777	-8.2062	6.20083e-09	8.3868e-08	10.2979
SGPP2	1.54789	5.01379	8.20554	6.2108e-09	8.39505e-08	10.2963
ABCG1	1.13431	6.98923	8.20478	6.22237e-09	8.40544e-08	10.2945
CD33	1.05957	7.19662	8.19622	6.35406e-09	8.56729e-08	10.2734
ABCG8	-2.04047	6.04953	-8.19533	6.36779e-09	8.57772e-08	10.2712
SLC9B2	-1.93943	6.8887	-8.19521	6.36971e-09	8.57772e-08	10.2709
FRK	-1.10801	5.80048	-8.18936	6.46148e-09	8.69049e-08	10.2565
LOC100129447	-1.35452	6.67937	-8.18616	6.51228e-09	8.75338e-08	10.2486
STEAP3	-2.53606	7.11082	-8.18396	6.54732e-09	8.79502e-08	10.2432
SH3BP5	1.1363	9.54169	8.17996	6.61182e-09	8.87066e-08	10.2333
CD3G	2.02962	6.69687	8.17948	6.61952e-09	8.87548e-08	10.2321
CDA	-1.21538	6.4602	-8.1789	6.6289e-09	8.88256e-08	10.2307
NINJ1	1.19742	9.11816	8.17702	6.65951e-09	8.91255e-08	10.2261
FAM110C	-1.6138	8.18903	-8.17231	6.73673e-09	9.00476e-08	10.2145
MTUS1	-1.03543	7.94696	-8.1705	6.76672e-09	9.03927e-08	10.21
UGP2	-1.52116	10.5145	-8.16893	6.79266e-09	9.06833e-08	10.2061
PLSCR4	-1.25734	9.71114	-8.1556	7.01819e-09	9.34062e-08	10.1732
ZRANB1	-1.03225	7.69942	-8.15	7.11516e-09	9.44816e-08	10.1594
CPN1	-4.08345	7.80256	-8.14993	7.11645e-09	9.44816e-08	10.1592
FAM46C	1.78804	8.46225	8.14383	7.22363e-09	9.58459e-08	10.1442
DCDC2	1.92671	5.426	8.13407	7.39861e-09	9.80474e-08	10.1201
RDH16	-3.86266	9.06531	-8.12987	7.47518e-09	9.90015e-08	10.1097
TNFAIP8	1.41025	7.35867	8.12883	7.49433e-09	9.9134e-08	10.1071
GPR171	2.74866	7.45712	8.12774	7.5144e-09	9.9278e-08	10.1044
CAPNS1	1.2363	9.40452	8.11839	7.68872e-09	1.01519e-07	10.0813
CDC20	2.83886	6.97847	8.11748	7.70598e-09	1.01685e-07	10.0791
DUSP5	2.04919	8.30547	8.11307	7.78997e-09	1.02731e-07	10.0682
RARRES2	-1.40228	10.3149	-8.11091	7.83129e-09	1.03213e-07	10.0628
OGDHL	-2.70154	7.20405	-8.10771	7.89308e-09	1.03882e-07	10.0549
C6orf123	-1.11602	5.44107	-8.10754	7.89645e-09	1.03882e-07	10.0545
LOC100505570	-1.37115	6.11426	-8.09113	8.22136e-09	1.07764e-07	10.0139
CENPM	1.58421	6.5184	8.08323	8.38266e-09	1.09745e-07	9.9943
ITGB2	1.42422	7.10609	8.07378	8.57974e-09	1.12187e-07	9.9709
LOC728040	-1.50576	6.32232	-8.0719	8.61958e-09	1.12471e-07	9.96623
PLS3	-1.54207	10.8816	-8.07038	8.65202e-09	1.12794e-07	9.96245
SAMD9L	1.74136	6.95461	8.06941	8.67261e-09	1.12926e-07	9.96006
SLC35A3	-1.11385	6.70329	-8.06696	8.72503e-09	1.13473e-07	9.95399
CENPE	1.60742	5.13502	8.06669	8.73096e-09	1.13482e-07	9.9533
PDP2	-1.02101	5.78931	-8.06426	8.78334e-09	1.14044e-07	9.94728
SLC22A15	1.56853	6.07321	8.06419	8.78477e-09	1.14044e-07	9.94712
ZNF185	1.02293	6.53751	8.0617	8.83873e-09	1.14676e-07	9.94095
RBP7	1.70664	7.15699	8.0613	8.84756e-09	1.14722e-07	9.93994
ITGA3	1.68419	6.16108	8.05901	8.89762e-09	1.15233e-07	9.93426
HMGN2	1.2267	11.5191	8.05421	9.00334e-09	1.16427e-07	9.92236
TNFAIP8L2	1.43803	6.78213	8.05409	9.00594e-09	1.16427e-07	9.92207
CDCA7L	1.23424	7.8564	8.04764	9.15033e-09	1.17986e-07	9.90606
TMPRSS3	1.17936	5.60146	8.04749	9.15378e-09	1.17986e-07	9.90568
SLC7A2	-1.25996	6.36546	-8.04718	9.16065e-09	1.18004e-07	9.90492
CYP2C19	-2.75403	6.80152	-8.04502	9.20957e-09	1.18423e-07	9.89956
SNX6	1.09478	9.79762	8.03177	9.51537e-09	1.2221e-07	9.86666
RAB17	-1.88442	7.6726	-8.03151	9.52157e-09	1.22217e-07	9.866
CGN	-1.35289	7.4206	-8.03	9.55696e-09	1.22526e-07	9.86227
DPYSL2	1.55949	10.5273	8.02905	9.57946e-09	1.22713e-07	9.8599
GIPC2	-1.32841	6.21968	-8.02663	9.63672e-09	1.23295e-07	9.8539
AMBP	-2.32069	9.35179	-8.0198	9.8007e-09	1.25206e-07	9.83691
TIMP2	1.65464	9.38502	8.01817	9.84011e-09	1.25635e-07	9.83286
OPLAH	-1.28855	7.27468	-8.01774	9.85044e-09	1.25693e-07	9.83181
SLC37A2	1.2307	5.26747	8.0154	9.90754e-09	1.26347e-07	9.82599
ZBTB42	-1.11661	6.19563	-8.01511	9.91474e-09	1.26365e-07	9.82526
ZYG11A	-1.19735	5.95299	-8.01326	9.96011e-09	1.26868e-07	9.82066
RELN	1.05766	11.4851	8.01276	9.97232e-09	1.26949e-07	9.81942
GLIPR1	1.79839	7.29044	8.00977	1.00463e-08	1.27516e-07	9.81198
ADK	-1.78785	7.50588	-7.99795	1.03439e-08	1.31217e-07	9.78258
MFSD1	1.13382	11.3295	7.99602	1.03932e-08	1.31765e-07	9.77779
ADAMTSL3	-1.18602	6.77223	-7.99225	1.04907e-08	1.32923e-07	9.76839
BACE2	1.92777	7.44474	7.9883	1.05934e-08	1.34068e-07	9.75858
GIMAP2	1.52126	8.20146	7.98604	1.06529e-08	1.34585e-07	9.75294
M6PR	1.26804	8.93466	7.98491	1.06827e-08	1.34803e-07	9.75013
RNF165	-1.07326	4.56502	-7.98325	1.07266e-08	1.352e-07	9.746
PRKD2	1.03955	6.84811	7.98282	1.07379e-08	1.35264e-07	9.74494
VPS37B	1.27303	7.83459	7.97684	1.08981e-08	1.36925e-07	9.73002
GRHL1	-1.38692	5.60256	-7.97577	1.09268e-08	1.37164e-07	9.72738
WBP5	1.43381	9.57757	7.96799	1.11394e-08	1.3959e-07	9.70798
DNAJC5B	1.56864	5.95701	7.96499	1.12223e-08	1.40505e-07	9.70051
LRRC32	1.56127	8.99488	7.95819	1.14129e-08	1.42441e-07	9.68355
F7	-1.56225	6.93416	-7.95626	1.14674e-08	1.42875e-07	9.67875
SLC28A1	-1.72519	6.14908	-7.95558	1.14868e-08	1.42991e-07	9.67705
SLC6A12	-1.9411	6.66317	-7.95547	1.149e-08	1.42991e-07	9.67677
PVRIG	1.60883	7.3005	7.94013	1.1935e-08	1.48018e-07	9.63851
IGFBP7	1.24042	9.63948	7.93826	1.19902e-08	1.48533e-07	9.63386
PPP1R16B	1.19561	6.84694	7.93797	1.19989e-08	1.48556e-07	9.63313
MYL6B	1.16759	7.80388	7.93218	1.21724e-08	1.50445e-07	9.61867
PLTP	3.40147	9.55902	7.90723	1.29497e-08	1.59598e-07	9.55634
COL5A2	1.75009	8.81583	7.90462	1.30337e-08	1.60541e-07	9.54983
CXCL1	1.69088	6.87118	7.89886	1.32217e-08	1.62487e-07	9.53541
CAAP1	-1.10786	7.31928	-7.89645	1.3301e-08	1.63369e-07	9.52939
CENPW	1.18384	6.85278	7.88577	1.36585e-08	1.67286e-07	9.50268
CHST12	1.03481	7.32486	7.8831	1.37496e-08	1.68117e-07	9.49598
PMEPA1	2.19117	7.72752	7.87714	1.39546e-08	1.70335e-07	9.48108
SEC14L2	-1.28023	5.99486	-7.87363	1.40771e-08	1.714e-07	9.47228
CRLS1	-1.0959	7.02288	-7.87255	1.41151e-08	1.71616e-07	9.46957
CXCL16	1.43768	9.47569	7.87135	1.4157e-08	1.72029e-07	9.46659
EPB41L3	2.04445	7.53732	7.86701	1.43107e-08	1.73701e-07	9.45572
HPSE	1.39173	7.00553	7.86125	1.45174e-08	1.75817e-07	9.44127
POM121L9P	1.93412	6.19521	7.85903	1.45977e-08	1.7669e-07	9.43572
TAGLN	1.58834	8.70656	7.85753	1.46524e-08	1.77253e-07	9.43196
P2RY1	1.14399	5.57416	7.85516	1.47389e-08	1.782e-07	9.42603
ARHGEF18	1.34589	9.55102	7.8528	1.48257e-08	1.7915e-07	9.42011
FAP	1.60655	6.00991	7.84805	1.50023e-08	1.80679e-07	9.40819
CCDC3	1.54448	9.74007	7.84094	1.52703e-08	1.83424e-07	9.39037
EFCAB4A	1.12604	5.8122	7.84088	1.52727e-08	1.83424e-07	9.39021
MPC1	-1.30637	7.8833	-7.83327	1.55648e-08	1.86623e-07	9.37113
MBNL3	-1.36307	7.72281	-7.82877	1.57404e-08	1.88415e-07	9.35984
NOSIP	1.06899	8.55483	7.82215	1.60022e-08	1.90986e-07	9.34323
C1D	-1.06795	8.48198	-7.822	1.60081e-08	1.90986e-07	9.34286
FOXA3	-2.68044	8.28639	-7.81593	1.62522e-08	1.93792e-07	9.32762
STBD1	-1.42607	4.98429	-7.80944	1.65175e-08	1.96514e-07	9.31132
MYOM2	-1.0444	6.71507	-7.8087	1.65482e-08	1.96672e-07	9.30945
SLC25A36	1.21862	6.7478	7.80647	1.66407e-08	1.97553e-07	9.30384
PLAC8	1.96711	9.07515	7.80561	1.66763e-08	1.97868e-07	9.30169
FGL2	1.93972	9.64681	7.80177	1.68368e-08	1.99553e-07	9.29204
HMGCL	-1.09964	10.1876	-7.80129	1.68569e-08	1.99682e-07	9.29084
ARHGAP18	1.24157	7.36732	7.79769	1.70093e-08	2.01158e-07	9.28178
LGALS4	2.15649	9.37991	7.79602	1.70804e-08	2.01638e-07	9.27758
CD36	1.47997	7.23449	7.78749	1.7448e-08	2.05113e-07	9.25614
MINPP1	-1.50276	7.90942	-7.78385	1.76072e-08	2.06536e-07	9.247
PLXDC2	1.62256	6.28981	7.7819	1.76931e-08	2.07243e-07	9.2421
GREM2	-2.06545	5.01881	-7.77653	1.79323e-08	2.09782e-07	9.22858
PPP1R14A	2.16963	7.09714	7.77548	1.79793e-08	2.10218e-07	9.22594
CLIC2	1.64354	6.65004	7.77298	1.80922e-08	2.11424e-07	9.21964
HSPA2	2.23593	7.84089	7.77176	1.81473e-08	2.11839e-07	9.21658
GPER1	-1.00643	5.91656	-7.7709	1.81865e-08	2.12182e-07	9.21441
SUGCT	-1.18292	6.37519	-7.76936	1.82564e-08	2.12883e-07	9.21055
HOMER2	-1.325	6.00242	-7.76383	1.85109e-08	2.15271e-07	9.19661
EPT1	-1.28414	7.07043	-7.76176	1.86069e-08	2.16272e-07	9.1914
NR1H3	1.0286	8.70408	7.76121	1.86325e-08	2.16453e-07	9.19002
THEMIS	1.27546	4.48226	7.75851	1.87585e-08	2.178e-07	9.18323
RASSF2	1.56334	8.2439	7.7479	1.92633e-08	2.23421e-07	9.1565
RNASEH2A	1.18131	6.56242	7.74088	1.9605e-08	2.26899e-07	9.13879
AK055981	-1.54012	6.61506	-7.73457	1.99171e-08	2.30035e-07	9.1229
CFTR	1.13257	4.6383	7.73454	1.99186e-08	2.30035e-07	9.12282
DLGAP5	2.81702	5.508	7.73022	2.01352e-08	2.32166e-07	9.11193
IYD	-1.39979	3.96471	-7.72681	2.03081e-08	2.33662e-07	9.10332
IL7R	2.56302	8.46963	7.72206	2.05512e-08	2.36333e-07	9.09135
CYP3A7-CYP3AP1	-2.40222	8.44346	-7.72047	2.06333e-08	2.37084e-07	9.08733
MAPRE1	1.09617	9.31002	7.71805	2.07586e-08	2.38213e-07	9.08124
THY1	1.42512	7.19837	7.71592	2.087e-08	2.39238e-07	9.07585
ADAP2	2.03325	8.59778	7.71559	2.08871e-08	2.39306e-07	9.07503
CHST4	2.03185	7.60883	7.70124	2.16526e-08	2.47684e-07	9.03879
DDX26B	1.29062	5.53425	7.69923	2.17617e-08	2.48538e-07	9.03373
VGLL4	1.01544	8.12778	7.69641	2.19163e-08	2.50039e-07	9.02661
RRM2	3.12614	8.63921	7.69003	2.22702e-08	2.53677e-07	9.01048
PAQR9	-1.74689	5.25435	-7.68383	2.26193e-08	2.57247e-07	8.99482
PRKX	1.77934	6.03288	7.68341	2.26434e-08	2.57386e-07	8.99375
ACSM2A	-4.58986	7.91099	-7.68314	2.2659e-08	2.57428e-07	8.99306
ANO3	1.92375	5.87939	7.67762	2.2975e-08	2.60855e-07	8.97912
RP11-334C17.5	2.53195	6.67643	7.67745	2.29847e-08	2.60855e-07	8.97869
ADIPOR2	-1.03849	9.83104	-7.67678	2.30236e-08	2.61159e-07	8.97699
CLDN12	-1.28419	9.02589	-7.67395	2.3188e-08	2.62781e-07	8.96983
CLEC10A	1.31793	7.44281	7.67087	2.33682e-08	2.64652e-07	8.96204
ELOVL7	2.49794	7.16613	7.66574	2.36712e-08	2.67301e-07	8.94907
IFNGR1	1.00177	9.38919	7.66228	2.38779e-08	2.69017e-07	8.94032
AZGP1	-4.40312	8.98773	-7.66038	2.39922e-08	2.70024e-07	8.93551
ECHDC2	-1.30704	9.32329	-7.6599	2.40208e-08	2.70206e-07	8.93431
CD93	1.49224	9.1401	7.65915	2.40662e-08	2.70576e-07	8.93241
CNTLN	-1.10839	6.07398	-7.655	2.43192e-08	2.72712e-07	8.92188
CXCL14	2.09573	7.88039	7.65435	2.43585e-08	2.72871e-07	8.92026
C2orf72	-1.4105	7.35184	-7.65104	2.45622e-08	2.75011e-07	8.91187
COL6A3	2.27879	10.861	7.64939	2.46642e-08	2.76009e-07	8.9077
CHN2	-1.16188	6.17543	-7.64852	2.47184e-08	2.76474e-07	8.90549
RAB38	1.02112	5.98907	7.63584	2.552e-08	2.84703e-07	8.87337
C9	-6.73245	8.79929	-7.63227	2.57503e-08	2.86978e-07	8.86432
ACSS2	-1.26744	8.69901	-7.63001	2.5897e-08	2.88464e-07	8.85861
CD55	1.15686	8.79889	7.62777	2.60433e-08	2.89647e-07	8.85294
MTM1	-1.02362	6.22259	-7.62718	2.60825e-08	2.89934e-07	8.85142
SLCO1B3	-4.41817	8.1599	-7.6179	2.66991e-08	2.9618e-07	8.8279
FCGRT	1.65954	9.99272	7.61694	2.67638e-08	2.96745e-07	8.82547
CLPX	-1.00128	8.41851	-7.61468	2.69166e-08	2.98286e-07	8.81974
LOC101928419	1.37983	7.22062	7.61194	2.71029e-08	3.00044e-07	8.8128
PLEKHO2	1.10235	8.42917	7.61028	2.72168e-08	3.00997e-07	8.80858
PGLYRP2	-3.55679	6.8904	-7.60988	2.72441e-08	3.01146e-07	8.80757
RGN	-2.66139	9.59814	-7.60633	2.74885e-08	3.03692e-07	8.79858
BCAT1	1.12375	6.09019	7.59971	2.79515e-08	3.08022e-07	8.78177
ABHD6	-1.0993	6.33638	-7.59848	2.80385e-08	3.08823e-07	8.77864
SLC13A5	-4.82107	7.91401	-7.59422	2.83412e-08	3.11999e-07	8.76783
PLBD1	1.57553	8.37343	7.59112	2.85634e-08	3.13966e-07	8.75997
CCL16	-2.50657	7.45729	-7.5892	2.87023e-08	3.15013e-07	8.75509
FBN1	1.40055	7.61939	7.58037	2.9349e-08	3.21296e-07	8.73266
LAX1	2.25612	7.12204	7.57686	2.96099e-08	3.23335e-07	8.72375
ATP5I	1.04178	10.3894	7.57135	3.00252e-08	3.27482e-07	8.70974
RRAS	1.25536	7.33849	7.57082	3.00653e-08	3.27482e-07	8.70839
SLC2A6	1.05957	6.22964	7.57025	3.01085e-08	3.27541e-07	8.70695
GNB4	1.01164	7.2493	7.57015	3.01161e-08	3.27541e-07	8.7067
KPNA2	1.23861	10.3686	7.56482	3.05244e-08	3.31316e-07	8.69314
TSPAN6	-1.3424	9.65625	-7.56369	3.06113e-08	3.32093e-07	8.69028
AOX1	-4.46231	8.99643	-7.56316	3.06522e-08	3.32204e-07	8.68894
FAM127A	1.0532	9.53979	7.56141	3.07882e-08	3.33343e-07	8.68448
SLC15A2	1.00643	5.11291	7.55456	3.13253e-08	3.38313e-07	8.66707
LOC646014	1.37763	7.43115	7.54638	3.19801e-08	3.44698e-07	8.64625
CCND3	1.02134	7.52671	7.54479	3.21088e-08	3.45912e-07	8.64221
KLHL15	-1.24105	8.27993	-7.5411	3.24101e-08	3.48637e-07	8.63281
GJB1	-1.6053	8.76014	-7.53864	3.26124e-08	3.50292e-07	8.62655
CBS	-1.7514	7.43962	-7.53163	3.31952e-08	3.56022e-07	8.60873
PAQR8	1.41257	6.89754	7.52913	3.34059e-08	3.57573e-07	8.60236
ARHGEF3	1.72998	8.06365	7.52428	3.38182e-08	3.61629e-07	8.59001
AJUBA	-1.57415	6.33943	-7.5226	3.39629e-08	3.62889e-07	8.58572
ISOC1	-1.85764	9.52099	-7.52038	3.41537e-08	3.64676e-07	8.58008
KHK	-2.25804	7.94461	-7.51581	3.45518e-08	3.68563e-07	8.56842
SYTL3	1.14395	5.30905	7.51114	3.49625e-08	3.72361e-07	8.55653
ACOT6	-1.12417	4.67084	-7.51111	3.49652e-08	3.72361e-07	8.55645
DECR2	-1.63478	9.10193	-7.50881	3.51695e-08	3.74047e-07	8.55058
CTHRC1	3.42696	7.76057	7.50279	3.571e-08	3.79051e-07	8.53524
MCM2	1.2554	7.26354	7.49366	3.65459e-08	3.86975e-07	8.51195
LOXL1	1.57447	5.95549	7.49328	3.6581e-08	3.87158e-07	8.51099
GNAI2	1.13983	8.8431	7.49247	3.66562e-08	3.87764e-07	8.50892
IGK	1.72164	7.7751	7.49209	3.66917e-08	3.8795e-07	8.50795
PAPSS2	-1.23231	9.53018	-7.48964	3.69201e-08	3.90174e-07	8.5017
XDH	-2.2773	7.46545	-7.48582	3.72794e-08	3.93221e-07	8.49195
C6orf211	-1.12409	8.67483	-7.47617	3.82027e-08	4.01574e-07	8.46733
LRP6	-1.02787	7.14422	-7.46911	3.88931e-08	4.08434e-07	8.44931
SMA4	1.31863	7.38612	7.46238	3.95628e-08	4.15065e-07	8.43213
RP11-38P22.2	1.89349	7.71827	7.46072	3.973e-08	4.16616e-07	8.42789
BDH1	-1.56005	6.54363	-7.4603	3.97729e-08	4.16864e-07	8.4268
GAS2	-2.36186	6.63138	-7.45685	4.01225e-08	4.19997e-07	8.418
MCOLN1	1.52176	7.80995	7.4556	4.02497e-08	4.21047e-07	8.41481
VILL	1.0249	5.05736	7.45181	4.06394e-08	4.24508e-07	8.40512
KIAA0101	1.4254	7.29024	7.45054	4.07704e-08	4.25672e-07	8.40188
FCHO2	1.04147	6.89256	7.448	4.1035e-08	4.28021e-07	8.39537
SPP1	1.9556	6.64061	7.4416	4.17071e-08	4.3357e-07	8.37902
ITM2A	1.48248	6.89567	7.43507	4.24057e-08	4.39776e-07	8.36231
PROC	-2.45485	9.16031	-7.43303	4.2626e-08	4.41638e-07	8.3571
NAMPT	-1.52668	9.03	-7.4298	4.29775e-08	4.44854e-07	8.34883
SFXN1	-1.28888	6.97903	-7.41902	4.41711e-08	4.56119e-07	8.32127
SIM1	-1.29233	3.95822	-7.40809	4.54172e-08	4.6787e-07	8.29328
AGPAT2	-1.32935	8.1506	-7.40446	4.58394e-08	4.71099e-07	8.28397
ADH1C	-3.60849	10.222	-7.40236	4.60849e-08	4.73046e-07	8.27859
RHOH	1.06859	6.40179	7.39777	4.66268e-08	4.77831e-07	8.26683
INSIG1	-2.51043	8.93148	-7.39052	4.74951e-08	4.85581e-07	8.24827
GBA3	-2.90354	7.41651	-7.38603	4.80413e-08	4.90239e-07	8.23676
MYO10	1.43324	6.74737	7.38357	4.83438e-08	4.92861e-07	8.23045
SH3BGRL	1.36475	9.46356	7.38022	4.87585e-08	4.96621e-07	8.22186
FJX1	1.70883	7.8652	7.37523	4.93824e-08	5.02503e-07	8.20906
TRPM8	-1.50457	6.77867	-7.37485	4.94304e-08	5.02519e-07	8.20809
BC041025	1.85713	6.91788	7.37436	4.94919e-08	5.02909e-07	8.20683
GHR	-3.33745	9.08348	-7.37354	4.95957e-08	5.03727e-07	8.20473
TMEM64	-1.07044	6.15371	-7.35934	5.14244e-08	5.21078e-07	8.1683
MYOF	1.14598	7.04114	7.35908	5.14579e-08	5.21173e-07	8.16764
MLLT3	1.12852	5.3273	7.34786	5.29525e-08	5.34064e-07	8.13884
PCTP	-1.31579	8.81616	-7.34647	5.31412e-08	5.35717e-07	8.13526
LILRB1	1.34226	7.51103	7.34464	5.33906e-08	5.37231e-07	8.13055
SLC38A4	-3.91424	6.48825	-7.33728	5.4403e-08	5.46149e-07	8.11165
IRAK3	1.38365	5.9786	7.336	5.45804e-08	5.47676e-07	8.10838
ADORA2A-AS1	-1.03607	5.9529	-7.33057	5.53437e-08	5.55077e-07	8.09441
ORC6	1.38458	7.9589	7.32951	5.54935e-08	5.56322e-07	8.09169
MAP1B	1.29418	6.83699	7.32693	5.58599e-08	5.59477e-07	8.08507
ITK	1.83966	6.10098	7.32662	5.59041e-08	5.59661e-07	8.08427
CXCL9	1.62708	7.8769	7.32484	5.61598e-08	5.61961e-07	8.07968
PRG4	-3.62168	5.65907	-7.32406	5.62715e-08	5.62636e-07	8.07768
F13B	-3.66485	6.23788	-7.32022	5.68256e-08	5.6679e-07	8.06783
TCF19	1.05077	5.81202	7.31313	5.7866e-08	5.76902e-07	8.04958
MRPL46	-1.00668	8.70687	-7.31062	5.82381e-08	5.7981e-07	8.04313
TIMD4	2.66085	8.4042	7.30803	5.86244e-08	5.83388e-07	8.03648
ANKRD55	1.69141	5.85982	7.30679	5.88118e-08	5.84984e-07	8.03327
ITGA4	1.09716	5.18144	7.30555	5.89986e-08	5.86304e-07	8.03008
LOC101928152	1.28681	5.4507	7.30161	5.95961e-08	5.90885e-07	8.01994
ANXA3	2.39204	7.259	7.30007	5.98307e-08	5.92127e-07	8.01599
UHRF1	1.51043	6.31848	7.2917	6.11259e-08	6.03842e-07	7.99445
LEPREL4	1.2341	6.39569	7.29145	6.11658e-08	6.0396e-07	7.99379
CUX2	-2.60744	6.35	-7.28816	6.16818e-08	6.07946e-07	7.98534
SEC24B	-1.19629	9.24727	-7.28551	6.21018e-08	6.11336e-07	7.97851
IL2RB	1.18735	7.88799	7.28546	6.21104e-08	6.11336e-07	7.97837
LOC284889	-1.26756	6.54185	-7.28121	6.27902e-08	6.17746e-07	7.96743
C5	-3.63879	10.0131	-7.28048	6.29069e-08	6.18613e-07	7.96556
CYP3A43	-2.17928	5.76155	-7.27804	6.3302e-08	6.21369e-07	7.95926
PRAM1	1.61074	6.24178	7.27047	6.4541e-08	6.31528e-07	7.93976
PSMB9	1.40959	9.95001	7.26956	6.46918e-08	6.32717e-07	7.93742
HMGCR	-1.60935	8.4036	-7.26889	6.48018e-08	6.33507e-07	7.93571
LOC153682	1.50029	5.40414	7.26407	6.56085e-08	6.41104e-07	7.92326
CDO1	-3.85693	7.75758	-7.25663	6.68705e-08	6.52552e-07	7.9041
CASP1	1.35735	7.5884	7.25378	6.73605e-08	6.57038e-07	7.89676
CYP7A1	-3.78016	4.39709	-7.25259	6.75676e-08	6.58762e-07	7.89367
KBTBD6	-1.2363	5.46247	-7.25008	6.80027e-08	6.61811e-07	7.88721
BTN3A1	1.00751	7.44735	7.24625	6.86745e-08	6.67183e-07	7.87733
OLFML2B	1.41253	6.12931	7.24623	6.86779e-08	6.67183e-07	7.87728
LRG1	-3.82361	10.9311	-7.24368	6.91291e-08	6.70964e-07	7.87069
ABCB10	-1.21385	7.67727	-7.24316	6.92215e-08	6.7156e-07	7.86935
GAS2L3	1.1035	6.73121	7.24103	6.96002e-08	6.74932e-07	7.86386
TMEM170B	-1.48614	6.69848	-7.23796	7.015e-08	6.79351e-07	7.85594
PRC1	2.53278	7.05353	7.223	7.28966e-08	7.02805e-07	7.81732
RNASE4	-2.49574	9.32048	-7.22136	7.32045e-08	7.05147e-07	7.81308
BEX1	1.60997	8.39293	7.2157	7.42758e-08	7.13878e-07	7.79847
RAB42	1.09655	6.90515	7.21094	7.51899e-08	7.22343e-07	7.78617
C3AR1	1.78046	9.12419	7.2029	7.67577e-08	7.36751e-07	7.76541
AK3	-1.06006	9.92282	-7.19537	7.82576e-08	7.49487e-07	7.74595
MSMO1	-2.10496	10.2145	-7.19239	7.88608e-08	7.54596e-07	7.73823
ARG1	-1.79916	5.56012	-7.18605	8.01569e-08	7.65308e-07	7.72183
MLXIPL	-2.17668	8.19348	-7.18429	8.05204e-08	7.68196e-07	7.71728
COL10A1	1.33744	4.8827	7.18424	8.05304e-08	7.68196e-07	7.71716
SCML1	-1.1251	8.02552	-7.18325	8.07351e-08	7.6981e-07	7.71461
KIAA1804	-1.83528	7.29273	-7.1826	8.08718e-08	7.70774e-07	7.71291
MKI67	1.41854	5.71271	7.1784	8.17487e-08	7.77762e-07	7.70206
GGT5	1.44334	7.47497	7.17791	8.18534e-08	7.78416e-07	7.70077
UPB1	-2.40349	6.83631	-7.17324	8.28428e-08	7.85067e-07	7.68869
MFSD10	1.39763	6.9385	7.17045	8.34396e-08	7.90376e-07	7.68147
CYP4F3	-4.45941	8.97993	-7.1698	8.3579e-08	7.91351e-07	7.67979
AGXT2	-3.9403	8.95523	-7.15565	8.66797e-08	8.17848e-07	7.64316
ZNF320	1.23663	6.18637	7.1486	8.82687e-08	8.31754e-07	7.6249
P2RY13	2.00047	7.7405	7.13489	9.14428e-08	8.59852e-07	7.58937
SLFN12	1.62063	5.28995	7.13486	9.14491e-08	8.59852e-07	7.5893
SRD5A1	-1.74735	7.74847	-7.13363	9.17407e-08	8.62219e-07	7.5861
ANKRD22	1.01008	5.89464	7.13344	9.17838e-08	8.6225e-07	7.58563
KLRF1	1.64229	6.98447	7.12752	9.3196e-08	8.74757e-07	7.57028
TNFAIP2	1.33242	7.88426	7.12559	9.3661e-08	8.78196e-07	7.56527
VAV1	1.3416	7.25602	7.125	9.38052e-08	8.78952e-07	7.56373
MOCOS	-2.45749	7.1642	-7.12106	9.47614e-08	8.85612e-07	7.55353
MAD1L1	1.23592	5.98865	7.11837	9.54213e-08	8.9101e-07	7.54655
PTPRC	1.29978	6.75258	7.11752	9.56323e-08	8.92211e-07	7.54433
CEBPG	-1.27293	8.0446	-7.11663	9.5852e-08	8.93508e-07	7.54202
RCL1	-1.13042	6.70273	-7.11542	9.61498e-08	8.95695e-07	7.5389
ALDH4A1	-1.86616	7.92202	-7.11314	9.67191e-08	9.00024e-07	7.53297
IRF8	1.17645	9.18611	7.11125	9.71909e-08	9.02862e-07	7.52808
PTGER2	1.33511	5.46502	7.11078	9.73088e-08	9.0357e-07	7.52686
TTK	1.65077	4.83285	7.10809	9.79879e-08	9.08707e-07	7.51986
AL833181	1.10162	5.22974	7.10781	9.80573e-08	9.08961e-07	7.51915
CCR7	1.63692	5.93274	7.102	9.95393e-08	9.21515e-07	7.50407
RNASE2	2.21449	7.15422	7.10138	9.96983e-08	9.2243e-07	7.50247
USH1C	1.18334	5.87888	7.0962	1.01042e-07	9.33429e-07	7.48901
TMEM173	1.27065	7.35133	7.08958	1.02784e-07	9.47411e-07	7.47182
GNA15	1.37937	6.31607	7.08945	1.02818e-07	9.47411e-07	7.47149
AUH	-1.04524	8.19668	-7.08861	1.03041e-07	9.49065e-07	7.46931
SLC45A4	1.03703	6.47807	7.08689	1.035e-07	9.52891e-07	7.46484
C6orf48	1.19728	9.56997	7.07396	1.07018e-07	9.83605e-07	7.43123
PANK1	-2.84962	8.62022	-7.07359	1.07119e-07	9.84109e-07	7.43029
TMED6	-2.93667	7.24491	-7.06961	1.08228e-07	9.93456e-07	7.41994
GPN3	-1.06773	8.81626	-7.06839	1.0857e-07	9.96179e-07	7.41676
SCRN1	1.7197	7.42223	7.06426	1.09736e-07	1.00602e-06	7.40602
ZG16B	1.43526	5.9559	7.06342	1.09972e-07	1.00776e-06	7.40386
NSUN5P1	1.00499	7.77868	7.06257	1.10216e-07	1.00957e-06	7.40163
ZEB2	1.15401	5.95449	7.05855	1.11368e-07	1.01926e-06	7.39118
FXYD1	-1.12405	6.89458	-7.05546	1.1226e-07	1.02568e-06	7.38316
PTPRF	-1.29012	7.7091	-7.0545	1.12541e-07	1.02782e-06	7.38065
ORM1	-5.57888	10.8807	-7.05171	1.13356e-07	1.03396e-06	7.37339
QDPR	-1.02635	8.39355	-7.05141	1.13444e-07	1.03432e-06	7.37261
GC	-2.5283	12.2717	-7.04997	1.13868e-07	1.03732e-06	7.36886
ITGAM	1.60536	8.03671	7.04687	1.14784e-07	1.04478e-06	7.36081
A1BG	-4.41544	9.69385	-7.04529	1.15256e-07	1.04864e-06	7.35669
ETFDH	-1.94664	8.57886	-7.03932	1.17051e-07	1.06318e-06	7.34115
FCGR2B	2.09389	8.00544	7.03111	1.19564e-07	1.08373e-06	7.3198
STAG3L3	1.17385	6.43217	7.03093	1.19619e-07	1.08378e-06	7.31934
DRAM2	1.05335	8.0094	7.0274	1.20718e-07	1.09328e-06	7.31014
SUSD1	1.29431	7.53329	7.02272	1.22192e-07	1.10524e-06	7.29794
SLC12A2	2.16247	8.27169	7.00454	1.28087e-07	1.15135e-06	7.25058
GLUD1	-2.09486	9.59204	-6.9997	1.29704e-07	1.16395e-06	7.23797
ACMSD	-3.45489	7.73395	-6.99858	1.30083e-07	1.16686e-06	7.23504
ZFAND2A	-1.20478	9.02363	-6.99736	1.30494e-07	1.17007e-06	7.23187
KANK4	-1.95535	5.58855	-6.99601	1.30952e-07	1.17369e-06	7.22834
HS3ST3A1	1.01749	5.68016	6.99386	1.31686e-07	1.17927e-06	7.22273
TMEM91	1.12273	6.02293	6.99302	1.3197e-07	1.18037e-06	7.22056
HSD17B6	-5.60042	9.11399	-6.9915	1.32493e-07	1.18362e-06	7.21659
C3P1	-3.79694	8.40659	-6.99149	1.32498e-07	1.18362e-06	7.21655
IFI27L2	1.0662	7.79303	6.9876	1.33842e-07	1.19514e-06	7.20641
EMILIN1	1.64352	7.75783	6.98541	1.34603e-07	1.20094e-06	7.20071
CTGF	2.428	8.83663	6.96936	1.40331e-07	1.24742e-06	7.15882
DHCR24	-1.67792	10.3558	-6.95932	1.44039e-07	1.27881e-06	7.13261
LOC101927287	-1.07133	5.74872	-6.95355	1.46213e-07	1.29502e-06	7.11756
TRIM55	-2.01015	6.40984	-6.95352	1.46223e-07	1.29502e-06	7.11749
PLEK	1.59659	8.33559	6.95291	1.46457e-07	1.29624e-06	7.11588
TLR5	1.33214	7.22381	6.95037	1.47428e-07	1.30302e-06	7.10924
WASF3	-1.32174	7.18656	-6.94653	1.48905e-07	1.31447e-06	7.09922
DMBT1	1.35744	7.07305	6.94042	1.5129e-07	1.3328e-06	7.08325
ZFP3	1.13237	6.56513	6.93856	1.52022e-07	1.33871e-06	7.0784
CD27	2.11379	7.81289	6.93706	1.52616e-07	1.34339e-06	7.07449
GPR65	1.70802	7.40999	6.93673	1.52747e-07	1.344e-06	7.07362
FLNA	1.51698	8.0162	6.93591	1.53072e-07	1.34631e-06	7.07148
CEBPA	-1.68953	8.09034	-6.92707	1.56633e-07	1.37428e-06	7.04838
C15orf52	1.5059	6.97289	6.92136	1.5898e-07	1.39375e-06	7.03343
RCN3	1.13009	7.32518	6.9193	1.59834e-07	1.40067e-06	7.02804
STEAP1	-2.57282	7.75207	-6.91462	1.61794e-07	1.41612e-06	7.0158
SRGN	1.33336	8.81095	6.91264	1.62629e-07	1.42286e-06	7.01062
FNBP1	1.19274	8.47744	6.90978	1.63843e-07	1.4329e-06	7.00315
CFHR5	-5.12315	7.61704	-6.90443	1.6614e-07	1.45069e-06	6.98916
SLC10A1	-3.25071	8.30892	-6.90442	1.66145e-07	1.45069e-06	6.98913
CNTN3	-1.5602	6.38793	-6.89689	1.69438e-07	1.47587e-06	6.96941
ARRDC2	1.12394	8.21916	6.89502	1.70265e-07	1.48148e-06	6.96452
MTCH2	-1.30994	9.50367	-6.89497	1.70287e-07	1.48148e-06	6.96439
FLJ20021	1.0863	6.27466	6.89468	1.70415e-07	1.482e-06	6.96363
ECM1	1.55168	8.16078	6.89125	1.71943e-07	1.49262e-06	6.95466
GPR18	1.36315	5.43318	6.89096	1.72075e-07	1.49283e-06	6.9539
KLRB1	1.79553	7.90651	6.87755	1.78196e-07	1.53915e-06	6.91877
TAT	-1.34621	6.86869	-6.87529	1.79251e-07	1.54689e-06	6.91284
GGH	-2.57205	10.0891	-6.87266	1.80483e-07	1.55406e-06	6.90596
LILRA3	1.69185	7.51891	6.87263	1.80496e-07	1.55406e-06	6.90589
SLC26A11	1.24467	9.72735	6.87212	1.80736e-07	1.55489e-06	6.90455
CXCL8	2.20201	7.1455	6.87124	1.81154e-07	1.55663e-06	6.90223
CYP2B6	-1.78152	6.12106	-6.86849	1.82455e-07	1.56657e-06	6.89504
LGALS2	1.53029	6.16211	6.86193	1.85606e-07	1.59003e-06	6.87784
VSIG10L	1.13998	6.08428	6.86156	1.85786e-07	1.59075e-06	6.87687
LOC100131541	1.79599	7.54905	6.85859	1.8723e-07	1.60185e-06	6.86908
ESRP1	1.34271	5.32814	6.85032	1.91315e-07	1.63164e-06	6.8474
MIF	1.08977	10.3754	6.84638	1.9329e-07	1.64529e-06	6.83708
LINC01094	1.05263	3.92829	6.84637	1.93296e-07	1.64529e-06	6.83705
TMEM182	-1.3707	4.32488	-6.83785	1.97644e-07	1.6783e-06	6.8147
DMGDH	-2.34124	5.78315	-6.82503	2.04375e-07	1.72718e-06	6.78106
SERPINA4	-1.51709	8.1324	-6.82492	2.04432e-07	1.72718e-06	6.78078
COL16A1	1.52952	7.23282	6.82391	2.04977e-07	1.73111e-06	6.77811
LAMP5	1.12288	5.98359	6.82019	2.06979e-07	1.74598e-06	6.76834
ZNF83	1.73297	6.13539	6.82001	2.07074e-07	1.7461e-06	6.76788
TSPAN4	1.25165	7.30677	6.81985	2.0716e-07	1.74614e-06	6.76747
HAAO	-1.1134	7.25231	-6.81909	2.07575e-07	1.74896e-06	6.76545
KRT18	1.39449	12.1504	6.81816	2.08076e-07	1.7525e-06	6.76303
PALLD	1.09818	8.03989	6.81241	2.11227e-07	1.77831e-06	6.74793
CCT6B	-1.07511	6.68487	-6.80948	2.12855e-07	1.78927e-06	6.74022
SERPINA3	-1.68717	13.3866	-6.80431	2.15751e-07	1.8108e-06	6.72665
GM2A	1.00231	6.64836	6.8034	2.16263e-07	1.8144e-06	6.72426
FAM26F	1.15461	6.60609	6.80122	2.17499e-07	1.82124e-06	6.71854
LOC100506098	1.07857	7.10166	6.79825	2.192e-07	1.83407e-06	6.71071
DLEU1	-1.01549	7.00542	-6.7956	2.20725e-07	1.84397e-06	6.70375
LINC01010	-1.08293	6.11247	-6.78863	2.24786e-07	1.87213e-06	6.68544
PHYH	-1.5291	10.6665	-6.78734	2.25547e-07	1.87706e-06	6.68204
PCSK5	1.20542	6.26369	6.78548	2.26645e-07	1.88399e-06	6.67716
KIF23	1.03181	4.09308	6.78174	2.28877e-07	1.89958e-06	6.66732
RGS19	1.24901	8.30303	6.7811	2.29257e-07	1.90132e-06	6.66565
LY75	1.99068	6.42892	6.77976	2.30063e-07	1.90654e-06	6.66213
ALOX5AP	1.00662	6.27751	6.77586	2.32427e-07	1.92465e-06	6.65186
FETUB	-2.15745	4.85024	-6.77532	2.32752e-07	1.92587e-06	6.65046
TCEA3	-1.26136	7.15016	-6.77453	2.33233e-07	1.92838e-06	6.64838
ENDOD1	1.04809	7.46132	6.7614	2.41396e-07	1.98602e-06	6.61383
NEURL2	1.5131	6.38214	6.76117	2.4154e-07	1.98644e-06	6.61323
IMPA2	-1.00251	8.52899	-6.75139	2.47813e-07	2.03417e-06	6.58749
NCK1-AS1	1.02696	5.89238	6.74857	2.49651e-07	2.04771e-06	6.58006
ALDH8A1	-3.77092	10.1095	-6.74457	2.52282e-07	2.06537e-06	6.56953
HADH	-1.13847	9.02534	-6.73963	2.55573e-07	2.08679e-06	6.55652
LOC100506119	1.44154	7.6627	6.73206	2.60693e-07	2.123e-06	6.5366
NFKBIE	1.16756	7.33756	6.72591	2.64933e-07	2.15267e-06	6.52039
HS3ST2	1.3944	6.69083	6.72529	2.65366e-07	2.15457e-06	6.51875
MAP2	1.00325	6.0363	6.72437	2.66007e-07	2.15816e-06	6.51633
TM7SF2	-1.0297	6.80032	-6.71433	2.7311e-07	2.21081e-06	6.48987
SLAIN1	-1.21778	4.91305	-6.70913	2.76864e-07	2.23867e-06	6.47616
PAPSS1	1.20458	8.6131	6.7072	2.78272e-07	2.24672e-06	6.47107
EMP3	2.31661	7.84154	6.7059	2.79221e-07	2.25186e-06	6.46765
SLIT2	1.21492	6.98846	6.68874	2.92097e-07	2.34349e-06	6.42238
FITM1	-1.15738	6.16168	-6.67322	3.04253e-07	2.43201e-06	6.38144
TLR8	1.23319	6.36797	6.67301	3.04421e-07	2.43245e-06	6.38088
ADRB2	-1.22266	7.18442	-6.66617	3.09945e-07	2.47112e-06	6.36283
CHSY3	-1.45181	6.12652	-6.66569	3.1034e-07	2.47335e-06	6.36155
CTBP2	1.20928	8.38717	6.66484	3.11033e-07	2.47796e-06	6.35931
EOMES	1.3911	6.97268	6.66226	3.1315e-07	2.49299e-06	6.3525
HPX	-4.67804	10.6539	-6.65842	3.16333e-07	2.51371e-06	6.34235
SLC22A7	-2.62028	7.21894	-6.65733	3.17243e-07	2.51959e-06	6.33946
RAB25	1.92316	6.15757	6.65725	3.17305e-07	2.51959e-06	6.33927
LOC285147	-1.1534	5.72278	-6.65578	3.18534e-07	2.5275e-06	6.33538
HGFAC	-2.22273	6.21164	-6.65478	3.19373e-07	2.53322e-06	6.33275
MGP	1.64558	6.14864	6.65392	3.20099e-07	2.53805e-06	6.33046
CSF3R	1.06979	7.64794	6.65267	3.21157e-07	2.54365e-06	6.32715
LAMB3	1.06748	6.73866	6.65139	3.22236e-07	2.5494e-06	6.32378
SHCBP1	1.87601	5.62816	6.65075	3.22779e-07	2.55276e-06	6.3221
EMR2	1.02171	5.46517	6.64635	3.26538e-07	2.58155e-06	6.31047
FPR1	1.01832	6.25837	6.64418	3.28412e-07	2.59447e-06	6.30473
ADD3	1.43247	9.46698	6.6415	3.30733e-07	2.61185e-06	6.29765
MASP2	-2.01389	6.72405	-6.63925	3.32697e-07	2.62544e-06	6.29171
SFN	2.1658	8.08925	6.63555	3.35956e-07	2.64731e-06	6.28192
MX2	1.59953	7.68686	6.63114	3.39882e-07	2.67298e-06	6.27026
TMEM38B	-1.14645	6.93187	-6.63106	3.39951e-07	2.67298e-06	6.27006
SCG5	-1.33048	5.84316	-6.62306	3.47195e-07	2.71904e-06	6.24889
FHL2	1.41715	7.83452	6.62143	3.48686e-07	2.72974e-06	6.24459
KCTD12	1.70401	9.83593	6.60324	3.65808e-07	2.85449e-06	6.19647
ANLN	1.53895	4.81292	6.60188	3.67128e-07	2.86273e-06	6.19285
AC012065.7	-1.5534	6.69969	-6.59936	3.69571e-07	2.87866e-06	6.1862
E2F8	1.26024	4.09939	6.59649	3.72382e-07	2.89952e-06	6.17859
NADK2	-2.64806	8.24599	-6.58771	3.81101e-07	2.95996e-06	6.15536
LIF	1.2963	6.40639	6.5849	3.8394e-07	2.97987e-06	6.14791
XRN2	-1.02064	6.84922	-6.58312	3.85746e-07	2.99174e-06	6.1432
TMCC3	1.14631	7.26799	6.5788	3.90171e-07	3.02003e-06	6.13175
TCTEX1D2	1.12453	7.13703	6.57874	3.9023e-07	3.02003e-06	6.1316
RAPGEF4	-1.75063	5.48301	-6.57629	3.92759e-07	3.03743e-06	6.12512
PROM1	2.61025	5.97537	6.5758	3.93272e-07	3.04031e-06	6.12381
MAML2	1.03767	6.36118	6.57478	3.94335e-07	3.04744e-06	6.1211
PRDM1	1.13796	7.28488	6.57234	3.96881e-07	3.06603e-06	6.11464
PCED1B	1.21697	7.17726	6.56498	4.04663e-07	3.12057e-06	6.09515
GALNT7	1.34072	6.42008	6.56386	4.0586e-07	3.12869e-06	6.09218
GPAM	-3.01404	9.15232	-6.55465	4.15854e-07	3.20231e-06	6.06777
KIAA0895	-1.38816	4.53225	-6.54832	4.22872e-07	3.25173e-06	6.05098
S100A9	1.97448	9.653	6.53935	4.33007e-07	3.32376e-06	6.02721
SOWAHA	-1.07368	5.64633	-6.53864	4.33826e-07	3.32887e-06	6.02531
ARRB2	1.2632	6.393	6.53106	4.42599e-07	3.38778e-06	6.00522
CNRIP1	1.14329	8.42227	6.52659	4.4787e-07	3.42088e-06	5.99334
CARD6	1.32986	8.68148	6.52292	4.52229e-07	3.44688e-06	5.98362
AQP11	-1.77784	6.691	-6.51982	4.55961e-07	3.47165e-06	5.97538
CLSTN1	1.15256	7.72085	6.5192	4.56701e-07	3.47606e-06	5.97375
NCAPG	1.94757	4.91579	6.5179	4.58278e-07	3.48639e-06	5.97029
ZBTB21	-1.15981	8.64122	-6.51782	4.58379e-07	3.48639e-06	5.97007
TTC39C	-1.51304	7.46415	-6.51623	4.60307e-07	3.49859e-06	5.96586
ITIH4	-2.30619	7.61068	-6.51189	4.6562e-07	3.53658e-06	5.95434
MAOA	-2.16351	8.4833	-6.51188	4.65632e-07	3.53658e-06	5.95431
FNDC1	2.09991	5.82509	6.5081	4.70316e-07	3.56715e-06	5.94427
LOC157273	-1.29822	4.17228	-6.50722	4.71417e-07	3.573e-06	5.94193
EPHX2	-2.53083	7.04197	-6.49546	4.86317e-07	3.66796e-06	5.9107
MXI1	-1.1743	8.64019	-6.49332	4.89083e-07	3.68497e-06	5.90501
NGEF	-1.05207	5.78054	-6.48591	4.9877e-07	3.74883e-06	5.88533
GAS6	1.16414	8.75967	6.48182	5.04196e-07	3.78567e-06	5.87448
LBH	1.63541	8.96563	6.47831	5.08904e-07	3.81704e-06	5.86516
ARNTL	-1.04304	6.82713	-6.47648	5.11379e-07	3.83428e-06	5.86029
MELK	2.56043	7.92307	6.47605	5.11965e-07	3.83656e-06	5.85914
GRHPR	-1.06356	9.58834	-6.47401	5.1474e-07	3.85015e-06	5.85372
C3	-1.78238	13.3252	-6.4733	5.15703e-07	3.85602e-06	5.85184
GJA4	1.80878	8.25458	6.47296	5.16173e-07	3.85687e-06	5.85093
CP	-3.9611	8.96626	-6.46318	5.29729e-07	3.94998e-06	5.82492
PFN1	1.12744	8.04733	6.46121	5.32505e-07	3.96932e-06	5.81968
ILF3-AS1	1.05952	5.87072	6.45693	5.38571e-07	4.00765e-06	5.80831
LRIF1	-1.33268	5.65882	-6.45693	5.38574e-07	4.00765e-06	5.80831
HPN	-2.90451	8.67531	-6.4511	5.46972e-07	4.06317e-06	5.79279
RBP1	1.03769	7.39307	6.44362	5.57917e-07	4.13737e-06	5.77291
LRMP	1.09761	7.18691	6.44146	5.61124e-07	4.15831e-06	5.76716
CAV1	1.27527	9.28741	6.44076	5.62176e-07	4.16183e-06	5.76528
CDH5	1.19194	7.59308	6.43906	5.64716e-07	4.17921e-06	5.76076
C3orf80	-1.35716	3.6346	-6.43434	5.7183e-07	4.22271e-06	5.7482
SNHG19	1.12645	6.75441	6.43077	5.77274e-07	4.26049e-06	5.7387
PAG1	1.18409	8.49834	6.42779	5.81862e-07	4.28997e-06	5.73076
NUDT7	-1.07345	6.59301	-6.42384	5.87991e-07	4.33073e-06	5.72025
LOC101927451	-1.05958	6.63121	-6.41733	5.98235e-07	4.4002e-06	5.70293
LUM	2.0381	8.79039	6.41532	6.01432e-07	4.41771e-06	5.69758
RBMXL1	-1.20597	7.3856	-6.41092	6.08499e-07	4.46357e-06	5.68586
SEPW1	1.15716	9.91776	6.40999	6.10012e-07	4.47163e-06	5.68337
PNOC	2.02659	6.54699	6.40599	6.1653e-07	4.51025e-06	5.67271
LDHD	-1.99521	5.88881	-6.40245	6.22354e-07	4.54574e-06	5.66328
TSPAN15	1.16529	6.70239	6.40237	6.22483e-07	4.54574e-06	5.66308
CD59	1.08229	9.66346	6.39569	6.33634e-07	4.612e-06	5.64527
BTG2	1.06838	7.51031	6.38886	6.45224e-07	4.68691e-06	5.62709
TUBA1A	1.44122	10.8948	6.37871	6.62884e-07	4.79909e-06	5.60001
LOC102723721	1.0224	5.57512	6.36408	6.89179e-07	4.96953e-06	5.561
PCBD1	-1.38177	8.23569	-6.35991	6.96857e-07	5.02155e-06	5.54989
PROX1	-1.64678	7.54183	-6.35718	7.01946e-07	5.05485e-06	5.5426
CENPF	1.00355	4.96622	6.3521	7.11492e-07	5.11339e-06	5.52905
SLC19A2	-1.31795	8.22178	-6.34414	7.26729e-07	5.21079e-06	5.5078
P2RY12	1.84741	4.85022	6.34377	7.27442e-07	5.21418e-06	5.50682
PALM3	-1.29095	7.09811	-6.33603	7.42586e-07	5.30867e-06	5.48616
HACL1	-1.19451	8.67266	-6.3352	7.44234e-07	5.31869e-06	5.48394
HIST1H2BC	-1.72007	5.98923	-6.3166	7.82018e-07	5.56484e-06	5.43429
ROBO1	1.33899	9.20781	6.30641	8.0356e-07	5.70314e-06	5.40705
TOP2A	1.9057	5.32734	6.30532	8.05888e-07	5.71537e-06	5.40415
C8A	-4.76027	9.01779	-6.30066	8.1597e-07	5.77608e-06	5.39169
AQP1	1.62882	7.20694	6.29912	8.19312e-07	5.79784e-06	5.38759
TMEM160	1.03938	6.15048	6.28933	8.40989e-07	5.93185e-06	5.36141
NEU4	-1.00941	7.2479	-6.28738	8.45373e-07	5.96083e-06	5.3562
ABRACL	1.0511	9.81961	6.28069	8.60591e-07	6.06024e-06	5.33832
RP11-1151B14.3	-1.5815	6.78923	-6.2761	8.71195e-07	6.12893e-06	5.32604
TREM2	1.05832	6.73246	6.27244	8.79757e-07	6.17513e-06	5.31624
LOC284219	1.07903	6.49375	6.26691	8.92818e-07	6.25262e-06	5.30147
KCNJ10	1.01202	5.29538	6.25173	9.29748e-07	6.47981e-06	5.26085
MLLT11	1.47122	7.8201	6.24901	9.36528e-07	6.52077e-06	5.25356
COL6A2	1.82437	7.72962	6.24748	9.40369e-07	6.5454e-06	5.24946
KIAA0125	1.51408	6.02429	6.2396	9.60372e-07	6.66963e-06	5.22837
NFE2L3	1.02953	4.93821	6.23086	9.83058e-07	6.80535e-06	5.20497
DHRS9	1.40297	6.35465	6.22527	9.97846e-07	6.8989e-06	5.19001
GABRP	2.9372	6.10869	6.22136	1.00833e-06	6.95362e-06	5.17954
SALL1	-2.59521	6.29377	-6.22019	1.01147e-06	6.97309e-06	5.17642
AGXT	-3.54542	8.24399	-6.21894	1.01487e-06	6.98758e-06	5.17306
EID3	1.16926	5.07467	6.21672	1.02092e-06	7.01586e-06	5.1671
FAM129A	1.60154	8.18445	6.21368	1.02924e-06	7.0662e-06	5.15897
ITIH2	-2.20512	11.342	-6.21357	1.02955e-06	7.0662e-06	5.15867
HIGD1A	-1.13028	9.91422	-6.2129	1.03138e-06	7.07535e-06	5.15689
SOD2	-1.56281	8.07802	-6.21273	1.03186e-06	7.07535e-06	5.15642
FXYD2	1.37428	6.10137	6.20749	1.04643e-06	7.16613e-06	5.14238
BMP2	1.03653	7.54443	6.1999	1.06789e-06	7.29732e-06	5.12203
SGK2	-1.88796	7.56992	-6.19912	1.07009e-06	7.3097e-06	5.11997
GPR160	1.46276	6.77757	6.18979	1.09714e-06	7.47294e-06	5.09496
PROZ	-1.91096	7.17434	-6.18922	1.09882e-06	7.47764e-06	5.09343
C14orf105	-1.24659	6.87075	-6.18755	1.10374e-06	7.50279e-06	5.08895
SLCO1B1	-4.04976	7.71368	-6.1875	1.1039e-06	7.50279e-06	5.0888
CXCR2	1.419	6.27673	6.18694	1.10553e-06	7.51153e-06	5.08732
LYPD6B	1.41782	6.10966	6.18428	1.11344e-06	7.55816e-06	5.08018
LOC285181	-1.12422	4.26171	-6.16591	1.16956e-06	7.89454e-06	5.03092
SLC17A2	-4.46438	7.93193	-6.15712	1.19743e-06	8.05506e-06	5.00733
SLC22A9	-1.65526	5.97335	-6.15113	1.21678e-06	8.16996e-06	4.99127
PPAP2C	1.86738	6.35503	6.14738	1.22908e-06	8.2347e-06	4.9812
CD38	1.69232	7.83722	6.14467	1.23804e-06	8.28956e-06	4.97393
SLC22A1	-4.26267	8.40989	-6.14042	1.25221e-06	8.37152e-06	4.96252
LSP1	1.30126	7.50532	6.13701	1.26372e-06	8.44327e-06	4.95336
ZNF580	1.13338	7.63634	6.13602	1.26708e-06	8.4631e-06	4.9507
CLEC11A	1.69138	7.10996	6.13074	1.28513e-06	8.57044e-06	4.93653
KNG1	-4.15075	8.25747	-6.13007	1.28744e-06	8.58055e-06	4.93473
RP11-28F1.2	1.0174	6.29232	6.12698	1.29814e-06	8.63764e-06	4.92645
IFITM1	1.1395	10.3107	6.12553	1.3032e-06	8.66273e-06	4.92255
GINS1	1.64069	6.56159	6.12479	1.30581e-06	8.67627e-06	4.92054
CXCL12	1.40216	11.2039	6.11448	1.34241e-06	8.90578e-06	4.89286
PRSS23	1.21426	7.27744	6.1071	1.36924e-06	9.06712e-06	4.87304
CCNB1	2.60282	6.22447	6.09938	1.39788e-06	9.22855e-06	4.85231
IL7	-1.23888	5.3156	-6.09557	1.41224e-06	9.30917e-06	4.84208
CCDC85C	-1.13056	6.1755	-6.0925	1.42393e-06	9.37764e-06	4.83382
EBI3	1.56463	6.52601	6.08144	1.46683e-06	9.61674e-06	4.8041
GCHFR	-1.30492	8.13073	-6.06948	1.51472e-06	9.90032e-06	4.77193
ZNF581	1.01994	7.8542	6.05271	1.5845e-06	1.03128e-05	4.72684
ANGPTL3	-3.4611	7.14065	-6.05043	1.59425e-06	1.03731e-05	4.7207
SUSD2	1.39417	7.00314	6.04632	1.61196e-06	1.04726e-05	4.70964
GLCE	-1.02136	6.89896	-6.04484	1.61839e-06	1.0505e-05	4.70565
ASAP1-IT1	1.05165	7.06616	6.04194	1.63103e-06	1.05775e-05	4.69786
F5	-2.27408	9.08535	-6.03933	1.64252e-06	1.06457e-05	4.69083
FAM3B	1.88851	6.12902	6.0375	1.65064e-06	1.06887e-05	4.6859
HTR2B	1.71884	6.99857	6.03218	1.6744e-06	1.08231e-05	4.67159
PON1	-3.95022	7.91172	-6.03086	1.68035e-06	1.08519e-05	4.66804
RGS4	1.1097	6.29982	6.0292	1.68787e-06	1.08939e-05	4.66357
HMGCS1	-1.56237	6.60796	-6.0174	1.74229e-06	1.12084e-05	4.63181
SAMSN1	1.17162	6.06141	6.01709	1.74372e-06	1.12143e-05	4.63099
COX7A1	1.31625	7.62333	6.01565	1.75052e-06	1.12513e-05	4.62709
ZDHHC9	-1.10217	6.93751	-6.0052	1.80044e-06	1.15448e-05	4.59895
SLC16A10	-1.99381	6.64209	-6.00277	1.81222e-06	1.16134e-05	4.59242
CYP2C9	-3.09543	8.69431	-5.99942	1.82866e-06	1.17015e-05	4.58338
CDHR5	-1.34529	5.85204	-5.99707	1.84025e-06	1.17687e-05	4.57706
FTX	1.41709	8.55672	5.99529	1.8491e-06	1.18218e-05	4.57226
SLC2A2	-3.30807	9.62848	-5.99291	1.86098e-06	1.18837e-05	4.56585
CKS2	1.94011	8.93495	5.99065	1.87231e-06	1.19526e-05	4.55977
DTX1	-1.13405	7.95425	-5.98976	1.87678e-06	1.19705e-05	4.55739
CENPV	-1.07096	6.04408	-5.98677	1.892e-06	1.20498e-05	4.54931
F10	-1.78998	8.04398	-5.97571	1.94916e-06	1.23702e-05	4.51952
BTN3A3	1.0836	6.48879	5.9636	2.01378e-06	1.27318e-05	4.48688
HK3	1.24554	7.97947	5.96158	2.02479e-06	1.27865e-05	4.48143
UBE2S	1.02831	4.92515	5.94722	2.10463e-06	1.32443e-05	4.44273
KIF20A	1.74877	5.62818	5.94357	2.12548e-06	1.336e-05	4.43287
SERPINF2	-3.08723	7.74869	-5.93378	2.18231e-06	1.36934e-05	4.40647
LOC728061	-1.17711	8.11665	-5.92802	2.21648e-06	1.38836e-05	4.39093
MMP10	1.04218	4.63743	5.92315	2.24576e-06	1.40548e-05	4.3778
PLS1	-1.14442	8.46073	-5.92143	2.2562e-06	1.41079e-05	4.37316
HIBADH	-1.10911	6.72171	-5.91796	2.27739e-06	1.42259e-05	4.36381
ARL14	1.10114	5.0715	5.91707	2.28288e-06	1.42511e-05	4.3614
SERPINA7	-4.19246	8.39115	-5.91704	2.28305e-06	1.42511e-05	4.36133
PPAPDC1A	1.39514	5.9716	5.91313	2.30728e-06	1.43816e-05	4.35077
MOXD1	1.11128	5.39127	5.91081	2.32174e-06	1.44551e-05	4.34452
ACADM	-1.19998	9.81318	-5.90817	2.33834e-06	1.45418e-05	4.33739
A1CF	-2.63398	9.14206	-5.90581	2.3533e-06	1.46306e-05	4.33101
GTSF1	1.01781	5.16164	5.89161	2.44523e-06	1.51336e-05	4.29268
CDKN3	1.83593	5.31294	5.88705	2.47549e-06	1.5298e-05	4.28038
CYP2J2	-2.52758	7.65005	-5.88634	2.48023e-06	1.53229e-05	4.27847
CEP55	1.85977	5.23646	5.87975	2.52477e-06	1.55626e-05	4.26067
WNT2	1.24293	5.78607	5.87612	2.54966e-06	1.56937e-05	4.25086
GPR146	-1.05327	6.38781	-5.87135	2.58272e-06	1.58611e-05	4.23797
TMEM154	1.13338	6.55036	5.86879	2.6006e-06	1.59528e-05	4.23108
C9orf91	1.20219	7.06518	5.86706	2.61276e-06	1.60229e-05	4.22641
HLA-DPB2	1.50388	4.42393	5.86536	2.6248e-06	1.60785e-05	4.22181
SCD	-1.06255	7.92627	-5.86472	2.62938e-06	1.60974e-05	4.22007
FCGR1B	1.84679	7.45593	5.85883	2.67154e-06	1.63233e-05	4.20416
RAMP1	1.19423	8.18599	5.85616	2.69086e-06	1.64274e-05	4.19696
GEM	2.18683	8.75156	5.85572	2.69408e-06	1.64424e-05	4.19576
GJB2	-3.06991	6.83484	-5.8528	2.71543e-06	1.65559e-05	4.18787
COLEC10	1.29972	8.1397	5.8527	2.71614e-06	1.65559e-05	4.18761
BNIP3L	1.04675	9.31428	5.85233	2.71887e-06	1.65656e-05	4.1866
RAPH1	-1.02062	8.12455	-5.85132	2.7263e-06	1.66016e-05	4.18387
TUBB6	1.03772	8.94335	5.84603	2.76549e-06	1.67695e-05	4.1696
BCHE	-3.00151	8.859	-5.84315	2.78715e-06	1.68819e-05	4.1618
PC	-2.86517	8.05875	-5.84015	2.80982e-06	1.6986e-05	4.1537
ARSE	-1.80765	7.48606	-5.83606	2.8411e-06	1.71463e-05	4.14264
GPX8	1.36784	5.90993	5.83145	2.87671e-06	1.73227e-05	4.13018
HPR	-4.06822	8.11026	-5.82976	2.88984e-06	1.73969e-05	4.12563
SLC25A43	-1.00786	7.05837	-5.82817	2.90227e-06	1.74571e-05	4.12134
PEBP1	-1.06339	11.1049	-5.82765	2.90641e-06	1.74772e-05	4.11991
KIF4A	1.84477	6.04335	5.82671	2.91379e-06	1.75167e-05	4.11738
DMKN	1.19593	5.30669	5.82103	2.95886e-06	1.7763e-05	4.10203
PMAIP1	1.10301	4.87141	5.81969	2.96963e-06	1.78227e-05	4.0984
TRIM22	1.51863	9.13767	5.81501	3.00744e-06	1.80296e-05	4.08575
TMEM51	1.01348	6.97134	5.81455	3.01119e-06	1.80423e-05	4.0845
LRRC31	-1.47103	4.3621	-5.814	3.01564e-06	1.80638e-05	4.08303
GCNT3	1.11706	6.69544	5.81361	3.01883e-06	1.80729e-05	4.08197
DNAH5	-1.10093	5.34428	-5.80745	3.0696e-06	1.83363e-05	4.0653
CENPK	1.6441	5.05308	5.80567	3.08434e-06	1.84041e-05	4.06051
APOH	-3.15497	10.0576	-5.79504	3.17438e-06	1.88427e-05	4.03175
HLF	-1.87745	7.71632	-5.7887	3.2293e-06	1.91215e-05	4.0146
TLCD2	-1.41013	7.26914	-5.78449	3.26632e-06	1.9304e-05	4.00321
NCK2	1.22221	8.38235	5.7813	3.29466e-06	1.945e-05	3.99458
GIMAP6	1.18305	7.96845	5.78076	3.29939e-06	1.94726e-05	3.99315
GYS2	-3.99003	6.79624	-5.77922	3.31317e-06	1.95327e-05	3.98898
CYP2C8	-2.15978	7.12632	-5.77882	3.31684e-06	1.95431e-05	3.98787
ASPM	1.89842	4.91644	5.775	3.35123e-06	1.9698e-05	3.97756
RAD51AP1	1.526	6.60182	5.77184	3.38009e-06	1.98569e-05	3.96899
AIFM1	-1.39758	9.14412	-5.77072	3.39032e-06	1.99081e-05	3.96597
CYP27A1	-1.56482	9.44975	-5.76763	3.41879e-06	2.00625e-05	3.95762
UBE2C	1.10968	6.77926	5.76357	3.45656e-06	2.02559e-05	3.94664
C1R	-1.1768	11.3736	-5.76207	3.47063e-06	2.03053e-05	3.94258
CCNA2	1.31938	5.77892	5.76107	3.48005e-06	2.03448e-05	3.93987
LOC102723864	-1.49343	6.38669	-5.75815	3.50771e-06	2.04954e-05	3.93196
F2	-4.0935	9.89708	-5.75725	3.51625e-06	2.05398e-05	3.92953
HYAL1	-1.46161	8.97211	-5.7505	3.58114e-06	2.08703e-05	3.91126
EMR1	1.46587	7.70232	5.7465	3.62013e-06	2.10557e-05	3.90044
FBXO17	-1.05142	7.76906	-5.73205	3.76468e-06	2.18202e-05	3.86132
LOC100129550	1.15659	8.01995	5.72941	3.79167e-06	2.19649e-05	3.85418
NR3C2	-1.01273	6.49319	-5.72839	3.80225e-06	2.20144e-05	3.8514
SH3RF3	1.13754	6.91115	5.72102	3.87894e-06	2.24225e-05	3.83145
CYB5A	-1.59983	9.58871	-5.69888	4.11885e-06	2.36891e-05	3.7715
SPDYE2	1.26857	7.67328	5.68256	4.30522e-06	2.46172e-05	3.7273
ZNF439	1.02928	4.8135	5.67941	4.34215e-06	2.48021e-05	3.71877
RGS18	1.36476	6.6348	5.67289	4.41966e-06	2.51784e-05	3.7011
SIGLEC10	1.53987	6.8145	5.65877	4.59232e-06	2.60293e-05	3.66283
FSTL3	1.02535	7.36734	5.65464	4.64403e-06	2.62769e-05	3.65165
FILIP1L	1.11243	6.42539	5.64677	4.74431e-06	2.67674e-05	3.63032
NUSAP1	1.29297	7.09747	5.63361	4.91701e-06	2.76409e-05	3.59462
TMEM176A	-1.52396	11.4186	-5.63099	4.95203e-06	2.78162e-05	3.58753
MT1F	-1.45161	11.5521	-5.62986	4.96722e-06	2.78942e-05	3.58448
SPATA20	1.23	8.88121	5.62933	4.9744e-06	2.79201e-05	3.58303
AKR1B10	4.88911	8.99766	5.62773	4.99615e-06	2.80276e-05	3.57868
CTA-292E10.6	1.16278	5.48741	5.61901	5.11576e-06	2.85949e-05	3.55506
H1F0	-1.33773	8.9888	-5.61176	5.21757e-06	2.91189e-05	3.53539
HHIP	1.40343	6.33459	5.60762	5.27658e-06	2.94255e-05	3.52416
HMMR	1.99331	6.47291	5.60496	5.31482e-06	2.96159e-05	3.51695
NOSTRIN	1.37143	7.73877	5.59681	5.43386e-06	3.0217e-05	3.49485
THNSL1	-1.11366	5.91678	-5.59439	5.46975e-06	3.04009e-05	3.48827
TDRD6	-1.19339	5.61397	-5.58831	5.56078e-06	3.08356e-05	3.4718
IL2RG	1.47851	6.62284	5.58606	5.59498e-06	3.09856e-05	3.46568
ZNF137P	1.09579	5.42639	5.57838	5.71295e-06	3.15502e-05	3.44486
ENPP4	-1.03178	6.85476	-5.57597	5.75045e-06	3.1733e-05	3.43833
MTCL1	1.08826	7.93625	5.56894	5.86155e-06	3.22639e-05	3.41923
DDB2	1.02525	7.62461	5.56385	5.94317e-06	3.2655e-05	3.40544
AKR1D1	-4.27996	7.24507	-5.56354	5.94812e-06	3.26739e-05	3.4046
NQO1	3.15963	7.66529	5.55475	6.09202e-06	3.33628e-05	3.38075
SUCLG2	-1.10358	10.1639	-5.5505	6.1629e-06	3.37083e-05	3.36921
TNC	1.89533	6.04906	5.54897	6.18851e-06	3.38399e-05	3.36507
DPP4	-1.13362	6.28765	-5.54875	6.19226e-06	3.38519e-05	3.36447
NDUFV2	-1.10654	9.0971	-5.54531	6.25057e-06	3.41534e-05	3.35512
SIGLEC11	1.22605	5.49356	5.54415	6.27026e-06	3.42523e-05	3.35198
AHNAK2	-1.11856	5.12564	-5.54405	6.27201e-06	3.42532e-05	3.3517
SMS	1.07853	8.88024	5.53762	6.38255e-06	3.47518e-05	3.33427
DNAJA3	-1.00665	9.29171	-5.53593	6.41208e-06	3.48599e-05	3.32967
SERPINA10	-4.75271	9.82954	-5.52307	6.64043e-06	3.59569e-05	3.29476
NME5	1.31432	5.77771	5.5022	7.02837e-06	3.78494e-05	3.23813
NDN	1.27813	8.26442	5.49447	7.17797e-06	3.85974e-05	3.21712
GSTT2	-1.55507	5.35604	-5.49064	7.25315e-06	3.89727e-05	3.20673
IL18RAP	1.26388	8.3407	5.48505	7.36441e-06	3.95312e-05	3.19155
CRYZ	-1.32854	10.3879	-5.48267	7.41224e-06	3.97781e-05	3.1851
COLEC11	1.223	10.8962	5.48093	7.44738e-06	3.99271e-05	3.18038
ACP5	1.9938	8.4094	5.4784	7.499e-06	4.0184e-05	3.17349
VIM	1.45632	8.52549	5.46222	7.83685e-06	4.18391e-05	3.12955
PLA2G12B	-2.24434	6.61287	-5.46057	7.87215e-06	4.20068e-05	3.12507
PIWIL4	1.02427	5.78396	5.45848	7.91707e-06	4.22049e-05	3.1194
F9	-5.8811	9.6197	-5.45693	7.95052e-06	4.23624e-05	3.1152
MTHFD1	-1.36757	9.96056	-5.45366	8.02176e-06	4.27209e-05	3.1063
ITIH1	-3.88809	10.1676	-5.44976	8.10737e-06	4.31026e-05	3.09572
GPX7	1.19991	6.06285	5.44561	8.19948e-06	4.35706e-05	3.08446
PLG	-3.766	8.64003	-5.44534	8.20545e-06	4.35706e-05	3.08373
SORD	-2.05095	7.93947	-5.44512	8.21045e-06	4.35864e-05	3.08313
RTP3	-2.01758	7.23205	-5.44379	8.24031e-06	4.37128e-05	3.07951
LOC100505812	1.1438	6.56152	5.44369	8.24254e-06	4.37139e-05	3.07924
TMC4	1.57889	6.77566	5.41004	9.03413e-06	4.74127e-05	2.98784
SLC39A10	1.16181	7.55962	5.40538	9.14958e-06	4.79489e-05	2.97518
SERPINC1	-4.6662	9.05943	-5.40093	9.26126e-06	4.84404e-05	2.96309
CHL1	-1.15478	3.83505	-5.39481	9.41711e-06	4.91487e-05	2.94646
RND1	-1.55915	7.08556	-5.38444	9.68737e-06	5.03892e-05	2.91827
BNIP3	-1.62008	8.61218	-5.38292	9.72742e-06	5.05489e-05	2.91416
IL17RB	-1.68031	8.06815	-5.37856	9.84372e-06	5.10064e-05	2.90232
AMPD3	1.05551	7.15249	5.37667	9.89481e-06	5.12222e-05	2.89716
LOC101928429	1.40451	5.15124	5.3761	9.90997e-06	5.12883e-05	2.89564
GRPEL1	-1.14388	9.06074	-5.37307	9.99239e-06	5.16902e-05	2.88739
SELL	1.57851	7.88611	5.37231	1.00132e-05	5.17853e-05	2.88532
MXRA5	1.16865	8.36267	5.37009	1.00738e-05	5.20617e-05	2.8793
CRAT	-1.11252	8.40095	-5.36468	1.02237e-05	5.28113e-05	2.86458
CTPS1	-1.11517	8.00567	-5.35845	1.03989e-05	5.35757e-05	2.84766
ATF5	-1.63548	7.61453	-5.34912	1.06669e-05	5.48777e-05	2.82232
ADH4	-2.32538	6.65166	-5.34795	1.0701e-05	5.50405e-05	2.81913
DEPDC7	-3.24982	6.90809	-5.34188	1.08797e-05	5.59065e-05	2.80264
DAO	-1.29335	6.89324	-5.32578	1.13683e-05	5.80998e-05	2.75889
HTRA4	1.5448	5.64447	5.32463	1.1404e-05	5.82686e-05	2.75577
SOX9	1.87884	6.20773	5.31864	1.1592e-05	5.90895e-05	2.73949
LINC00261	-1.88964	9.18216	-5.31349	1.17562e-05	5.9814e-05	2.72549
SLPI	-1.22063	8.23549	-5.31314	1.17672e-05	5.98543e-05	2.72455
SPRYD4	-1.33071	7.40706	-5.31146	1.18213e-05	6.00749e-05	2.71998
EPSTI1	1.26087	7.6205	5.30635	1.19874e-05	6.08618e-05	2.70609
FMO3	-2.25086	9.86445	-5.30359	1.20783e-05	6.12228e-05	2.69857
HSPB1	1.08257	9.98505	5.30126	1.21554e-05	6.15414e-05	2.69224
BC022892	1.12381	4.91853	5.29976	1.22052e-05	6.17794e-05	2.68816
ACSL1	-1.91352	10.6093	-5.29198	1.24672e-05	6.29086e-05	2.66702
MYBL1	1.05057	6.24361	5.28879	1.25761e-05	6.33898e-05	2.65837
EVA1A	-2.80751	7.47184	-5.28257	1.27915e-05	6.44006e-05	2.64146
DPYS	-3.19466	9.08419	-5.26935	1.32617e-05	6.6459e-05	2.60553
SERPINA5	-1.50338	8.86568	-5.26868	1.32859e-05	6.65341e-05	2.60371
PSAT1	-1.86383	8.05048	-5.25909	1.36387e-05	6.80882e-05	2.57763
SLC40A1	1.00953	10.2579	5.25906	1.36397e-05	6.80882e-05	2.57756
PROCR	2.09774	6.92546	5.25722	1.37085e-05	6.83816e-05	2.57255
LOC101929272	1.70391	4.58859	5.24789	1.40621e-05	6.99682e-05	2.5472
TSPAN8	1.7735	8.81984	5.23786	1.44527e-05	7.17299e-05	2.51995
UGT2B15	-1.64201	9.80189	-5.23553	1.45449e-05	7.2138e-05	2.51362
LOC100996740	1.16025	9.5005	5.2272	1.48797e-05	7.36298e-05	2.49098
ACOX2	-1.95329	8.65903	-5.22671	1.48997e-05	7.37119e-05	2.48964
CTSK	1.24457	8.28805	5.22483	1.49763e-05	7.40406e-05	2.48453
TRIB3	-1.37494	6.85265	-5.21786	1.52643e-05	7.53784e-05	2.46558
ABHD15	-1.00299	6.15499	-5.20978	1.5605e-05	7.68329e-05	2.44363
CRP	-4.30763	10.757	-5.20855	1.56575e-05	7.69864e-05	2.44029
TMEM14A	-1.20842	9.89599	-5.20639	1.57504e-05	7.74023e-05	2.4344
PRKCDBP	1.05941	7.00978	5.20633	1.57528e-05	7.74023e-05	2.43425
F12	-1.8097	7.33252	-5.20219	1.59319e-05	7.81581e-05	2.42301
CLGN	-2.39239	5.18288	-5.19255	1.63572e-05	7.99725e-05	2.39681
CSF2RB	1.53289	8.27261	5.19161	1.63994e-05	8.01428e-05	2.39424
NR1D2	-1.0231	7.69953	-5.1533	1.82096e-05	8.81734e-05	2.29013
RARRES1	1.4699	6.47516	5.14953	1.83982e-05	8.89669e-05	2.27989
NXN	1.24089	8.92336	5.149	1.84251e-05	8.90771e-05	2.27844
SLC25A18	-2.51348	8.40824	-5.13344	1.92255e-05	9.25541e-05	2.23617
MARCKSL1	1.14723	9.01912	5.13002	1.9406e-05	9.34025e-05	2.22688
ACSS3	-1.27821	7.58111	-5.12798	1.95145e-05	9.38744e-05	2.22134
KCNA3	1.49735	4.69572	5.12687	1.95736e-05	9.40836e-05	2.21833
FTCD	-1.66508	7.8262	-5.12622	1.96087e-05	9.42314e-05	2.21655
TRAPPC1	1.2262	6.65734	5.1189	2.00053e-05	9.59031e-05	2.19665
DHTKD1	-1.37283	8.98146	-5.11802	2.00531e-05	9.60897e-05	2.19428
MAN1C1	1.1274	8.18304	5.11707	2.01052e-05	9.62757e-05	2.1917
PDGFA	1.08258	6.69912	5.11565	2.01835e-05	9.65862e-05	2.18784
TRIP13	1.33265	6.23808	5.10759	2.06335e-05	9.85655e-05	2.16593
PLIN4	-1.05463	6.89513	-5.10546	2.07536e-05	9.90518e-05	2.16016
ASL	-1.7701	9.77513	-5.09101	2.15902e-05	0.000102435	2.12089
RNF128	-1.4195	10.0895	-5.08399	2.20086e-05	0.000104237	2.10183
PLAGL1	1.17502	7.0668	5.08352	2.20372e-05	0.000104305	2.10053
ADH1A	-4.12199	9.39543	-5.08183	2.21392e-05	0.000104765	2.09595
GPR183	1.10825	7.32377	5.07184	2.27523e-05	0.000107244	2.06881
LINC00847	1.19504	5.90885	5.07121	2.27915e-05	0.000107312	2.0671
ECI2	-1.44427	9.87246	-5.07082	2.28159e-05	0.000107404	2.06604
DIO1	-3.99367	8.45283	-5.06871	2.29478e-05	0.000107977	2.06031
SLC22A3	-1.42175	7.71473	-5.06	2.35007e-05	0.00011022	2.03667
CTH	-2.98745	7.52986	-5.05579	2.37729e-05	0.000111363	2.02523
MYH10	1.14798	9.5294	5.04478	2.44996e-05	0.000114384	1.99533
VCAM1	1.38436	10.8998	5.04348	2.45868e-05	0.000114676	1.9918
RSPO3	1.44054	8.53841	5.04315	2.46089e-05	0.000114733	1.99091
ELOVL6	-1.81865	7.3793	-5.03038	2.54838e-05	0.000118291	1.95622
NAT2	-2.69599	8.35363	-5.02941	2.55517e-05	0.000118555	1.95358
XPNPEP2	-1.49091	6.5106	-5.02295	2.6007e-05	0.000120564	1.93604
SLC5A6	-1.22316	8.2165	-5.01449	2.66155e-05	0.00012328	1.91308
DHCR7	-1.46391	8.23391	-5.00847	2.70579e-05	0.000125115	1.89672
LOC149703	-2.70975	7.54478	-5.00617	2.72283e-05	0.000125795	1.89049
CYP3A5	-2.11747	8.48051	-5.00045	2.76573e-05	0.000127505	1.87497
SERPIND1	-4.3771	9.08478	-4.99916	2.77553e-05	0.000127902	1.87146
TMEM53	-1.0887	8.22886	-4.99676	2.79384e-05	0.000128637	1.86494
SLITRK3	-1.43667	4.08201	-4.98931	2.8513e-05	0.000130948	1.84473
CLEC2B	1.04424	7.8403	4.98725	2.86743e-05	0.000131605	1.83913
LINC00844	-2.68495	5.79594	-4.9823	2.90653e-05	0.00013323	1.8257
MAT1A	-3.76409	9.88012	-4.98104	2.91658e-05	0.000133578	1.82227
MST1	-2.26254	10.6152	-4.97071	3.00014e-05	0.000136913	1.79424
UNC5CL	-1.55859	8.76999	-4.96852	3.01817e-05	0.000137619	1.7883
CYP2C18	-2.54306	8.21985	-4.96131	3.0783e-05	0.000139978	1.76873
TNFSF14	-1.72272	7.15181	-4.96052	3.0849e-05	0.000140249	1.7666
TF	-2.39553	9.13416	-4.94215	3.24394e-05	0.000146832	1.71674
APOC2	-1.90035	6.82252	-4.93049	3.34904e-05	0.000151116	1.68511
SLC26A10	1.10322	6.10573	4.92654	3.38541e-05	0.000152597	1.6744
BEX2	1.38943	6.40624	4.92383	3.4106e-05	0.000153605	1.66705
SQLE	-1.15812	6.04604	-4.92169	3.43057e-05	0.000154248	1.66126
TMEM200A	1.75282	6.36401	4.90819	3.55962e-05	0.000159289	1.62465
HABP2	-1.51239	10.1602	-4.89948	3.64549e-05	0.000162661	1.60102
LACTB2	-1.62139	8.35516	-4.88945	3.7468e-05	0.000166564	1.57384
CLDN10	2.06062	7.5845	4.87428	3.90562e-05	0.000172737	1.5327
UCA1	1.31612	6.63913	4.86716	3.98232e-05	0.000175699	1.51343
CTSH	1.24018	9.98634	4.8633	4.02466e-05	0.000177351	1.50294
NAP1L3	1.87868	6.13932	4.86171	4.04211e-05	0.000178011	1.49866
HAO1	-3.65824	8.35426	-4.85731	4.09107e-05	0.000179911	1.48673
RP11-373D23.2	1.48019	6.60001	4.85693	4.09529e-05	0.00018006	1.48571
TMEM27	-1.42531	6.57467	-4.85684	4.0964e-05	0.000180072	1.48544
NEXN	1.68273	7.19474	4.85429	4.12502e-05	0.00018111	1.47854
DDC	-1.33228	6.37381	-4.85276	4.14232e-05	0.000181758	1.47439
BCL2A1	1.28612	5.12529	4.84827	4.19349e-05	0.000183706	1.46223
ECHS1	-1.23874	11.799	-4.84647	4.21416e-05	0.000184462	1.45736
GPR128	-2.84214	6.08791	-4.83299	4.37243e-05	0.000190466	1.42084
SPINK1	-2.99918	9.80629	-4.82085	4.51993e-05	0.000196378	1.38797
LOC102724689	1.41331	5.29403	4.82031	4.52669e-05	0.000196632	1.3865
MBL2	-4.62452	8.0293	-4.81698	4.56804e-05	0.000198229	1.37749
DQ570835	1.17775	6.85629	4.8131	4.61676e-05	0.000200143	1.36699
KIAA0226L	1.12068	6.62394	4.80827	4.6782e-05	0.000202499	1.35389
BHMT2	-2.65004	7.22319	-4.797	4.82453e-05	0.000207943	1.3234
ATL1	1.08717	5.82977	4.79342	4.87195e-05	0.000209736	1.31371
ANXA4	1.20773	11.5515	4.7856	4.97726e-05	0.000213887	1.29254
CYP2A6	-1.53412	7.54095	-4.78389	5.00058e-05	0.000214633	1.28792
AURKA	1.03958	5.92994	4.7838	5.00182e-05	0.000214644	1.28767
CLDN2	1.69553	9.69097	4.77648	5.10294e-05	0.000218378	1.26786
ARL5B	-1.03259	7.42999	-4.77127	5.17609e-05	0.000221158	1.25377
PKIB	1.77242	5.12484	4.76678	5.24004e-05	0.000223626	1.24162
LOC100130232	-2.53371	8.1683	-4.76535	5.26048e-05	0.000224444	1.23776
ST6GAL2	1.22348	5.28459	4.76393	5.28098e-05	0.00022493	1.23392
PEMT	-1.27779	8.53542	-4.76222	5.30567e-05	0.000225715	1.2293
CDC42EP5	1.68955	5.61537	4.75785	5.36947e-05	0.000228116	1.21747
FBLN2	1.07784	5.95782	4.74601	5.54607e-05	0.000234927	1.18545
ASGR2	-2.02325	10.09	-4.74329	5.58752e-05	0.000236544	1.17808
MT1G	-1.20028	8.68882	-4.72345	5.89878e-05	0.000248458	1.12446
PLAT	1.46933	6.59905	4.71786	5.98959e-05	0.000251891	1.10935
ANKS1A	1.07882	9.51513	4.71327	6.06514e-05	0.000254672	1.09695
GBE1	-1.20894	10.598	-4.70799	6.1532e-05	0.000257866	1.08269
AKR1C4	-2.71794	7.34023	-4.70793	6.15429e-05	0.000257866	1.08252
HMGCS2	-3.29659	8.08949	-4.70679	6.17341e-05	0.000258417	1.07945
NIT2	-1.06634	9.95693	-4.69018	6.45995e-05	0.000268749	1.03459
RGCC	1.03045	5.04542	4.68739	6.50943e-05	0.000270444	1.02705
LOC101927734	-1.30418	3.73146	-4.68501	6.55186e-05	0.000272154	1.02063
PRTFDC1	1.2209	7.06026	4.68078	6.62792e-05	0.000275103	1.00921
BAAT	-2.09393	8.41208	-4.67199	6.78901e-05	0.000281142	0.985477
LDOC1	1.00835	7.85784	4.66095	6.99673e-05	0.00028875	0.955692
FOXM1	1.14336	5.54476	4.65751	7.06292e-05	0.000291315	0.946387
ALB	-2.91748	9.92947	-4.64879	7.23295e-05	0.000297704	0.922881
MMP1	1.05582	4.09209	4.64796	7.24937e-05	0.000298267	0.92064
CPN2	-2.26555	8.21069	-4.64261	7.35605e-05	0.000301796	0.906206
MNDA	1.27544	8.10018	4.6408	7.39259e-05	0.000303008	0.901311
APOB	-2.4979	8.80021	-4.63966	7.4155e-05	0.000303775	0.898254
MMRN1	-1.77659	5.1954	-4.639	7.42896e-05	0.000304268	0.896463
QPRT	-1.14157	9.3811	-4.63678	7.4741e-05	0.000305655	0.890477
EHF	1.1542	5.01067	4.63186	7.57525e-05	0.000309324	0.877198
TPX2	1.19253	6.01216	4.62874	7.64004e-05	0.000311603	0.868785
TBX15	-1.67709	5.98134	-4.62839	7.64735e-05	0.000311798	0.867841
TENM2	-2.1477	5.33889	-4.62786	7.65835e-05	0.00031207	0.866421
DNASE1L3	1.01906	8.80169	4.62524	7.7132e-05	0.000314068	0.859372
ADH6	-2.98714	8.20651	-4.62462	7.72633e-05	0.000314485	0.857691
CCR10	1.45206	4.8751	4.59917	8.28191e-05	0.000334521	0.789116
MS4A6E	1.25267	4.83453	4.59226	8.43966e-05	0.000340131	0.770487
NR0B2	-1.39128	7.74556	-4.59078	8.47387e-05	0.000341256	0.766493
FSTL1	1.07125	8.67998	4.58652	8.57276e-05	0.000344826	0.755039
SLC39A5	-1.16454	6.55119	-4.58648	8.57367e-05	0.000344826	0.754934
ETNPPL	-3.41561	7.79431	-4.58495	8.60953e-05	0.000346011	0.750814
ALDOB	-1.9499	7.69799	-4.5789	8.75279e-05	0.000350922	0.734524
KMO	-1.15185	8.45466	-4.57309	8.89263e-05	0.000355869	0.718879
PLA1A	-1.64712	6.25493	-4.56788	9.01991e-05	0.000360098	0.704853
ITGBL1	1.29015	6.17745	4.55422	9.36219e-05	0.000372184	0.6681
MT1X	-1.18652	12.0023	-4.54848	9.51005e-05	0.000377301	0.652638
FGA	-3.37088	10.1681	-4.53557	9.85051e-05	0.000389239	0.617938
ZNRF3	-1.06205	7.54929	-4.53518	9.86109e-05	0.000389568	0.61688
LEAP2	-2.97682	9.88076	-4.52891	0.000100309	0.000395459	0.600034
MYOM1	-2.07258	6.92005	-4.52506	0.000101369	0.000399026	0.589671
SERPINA1	-1.21674	10.4687	-4.5213	0.000102413	0.000402477	0.579565
ALDH1L1	-1.27521	7.35083	-4.51873	0.000103132	0.00040501	0.572664
TRIM16	1.5381	6.04718	4.50879	0.000105964	0.000415002	0.545952
FGL1	-2.99153	12.4692	-4.50769	0.000106281	0.000416016	0.54301
[truncated: 192 more rows]

## Sheet: GSE62029
id	logFC	AveExpr	t	P.Value	adj.P.Val	B
IGLL5	3.76253	7.70369	24.4734	6.27513e-22	5.34775e-18	39.7871
PPP1R1A	-3.32843	6.9874	-24.4019	6.84438e-22	5.34775e-18	39.7049
IGLV1-44	2.88762	6.99105	24.3049	7.70379e-22	5.34775e-18	39.5928
CCL18	2.85421	7.85056	24.1021	9.87854e-22	5.34775e-18	39.357
IGLL3P	3.4936	9.66358	23.3419	2.55171e-21	1.10509e-17	38.4543
TMSB4X	2.06994	12.5697	22.942	4.25125e-21	1.53428e-17	37.9671
ACAT1	-1.4592	7.14039	-22.6453	6.24097e-21	1.9306e-17	37.5999
ST3GAL6	-1.95013	6.1086	-21.4026	3.27481e-20	8.13859e-17	36.0075
ALDH2	-1.79912	12.1579	-21.3789	3.38262e-20	8.13859e-17	35.9763
LGALS1	2.79493	9.58563	21.0697	5.17926e-20	1.12152e-16	35.5653
IGLJ3	2.09766	6.59567	20.998	5.72215e-20	1.12643e-16	35.469
KRT23	4.25562	6.16938	20.8936	6.6179e-20	1.1942e-16	35.3285
GFRA1	-2.15496	6.35209	-20.3462	1.4343e-19	2.3891e-16	34.5799
COL4A2	3.44192	8.44477	19.8008	3.15649e-19	4.64453e-16	33.8143
PRR11	1.64465	9.44291	19.7877	3.21733e-19	4.64453e-16	33.7957
FTH1P5	1.30232	13.3803	19.6404	3.99426e-19	5.3981e-16	33.5854
PLGLB2	-3.08562	5.41413	-19.6003	4.23791e-19	5.3981e-16	33.5278
CLIC1	2.16725	10.049	19.5432	4.61085e-19	5.54685e-16	33.4457
PDLIM1	1.507	11.4575	19.4626	5.19604e-19	5.92185e-16	33.3294
PVRL3	-2.2806	6.84701	-19.3328	6.30383e-19	6.82515e-16	33.1412
PLA2G7	4.09265	7.7173	18.9795	1.07283e-18	1.10624e-15	32.6227
ANXA2P2	2.68252	10.5804	18.9	1.21075e-18	1.1917e-15	32.5047
C19orf33	2.13776	5.08827	18.712	1.6137e-18	1.51926e-15	32.2241
SLC6A1	-4.76904	7.45229	-18.6229	1.85093e-18	1.6194e-15	32.09
SEL1L3	1.93947	6.68062	18.6164	1.86963e-18	1.6194e-15	32.0802
SMOC1	-1.99669	6.9836	-18.4002	2.61335e-18	2.17652e-15	31.7527
KRT19	2.88391	5.70501	18.3394	2.87309e-18	2.30422e-15	31.66
MMP7	5.57116	7.87859	18.0596	4.45991e-18	3.4491e-15	31.2293
MFI2	1.11093	5.63853	18.0216	4.73619e-18	3.53647e-15	31.1704
C12orf75	3.06008	6.0033	17.9845	5.02325e-18	3.62578e-15	31.1127
IL1RAP	-3.48784	8.41456	-17.9362	5.42405e-18	3.71585e-15	31.0374
ACACB	-1.43643	8.39134	-17.9285	5.49123e-18	3.71585e-15	31.0253
TMSB10	3.02455	11.8533	17.8999	5.74627e-18	3.7706e-15	30.9808
KCND3	-1.30476	5.79188	-17.8803	5.92919e-18	3.7762e-15	30.9501
2022-03-02	-2.73746	9.01976	-17.7611	7.17393e-18	4.43841e-15	30.7631
YWHAB	1.27648	10.1195	17.6747	8.24216e-18	4.95766e-15	30.6269
CFHR3	-3.51918	6.64908	-17.6015	9.27567e-18	5.35842e-15	30.5109
COL4A1	3.00249	8.98387	17.593	9.40334e-18	5.35842e-15	30.4975
FER1L4	1.5776	5.17427	17.4532	1.17946e-17	6.54872e-15	30.2749
RHOBTB1	2.456	8.27051	17.2737	1.58138e-17	8.56081e-15	29.9866
ST6GAL1	-1.96928	7.12266	-17.1914	1.8105e-17	9.5621e-15	29.8535
AVPR1A	-2.89528	5.9469	-17.176	1.85718e-17	9.57507e-15	29.8285
KLF15	-1.29211	7.28449	-17.1445	1.95597e-17	9.84991e-15	29.7775
ANXA2	2.13174	9.10936	17.1234	2.02555e-17	9.96845e-15	29.7431
AKR1B1	2.82127	9.15545	17.0711	2.20848e-17	1.03984e-14	29.658
TACC3	2.07469	6.58546	17.071	2.20895e-17	1.03984e-14	29.6578
SGK223	2.27588	7.53703	16.9839	2.55234e-17	1.17592e-14	29.5156
CMTM7	1.8813	7.53796	16.88	3.03541e-17	1.36935e-14	29.3448
CCL5	3.11194	7.52139	16.8382	3.2553e-17	1.43011e-14	29.2759
FZD5	-1.75341	8.07105	-16.8296	3.30219e-17	1.43011e-14	29.2619
PIM2	1.67202	7.14094	16.787	3.54716e-17	1.50608e-14	29.1913
TMEM220	-2.4982	8.34802	-16.768	3.66232e-17	1.52507e-14	29.1599
PID1	-1.15571	5.55386	-16.6052	4.82008e-17	1.96932e-14	28.8891
OSBPL3	2.43626	6.09854	16.5416	5.36851e-17	2.1254e-14	28.7828
NPC2	2.46015	11.0592	16.5384	5.39839e-17	2.1254e-14	28.7773
S100A11	3.52433	7.46685	16.4439	6.34035e-17	2.43366e-14	28.6186
PAIP2B	-2.03062	6.75007	-16.4379	6.40616e-17	2.43366e-14	28.6084
ALDH6A1	-2.89846	8.04925	-16.4035	6.79444e-17	2.53667e-14	28.5504
ANP32B	1.03499	10.7889	16.366	7.24502e-17	2.64724e-14	28.487
IGLC1	2.34815	7.97157	16.3587	7.33511e-17	2.64724e-14	28.4748
EIF3D	1.40861	10.1385	16.3407	7.56524e-17	2.68554e-14	28.4443
LPA	-5.50533	7.72574	-16.3137	7.92429e-17	2.72023e-14	28.3985
MAPK13	2.14229	6.55013	16.3122	7.94436e-17	2.72023e-14	28.396
COL1A2	3.52192	9.36967	16.3053	8.03983e-17	2.72023e-14	28.3842
KLHL6	1.84362	5.07787	16.2844	8.33333e-17	2.73975e-14	28.3488
CD97	2.29826	8.29402	16.2731	8.49794e-17	2.73975e-14	28.3295
GNMT	-5.63919	7.8525	-16.2691	8.557e-17	2.73975e-14	28.3227
SLC25A6	1.65501	10.7245	16.2659	8.60364e-17	2.73975e-14	28.3173
WISP1	1.55475	5.31327	16.2064	9.53258e-17	2.99157e-14	28.216
CECR2	-1.20668	5.78947	-16.1919	9.77594e-17	3.02412e-14	28.1911
C1S	-2.18963	9.87765	-16.1349	1.07884e-16	3.2903e-14	28.0938
MCM5	1.68381	7.27027	16.0808	1.18502e-16	3.52304e-14	28.001
COL5A1	3.06819	7.73953	16.0795	1.18769e-16	3.52304e-14	27.9988
KBTBD11	-1.74657	7.05177	-16.0613	1.22599e-16	3.5875e-14	27.9674
CMTM8	-1.92844	8.26057	-16.0481	1.25442e-16	3.60072e-14	27.9448
C4orf48	2.70295	8.25018	16.0363	1.28039e-16	3.60072e-14	27.9245
IL18	3.0734	6.3142	15.9956	1.37449e-16	3.81579e-14	27.8544
RACGAP1	2.83581	6.81345	15.963	1.45511e-16	3.98847e-14	27.7981
COQ10A	-1.74584	8.12301	-15.9226	1.56173e-16	4.22721e-14	27.7282
FCRL5	2.29968	5.24671	15.8726	1.70486e-16	4.55766e-14	27.6414
VTCN1	2.72418	5.80919	15.8084	1.90874e-16	5.04047e-14	27.5297
MZB1	4.14421	7.64823	15.7317	2.1851e-16	5.65018e-14	27.3959
CD3D	2.52263	8.12241	15.73	2.19181e-16	5.65018e-14	27.3929
CFI	-2.50567	10.4137	-15.6901	2.35214e-16	5.99214e-14	27.323
LCMT1	1.2227	8.34763	15.6507	2.52249e-16	6.3514e-14	27.2538
CHST11	1.49872	6.41658	15.59	2.80985e-16	6.99362e-14	27.147
SERPINE2	1.17405	6.35836	15.5239	3.16122e-16	7.77876e-14	27.0304
TENM1	-2.33014	5.57048	-15.4967	3.3187e-16	8.0745e-14	26.9822
MRPS21	1.09868	10.2136	15.4527	3.59078e-16	8.54447e-14	26.9042
GRN	2.66389	10.203	15.4329	3.72085e-16	8.75774e-14	26.8689
THEMIS2	2.77866	7.15925	15.4122	3.86155e-16	8.83202e-14	26.8321
SLC16A2	-1.93897	7.49942	-15.4121	3.86237e-16	8.83202e-14	26.8319
CTSE	2.5757	6.29213	15.4103	3.87477e-16	8.83202e-14	26.8288
MIAT	1.44855	5.96062	15.3919	4.00514e-16	8.96992e-14	26.796
LY86	2.37363	8.56938	15.3901	4.01811e-16	8.96992e-14	26.7928
EPB41L5	-2.02501	6.8727	-15.3642	4.21039e-16	9.30324e-14	26.7464
ARPC1B	2.36456	9.8354	15.3287	4.48839e-16	9.81732e-14	26.6831
COL1A1	2.05893	7.47521	15.3136	4.6122e-16	9.98726e-14	26.6561
SFXN3	1.31666	6.32134	15.3037	4.69529e-16	1.00665e-13	26.6384
TIMP1	3.48733	11.2141	15.2324	5.34218e-16	1.13411e-13	26.5105
WFDC1	2.28925	7.25998	15.2143	5.52004e-16	1.15114e-13	26.478
MTMR4	-1.43701	8.86872	-15.2135	5.5287e-16	1.15114e-13	26.4765
ANKRD36BP2	2.21457	5.07135	15.1914	5.75435e-16	1.18178e-13	26.4368
GNE	-2.75221	9.89493	-15.1885	5.78503e-16	1.18178e-13	26.4315
IGF1	-2.28045	7.47598	-15.1573	6.12292e-16	1.23912e-13	26.3752
ARPC3	1.49125	10.0026	15.1485	6.22176e-16	1.24746e-13	26.3594
ITGA2	2.013	5.24154	15.1318	6.414e-16	1.27421e-13	26.3292
TRBC1	3.12009	8.05004	15.1054	6.73074e-16	1.31304e-13	26.2814
MCC	-1.26386	7.49634	-15.0521	7.41905e-16	1.43439e-13	26.1848
C6	-3.09071	11.6189	-15.0134	7.96413e-16	1.52615e-13	26.1145
EPCAM	3.93845	8.51711	15.0063	8.06805e-16	1.5325e-13	26.1016
ARHGAP9	2.26898	6.97932	14.9693	8.63557e-16	1.62604e-13	26.0342
SLCO4C1	-1.85932	4.81543	-14.959	8.80019e-16	1.64275e-13	26.0154
DEF6	1.18762	6.18621	14.9446	9.03549e-16	1.66059e-13	25.9892
NR1H4	-1.64916	8.03723	-14.9438	9.04912e-16	1.66059e-13	25.9877
ABCA6	-2.5029	8.12673	-14.9098	9.63376e-16	1.75302e-13	25.9256
FTH1	1.5725	12.1544	14.8983	9.83963e-16	1.77556e-13	25.9046
GNPDA1	1.77366	8.73186	14.875	1.02734e-15	1.83851e-13	25.8618
ABCC1	1.4593	6.23496	14.8641	1.04815e-15	1.86038e-13	25.8419
PCOLCE2	-3.58914	7.07266	-14.8266	1.12342e-15	1.97776e-13	25.7731
MICAL1	2.87397	6.98813	14.7796	1.22565e-15	2.12322e-13	25.6866
DUSP4	1.58144	5.28306	14.7298	1.34436e-15	2.31038e-13	25.5948
RALA	1.45022	8.9787	14.7238	1.35953e-15	2.31805e-13	25.5836
LDHB	2.35271	10.9038	14.719	1.37183e-15	2.32075e-13	25.5747
SYTL1	1.60014	5.87626	14.7102	1.39432e-15	2.3405e-13	25.5585
RP11-803D5.4	1.89856	5.80724	14.6982	1.42598e-15	2.37524e-13	25.5362
CD52	3.58246	7.16261	14.6939	1.43728e-15	2.37579e-13	25.5284
HAO2	-4.70302	7.90522	-14.6881	1.45299e-15	2.38356e-13	25.5176
BLOC1S2	1.02144	9.79196	14.6098	1.68163e-15	2.7379e-13	25.3724
KRT7	1.13169	5.6402	14.5558	1.86073e-15	3.00689e-13	25.2719
GPR125	-2.01165	6.26496	-14.5126	2.01816e-15	3.23714e-13	25.1912
SMIM14	-1.81696	8.28515	-14.4631	2.21531e-15	3.52724e-13	25.0985
KIAA1958	-1.07856	6.36962	-14.4556	2.24703e-15	3.54833e-13	25.0844
IGHM	2.67412	7.61655	14.4492	2.27416e-15	3.54833e-13	25.0725
TPM1	1.22979	7.95113	14.4484	2.27772e-15	3.54833e-13	25.0709
GZMB	3.63859	7.37667	14.405	2.47238e-15	3.80076e-13	24.9894
TSPAN12	-1.25481	6.89909	-14.4045	2.47487e-15	3.80076e-13	24.9884
RNASE6	3.77029	7.5618	14.3963	2.51347e-15	3.83287e-13	24.973
DTL	1.6827	5.73061	14.3848	2.56884e-15	3.8899e-13	24.9513
CD2	2.80063	7.30998	14.3798	2.59316e-15	3.89947e-13	24.942
NR5A2	-2.11588	6.34575	-14.3636	2.67402e-15	3.99333e-13	24.9114
PCYOX1L	1.44525	6.20323	14.3571	2.7074e-15	4.01548e-13	24.8991
LY96	3.09274	7.92311	14.347	2.75951e-15	4.06492e-13	24.8801
ADCY1	-1.3336	5.99392	-14.32	2.90453e-15	4.24964e-13	24.8292
OAZ1	1.34817	12.0082	14.2547	3.2893e-15	4.7803e-13	24.7055
TNFRSF1B	1.96258	8.5772	14.2229	3.49492e-15	5.01185e-13	24.6452
HCST	1.76754	7.20234	14.2172	3.5327e-15	5.0327e-13	24.6345
ANXA10	-4.09124	8.41343	-14.2036	3.62606e-15	5.13195e-13	24.6085
FAM60A	1.2621	6.54863	14.1997	3.6529e-15	5.13635e-13	24.6012
PPT1	2.25405	9.8801	14.1856	3.75269e-15	5.18701e-13	24.5744
TFPI	-1.31836	8.65976	-14.1833	3.76933e-15	5.18701e-13	24.57
ADRBK2	1.8454	7.20884	14.1788	3.80216e-15	5.18701e-13	24.5613
ARPC2	1.59315	10.5219	14.1755	3.82649e-15	5.18701e-13	24.555
C1orf106	2.41494	6.95035	14.1721	3.85098e-15	5.18701e-13	24.5486
ATP2B2	-1.28311	5.68168	-14.1691	3.87355e-15	5.18701e-13	24.5428
LXN	3.59178	7.43959	14.1681	3.88055e-15	5.18701e-13	24.541
NUDT1	1.6269	6.57069	14.1573	3.96159e-15	5.26284e-13	24.5205
MCEE	-1.61782	8.20048	-14.1149	4.29794e-15	5.67485e-13	24.4394
DYNLT1	1.355	11.1267	14.0473	4.89474e-15	6.38499e-13	24.31
RUNDC3B	-3.06249	6.97256	-14.0245	5.1147e-15	6.63195e-13	24.2662
FAM49A	2.33001	6.802	14.0201	5.15827e-15	6.64864e-13	24.2578
KARS	1.03236	10.9679	13.9631	5.75829e-15	7.29181e-13	24.1482
LCK	1.85358	6.82618	13.9404	6.0177e-15	7.576e-13	24.1044
CFH	-2.01175	12.0143	-13.9318	6.11865e-15	7.60735e-13	24.0878
KIF21B	1.11214	6.29308	13.9316	6.12056e-15	7.60735e-13	24.0875
WIPF1	1.98977	6.56189	13.9275	6.17015e-15	7.60735e-13	24.0795
GVINP1	1.71918	5.31615	13.9264	6.18313e-15	7.60735e-13	24.0774
MIA3	-1.23027	7.27108	-13.9067	6.42432e-15	7.85944e-13	24.0393
HLA-DMA	3.48278	9.38805	13.896	6.55869e-15	7.97876e-13	24.0186
COL3A1	2.8079	10.2919	13.8931	6.59649e-15	7.97991e-13	24.0129
CKLF	1.39553	7.03829	13.8838	6.71668e-15	8.08016e-13	23.9949
LILRB2	2.70091	7.19358	13.8766	6.81132e-15	8.14875e-13	23.981
ABCC6P1	-2.91646	6.67922	-13.8641	6.97816e-15	8.30247e-13	23.9569
MTFR1	-1.2386	6.42337	-13.8536	7.12318e-15	8.39364e-13	23.9364
CD72	2.40991	6.51224	13.8529	7.13231e-15	8.39364e-13	23.9352
ABCA8	-1.50052	6.28734	-13.8438	7.25962e-15	8.49729e-13	23.9175
ALDOA	1.99082	9.36369	13.8354	7.38009e-15	8.59186e-13	23.9011
CECR1	3.32853	9.47307	13.8259	7.51725e-15	8.70474e-13	23.8828
C1orf162	3.20681	9.53828	13.8048	7.83362e-15	9.02283e-13	23.8417
APOOL	-1.18541	7.29618	-13.7972	7.94998e-15	9.10841e-13	23.8271
PSAP	1.45086	11.4001	13.7829	8.17624e-15	9.31833e-13	23.7991
PRRG4	-1.61968	7.88609	-13.7486	8.74263e-15	9.91113e-13	23.7324
HELLS	1.28262	4.6593	13.746	8.78793e-15	9.91113e-13	23.7272
ACADSB	-3.7064	8.76466	-13.7296	9.07393e-15	1.01807e-12	23.6953
SC5D	-1.69785	7.14819	-13.7263	9.13378e-15	1.0195e-12	23.6888
HCLS1	2.51222	9.59968	13.7054	9.5159e-15	1.0567e-12	23.6479
CAPG	2.55396	6.38676	13.6969	9.67502e-15	1.06889e-12	23.6314
TSPO	1.93544	8.79026	13.6888	9.83083e-15	1.07551e-12	23.6155
IGKC	1.40617	6.85927	13.6886	9.83425e-15	1.07551e-12	23.6151
GRTP1	-1.71981	6.95206	-13.6764	1.00733e-14	1.09329e-12	23.5912
VSIG4	3.73958	9.97225	13.6752	1.00978e-14	1.09329e-12	23.5888
CAP1	1.50418	11.082	13.6661	1.02798e-14	1.10746e-12	23.571
MYL12B	1.16383	12.1119	13.6301	1.1034e-14	1.17722e-12	23.5004
PYHIN1	1.51602	5.55186	13.63	1.10361e-14	1.17722e-12	23.5002
CD300LF	2.08241	6.5643	13.6187	1.12834e-14	1.19402e-12	23.4782
VOPP1	2.17953	9.98944	13.6178	1.13039e-14	1.19402e-12	23.4763
SLC38A6	1.88347	7.38417	13.6008	1.16898e-14	1.22879e-12	23.4429
SYK	1.91174	6.83446	13.5491	1.29479e-14	1.35447e-12	23.341
FMNL2	1.60971	6.47956	13.5207	1.36954e-14	1.41895e-12	23.2851
STK10	1.68528	7.05517	13.5036	1.41687e-14	1.461e-12	23.2512
FERMT3	2.14349	7.54812	13.4888	1.45903e-14	1.48976e-12	23.222
CDC14B	-1.31963	6.39787	-13.4753	1.49859e-14	1.51638e-12	23.1953
S100A6	1.98958	6.53838	13.4686	1.51863e-14	1.5295e-12	23.182
PON3	-3.98916	11.0349	-13.4626	1.53698e-14	1.53822e-12	23.1701
ITM2C	1.80203	8.59997	13.456	1.55738e-14	1.54695e-12	23.1569
PDZK1IP1	1.93868	5.7475	13.424	1.65954e-14	1.63248e-12	23.0936
GLIPR2	1.63445	6.4939	13.4221	1.66611e-14	1.63248e-12	23.0896
RP11-248J18.3	1.30923	4.20739	13.4118	1.70036e-14	1.65855e-12	23.0693
PLEKHB2	1.13707	7.76342	13.3975	1.74974e-14	1.69905e-12	23.0408
CTSB	1.72891	11.3261	13.3922	1.76833e-14	1.70943e-12	23.0302
LPIN2	-1.55001	9.00526	-13.3833	1.79988e-14	1.73221e-12	23.0126
ADORA3	2.63989	6.54389	13.3726	1.83865e-14	1.76169e-12	22.9913
KCNK6	1.76521	5.89208	13.3654	1.8654e-14	1.77944e-12	22.9769
GZMA	3.52094	7.99968	13.3521	1.91573e-14	1.81944e-12	22.9504
FLJ32255	1.85141	5.41472	13.3464	1.93776e-14	1.83232e-12	22.939
SLA	2.58866	8.60984	13.3373	1.97329e-14	1.85781e-12	22.9209
HN1	1.80144	7.66734	13.3116	2.0776e-14	1.93915e-12	22.8695
GPNMB	3.57614	7.27873	13.3082	2.09154e-14	1.94379e-12	22.8628
SPA17	1.4718	4.94892	13.2701	2.25761e-14	2.08916e-12	22.7866
FDX1	-1.624	8.65808	-13.2269	2.46252e-14	2.26908e-12	22.6999
FIG4	1.35646	8.15919	13.2221	2.48637e-14	2.28135e-12	22.6903
CD86	2.20631	7.03784	13.1913	2.64561e-14	2.41722e-12	22.6283
RP11-96D1.11	-2.34234	7.26763	-13.1865	2.67144e-14	2.43056e-12	22.6186
NAP1L1	1.31054	9.12327	13.1813	2.69991e-14	2.44618e-12	22.6081
CTHRC1	4.17137	6.50529	13.1788	2.71316e-14	2.44795e-12	22.6032
GMFG	2.24118	8.50349	13.1712	2.75518e-14	2.46227e-12	22.5878
SLC1A1	-1.74988	8.18438	-13.1707	2.75792e-14	2.46227e-12	22.5868
CXCL2	-1.70103	6.9121	-13.1698	2.76315e-14	2.46227e-12	22.585
NXPE3	1.39811	4.91859	13.1425	2.91972e-14	2.57288e-12	22.53
CYP39A1	-3.33551	6.60838	-13.142	2.92291e-14	2.57288e-12	22.5289
PKM	1.48855	6.4965	13.1365	2.95562e-14	2.59113e-12	22.5178
LMAN1	-1.212	7.48356	-13.126	3.01863e-14	2.62782e-12	22.4967
CXCR6	1.50591	6.8932	13.1255	3.02174e-14	2.62782e-12	22.4957
CCDC102B	2.67654	5.01601	13.1193	3.05978e-14	2.64566e-12	22.4832
SAR1B	-1.22173	8.08388	-13.1182	3.06669e-14	2.64566e-12	22.4809
PHF19	1.36572	6.4145	13.1047	3.15159e-14	2.70077e-12	22.4537
SNRPD2	1.54656	9.45192	13.1041	3.15551e-14	2.70077e-12	22.4524
PIK3C2G	-2.14122	7.02064	-13.0741	3.35391e-14	2.85928e-12	22.3916
DPEP2	2.66015	6.95523	13.0607	3.44595e-14	2.92622e-12	22.3646
TYROBP	3.12183	8.96284	13.0373	3.61401e-14	3.04505e-12	22.317
LARP1B	-1.62885	6.88721	-13.0262	3.69664e-14	3.10259e-12	22.2945
TRAC	1.48571	7.0723	13.0204	3.7405e-14	3.12341e-12	22.2827
TMEM106C	1.07599	6.8504	13.0191	3.75029e-14	3.12341e-12	22.2801
ZC3H12D	2.51511	5.79446	13.0048	3.86066e-14	3.20302e-12	22.2511
TIGD2	-1.5869	8.59884	-13.0011	3.88996e-14	3.21501e-12	22.2436
AMICA1	2.06847	7.45154	12.9938	3.94828e-14	3.24309e-12	22.2287
SEC14L1	1.33711	7.55737	12.9931	3.95389e-14	3.24309e-12	22.2273
MS4A7	2.93785	8.71877	12.9907	3.97372e-14	3.24705e-12	22.2223
ZWINT	2.9006	8.07763	12.9769	4.08679e-14	3.32689e-12	22.1943
ZAP70	1.13976	6.56784	12.9667	4.17246e-14	3.37129e-12	22.1736
AR	-2.60968	7.81588	-12.9524	4.29627e-14	3.44561e-12	22.1444
ITCH	-1.2294	6.71842	-12.9486	4.32996e-14	3.44823e-12	22.1366
HCK	2.38512	7.99245	12.9484	4.33139e-14	3.44823e-12	22.1362
LINC00526	-1.5738	7.09576	-12.9411	4.39646e-14	3.48722e-12	22.1213
RAB33A	2.10494	5.13967	12.9138	4.64894e-14	3.66066e-12	22.0656
C8orf46	-1.22348	4.28436	-12.8995	4.7873e-14	3.75595e-12	22.0363
C4orf19	-1.61308	7.44283	-12.8861	4.92069e-14	3.83283e-12	22.0089
PPM1M	1.364	6.42763	12.882	4.96262e-14	3.8432e-12	22.0004
ABCC9	-1.10561	5.0325	-12.8813	4.9695e-14	3.8432e-12	21.999
GPX3	1.68024	11.6985	12.8781	5.00184e-14	3.85444e-12	21.9925
HAL	-2.86222	7.12485	-12.8708	5.07715e-14	3.89285e-12	21.9776
MPC2	-1.61693	9.00285	-12.858	5.21263e-14	3.97445e-12	21.9513
C1orf168	-2.2777	7.40354	-12.8316	5.5035e-14	4.1815e-12	21.8971
ARHGAP30	1.63621	6.41576	12.8279	5.54554e-14	4.19871e-12	21.8895
HOOK1	-2.02636	8.63431	-12.8143	5.70273e-14	4.30268e-12	21.8615
FBLIM1	1.14943	6.84524	12.8029	5.83786e-14	4.38934e-12	21.8381
WDR54	1.53728	7.7454	12.7951	5.93236e-14	4.44109e-12	21.8221
TRIM59	1.43789	3.97829	12.792	5.97098e-14	4.44109e-12	21.8156
GNLY	2.39264	6.21515	12.7905	5.98872e-14	4.44109e-12	21.8127
LGALS3	2.09757	7.90893	12.7809	6.10812e-14	4.51417e-12	21.7929
DEPDC1B	1.88799	4.22651	12.7763	6.16647e-14	4.5418e-12	21.7834
CXCL5	1.35127	3.91893	12.7584	6.39934e-14	4.68146e-12	21.7464
RAB31	2.61951	8.82639	12.7467	6.55552e-14	4.77957e-12	21.7223
RHBDF2	1.53436	6.94984	12.7443	6.58827e-14	4.78733e-12	21.7173
DBN1	1.25879	6.66837	12.7368	6.69069e-14	4.82934e-12	21.7019
SEC63	-1.00726	7.2096	-12.7289	6.80077e-14	4.89249e-12	21.6856
ADAMTS2	1.92337	7.01398	12.7239	6.87156e-14	4.92704e-12	21.6753
VCAN	2.40617	6.48178	12.721	6.91292e-14	4.94034e-12	21.6693
KCNT2	-1.82182	7.70193	-12.7129	7.03028e-14	5.00769e-12	21.6525
C2	-1.71842	8.37347	-12.6886	7.39268e-14	5.24269e-12	21.6022
IL13RA1	-1.1872	8.41784	-12.6876	7.40862e-14	5.24269e-12	21.6001
SPINT2	2.29721	7.74786	12.6708	7.66983e-14	5.40985e-12	21.5655
SLAMF8	2.375	6.25478	12.6612	7.82474e-14	5.5012e-12	21.5455
CD8A	2.5891	7.33741	12.6438	8.11307e-14	5.68545e-12	21.5093
CFHR4	-5.71458	9.67247	-12.6251	8.43476e-14	5.89181e-12	21.4705
PALM2	-2.85572	6.941	-12.6075	8.74862e-14	6.09141e-12	21.4339
ORC6	1.51728	7.62024	12.5842	9.18402e-14	6.37406e-12	21.3854
C1QA	3.78118	9.7417	12.5821	9.22282e-14	6.38054e-12	21.3812
FABP3	1.77807	5.55208	12.5798	9.26779e-14	6.39123e-12	21.3763
THBS2	3.32079	8.66547	12.5539	9.7823e-14	6.69875e-12	21.3223
PTTG1	2.27558	8.16439	12.5539	9.78296e-14	6.69875e-12	21.3223
ADRA1A	-1.17257	5.03907	-12.5526	9.80863e-14	6.69875e-12	21.3196
SH3BGRL3	2.22533	8.28751	12.5512	9.83745e-14	6.69875e-12	21.3167
TFR2	-2.8752	8.13953	-12.5481	9.90082e-14	6.71295e-12	21.3103
TNRC6C-AS1	1.50027	6.33243	12.5472	9.92031e-14	6.71295e-12	21.3083
ADA	1.67403	6.66075	12.5433	1.00013e-13	6.73362e-12	21.3002
HK1	2.08621	9.09502	12.5427	1.00131e-13	6.73362e-12	21.299
C1RL	-1.20358	8.00042	-12.5352	1.01725e-13	6.81965e-12	21.2832
ISG20	2.45888	8.00923	12.5332	1.02147e-13	6.82681e-12	21.2791
SYTL2	1.38347	6.86588	12.5317	1.02467e-13	6.82711e-12	21.276
FABP5	3.714	8.20575	12.5094	1.07363e-13	7.13138e-12	21.2293
PREX1	1.76237	7.4541	12.5057	1.08188e-13	7.16425e-12	21.2216
DOCK8	1.53842	6.18062	12.4943	1.10797e-13	7.31463e-12	21.1978
RCAN3	1.10054	5.23607	12.4855	1.12852e-13	7.42762e-12	21.1795
REPS2	-1.01319	5.65084	-12.4819	1.13708e-13	7.46132e-12	21.1719
ABCC5	1.16315	6.41977	12.4564	1.19965e-13	7.82447e-12	21.1183
GCLC	-1.23256	7.93878	-12.4362	1.25149e-13	8.11373e-12	21.076
P2RY8	2.24394	6.84837	12.4347	1.2555e-13	8.11537e-12	21.0729
GPHN	-1.64308	7.30314	-12.4321	1.26251e-13	8.13646e-12	21.0673
FAM8A1	-1.08307	10.5801	-12.3892	1.38151e-13	8.87691e-12	20.9772
WWC3	1.29327	7.35731	12.3858	1.39156e-13	8.91505e-12	20.97
SEMA4D	1.45161	5.89098	12.3822	1.4022e-13	8.9567e-12	20.9624
LOC102723845	-2.9296	7.23954	-12.3638	1.45772e-13	9.25673e-12	20.9235
CD63	1.54245	12.3038	12.3596	1.47059e-13	9.31116e-12	20.9147
SLC30A1	-1.53128	6.96179	-12.3544	1.48688e-13	9.38684e-12	20.9037
UCP2	2.31644	9.06066	12.3414	1.52802e-13	9.56296e-12	20.8764
SAMHD1	1.80135	8.05052	12.3243	1.58446e-13	9.88759e-12	20.8401
EFEMP2	1.71554	7.45207	12.3167	1.60994e-13	1.00177e-11	20.8242
BICC1	1.95206	5.88573	12.298	1.67502e-13	1.03532e-11	20.7846
PGRMC1	-2.23529	10.1112	-12.2961	1.68173e-13	1.03532e-11	20.7806
HLA-DMB	2.72454	9.10765	12.2957	1.68298e-13	1.03532e-11	20.7798
MRAS	1.12691	7.05829	12.2856	1.71938e-13	1.05471e-11	20.7584
COL5A2	2.08694	8.27427	12.2801	1.73976e-13	1.06033e-11	20.7466
C14orf28	-1.4171	7.0798	-12.2794	1.74231e-13	1.06033e-11	20.7452
CXCL6	3.46922	6.55978	12.2783	1.74642e-13	1.06033e-11	20.7428
LAPTM5	2.98728	9.75931	12.2722	1.7691e-13	1.06992e-11	20.7299
SRD5A2	-3.17983	6.89267	-12.2702	1.77643e-13	1.06992e-11	20.7258
APOBEC3B	2.88189	5.68614	12.2696	1.77875e-13	1.06992e-11	20.7245
SELM	2.35691	6.18555	12.26	1.81542e-13	1.08895e-11	20.704
LYPD1	1.17178	4.77071	12.2511	1.84998e-13	1.10662e-11	20.6852
DNAJC19	-1.21094	7.59922	-12.2453	1.87275e-13	1.11715e-11	20.6729
TMEM57	-1.08406	7.16869	-12.239	1.89802e-13	1.12911e-11	20.6595
HMOX1	2.4425	9.99313	12.2334	1.92089e-13	1.13959e-11	20.6476
PXDN	1.94283	9.31482	12.2261	1.95071e-13	1.15411e-11	20.6322
PCNA	1.34095	9.45434	12.2243	1.95808e-13	1.15532e-11	20.6284
LOC728392	1.71043	6.96449	12.2213	1.97078e-13	1.15965e-11	20.6219
GPX1	2.11464	11.7491	12.2098	2.01969e-13	1.17213e-11	20.5974
THRB	-1.63637	7.13537	-12.2085	2.02503e-13	1.17213e-11	20.5947
MYO1B	-1.70302	8.40651	-12.2085	2.02526e-13	1.17213e-11	20.5946
MYRIP	-1.20753	6.50747	-12.2076	2.02891e-13	1.17213e-11	20.5928
HLA-DPB1	1.92159	8.16682	12.2074	2.02987e-13	1.17213e-11	20.5924
PARVG	1.10575	6.20838	12.1846	2.13071e-13	1.22708e-11	20.5439
BGN	1.5601	8.27186	12.1818	2.14373e-13	1.23131e-11	20.5378
C1QB	4.0622	10.2778	12.1617	2.23726e-13	1.28163e-11	20.495
NCF4	2.16188	6.40717	12.1378	2.35423e-13	1.33912e-11	20.444
ABAT	-2.91686	9.8315	-12.1328	2.37959e-13	1.346e-11	20.4333
CCR5	2.1951	8.80665	12.1326	2.38071e-13	1.346e-11	20.4329
TBC1D10C	1.53621	7.07447	12.1165	2.46381e-13	1.38763e-11	20.3985
MAN2B1	1.9332	8.86573	12.1159	2.46715e-13	1.38763e-11	20.3972
PYCARD	2.25501	8.07229	12.1138	2.47814e-13	1.38963e-11	20.3927
TADA1	-1.07662	5.64357	-12.1128	2.48355e-13	1.38963e-11	20.3905
CSF1R	2.68399	8.78828	12.1013	2.54515e-13	1.42043e-11	20.366
TRNP1	1.20051	6.0333	12.0935	2.5884e-13	1.44085e-11	20.3492
ARL4C	2.10039	7.57651	12.0849	2.63622e-13	1.46371e-11	20.3308
RASEF	1.07842	6.9242	12.0726	2.70673e-13	1.49902e-11	20.3044
AKAP1	-1.02308	7.28555	-12.0704	2.71939e-13	1.50219e-11	20.2998
CSRP1	1.20006	10.1702	12.0667	2.7413e-13	1.51044e-11	20.2917
PABPC3	1.13522	11.9754	12.0609	2.77569e-13	1.5255e-11	20.2793
RPS5	1.40458	11.6463	12.0504	2.83842e-13	1.55603e-11	20.2569
LGMN	1.86312	10.1436	12.0435	2.88103e-13	1.5754e-11	20.242
RGL1	2.00554	9.94137	12.0273	2.98282e-13	1.62695e-11	20.2072
HAVCR2	1.22968	5.75914	12.0197	3.03213e-13	1.64969e-11	20.1908
TTPA	-1.76113	5.36346	-12.0081	3.10828e-13	1.68688e-11	20.166
RPS19	1.02796	10.5413	11.9979	3.17774e-13	1.72027e-11	20.1439
LPCAT1	2.29436	7.76089	11.996	3.19085e-13	1.72306e-11	20.1398
CAPN7	-1.11219	7.13455	-11.9944	3.20162e-13	1.72457e-11	20.1364
ENTPD1	1.46474	5.84851	11.9585	3.45904e-13	1.84943e-11	20.059
SLC38A3	-2.25122	7.65429	-11.9517	3.50996e-13	1.87204e-11	20.0443
G6PD	1.65715	5.52051	11.9174	3.77949e-13	2.00416e-11	19.9703
ATF7IP2	-1.45859	7.58607	-11.8995	3.9292e-13	2.07014e-11	19.9314
TBC1D8B	-1.2711	5.49936	-11.8903	4.00764e-13	2.10634e-11	19.9116
CLIC6	1.32182	5.72301	11.8873	4.03419e-13	2.11516e-11	19.905
STK39	2.33781	6.05079	11.8826	4.07545e-13	2.13164e-11	19.8948
FGGY	-1.983	6.27954	-11.8732	4.15941e-13	2.16514e-11	19.8744
GZMH	2.46847	6.70436	11.871	4.1788e-13	2.16997e-11	19.8697
FNIP2	-1.15015	8.27677	-11.8691	4.19613e-13	2.17375e-11	19.8656
PFKFB1	-1.48792	5.94811	-11.8654	4.23008e-13	2.18611e-11	19.8575
SLC27A5	-1.94373	7.85913	-11.8541	4.33486e-13	2.23493e-11	19.833
KLKB1	-3.47151	10.3773	-11.8489	4.3837e-13	2.25474e-11	19.8218
GCGR	-1.86889	6.94251	-11.8244	4.6232e-13	2.37229e-11	19.7686
MS4A14	2.03929	6.26881	11.8041	4.83176e-13	2.46762e-11	19.7244
RCSD1	2.54009	7.3747	11.8028	4.84533e-13	2.46872e-11	19.7216
ACSM5	-2.49136	7.99724	-11.7942	4.93711e-13	2.50958e-11	19.7028
SNTB1	-1.37055	6.61998	-11.7862	5.02341e-13	2.54747e-11	19.6854
ARHGDIB	1.52306	8.60952	11.783	5.05863e-13	2.55934e-11	19.6784
HLA-DPA1	2.79161	9.68782	11.7786	5.10702e-13	2.57122e-11	19.6689
TESC	1.29405	5.19762	11.7786	5.10721e-13	2.57122e-11	19.6689
CBR3	1.35404	6.31077	11.7777	5.11774e-13	2.57122e-11	19.6668
THY1	1.65016	6.789	11.7737	5.16213e-13	2.58752e-11	19.6582
ACADS	-1.59234	7.48935	-11.7665	5.24431e-13	2.62264e-11	19.6423
MYO1F	1.9422	8.14993	11.7602	5.3161e-13	2.65241e-11	19.6287
SYT13	1.71419	6.05967	11.7533	5.39703e-13	2.6866e-11	19.6136
P2RX5	1.96214	7.36774	11.7517	5.41632e-13	2.69002e-11	19.61
BCL11B	1.17635	5.30175	11.7486	5.453e-13	2.69978e-11	19.6033
FOXA1	-2.23137	5.67784	-11.7479	5.4609e-13	2.69978e-11	19.6018
DOCK2	1.43973	5.91096	11.7349	5.61849e-13	2.77136e-11	19.5733
HSD11B1	-2.9393	10.396	-11.7327	5.6447e-13	2.77796e-11	19.5687
CD226	1.25408	4.70458	11.7307	5.66962e-13	2.7839e-11	19.5642
TTC6	-1.30135	4.72959	-11.7267	5.71913e-13	2.79468e-11	19.5555
HOTAIRM1	1.04857	5.76471	11.7267	5.71991e-13	2.79468e-11	19.5554
VEGFA	-1.3498	7.65458	-11.7258	5.7303e-13	2.79468e-11	19.5536
APOF	-5.11767	8.85828	-11.715	5.86711e-13	2.84857e-11	19.53
ATG16L2	1.44741	6.98314	11.7097	5.93545e-13	2.87531e-11	19.5184
ASPG	-1.02183	6.20843	-11.6962	6.114e-13	2.95519e-11	19.4887
CFL2	-2.01852	8.39634	-11.6842	6.2757e-13	3.02659e-11	19.4625
C8B	-4.66804	10.229	-11.6722	6.44339e-13	3.09368e-11	19.4361
EXPH5	-1.64461	6.16215	-11.6697	6.47834e-13	3.10358e-11	19.4307
MMACHC	-1.6978	7.44302	-11.6667	6.52187e-13	3.11754e-11	19.424
TGFB1I1	2.29671	7.77273	11.6628	6.5769e-13	3.12746e-11	19.4156
LOC101928173	1.12008	4.62543	11.6618	6.59167e-13	3.12746e-11	19.4133
CD53	1.39713	6.80583	11.6609	6.60426e-13	3.12746e-11	19.4114
C16orf54	2.71404	5.6786	11.6598	6.62071e-13	3.12746e-11	19.4089
CTSS	2.35029	9.14923	11.6592	6.62929e-13	3.12746e-11	19.4076
SLFN12	1.57463	4.87321	11.6525	6.72693e-13	3.16663e-11	19.393
GRB14	-2.71628	9.49497	-11.6328	7.02466e-13	3.29961e-11	19.3496
CNDP1	-4.14458	8.48033	-11.6228	7.18108e-13	3.35851e-11	19.3276
LPAR2	1.08136	6.23674	11.6167	7.27705e-13	3.39606e-11	19.3143
IGJ	3.84739	10.4951	11.6153	7.29916e-13	3.39906e-11	19.3112
BCKDHB	-2.16933	7.42232	-11.6058	7.4533e-13	3.46338e-11	19.2903
AQP9	-2.98931	10.0739	-11.5977	7.58752e-13	3.5182e-11	19.2724
NCKAP1L	1.78286	7.1588	11.5894	7.72673e-13	3.57025e-11	19.2542
SGOL2	1.62459	5.22792	11.5873	7.76287e-13	3.57653e-11	19.2495
FANCG	1.36876	7.15945	11.5801	7.88778e-13	3.61398e-11	19.2335
HRSP12	-2.81395	8.32549	-11.5797	7.8942e-13	3.61398e-11	19.2327
ADHFE1	-1.70622	8.84941	-11.569	8.08171e-13	3.69201e-11	19.2092
TAGLN	1.92097	8.40378	11.5647	8.15972e-13	3.7198e-11	19.1996
METRNL	2.1578	7.32056	11.5621	8.20696e-13	3.73348e-11	19.1938
CLU	-1.90893	9.37152	-11.5564	8.309e-13	3.76408e-11	19.1814
IFI16	2.33007	8.4203	11.5534	8.36438e-13	3.78126e-11	19.1748
KRT8	2.07075	9.88586	11.5476	8.47214e-13	3.822e-11	19.1619
E2F3	1.70839	8.02368	11.5378	8.65764e-13	3.88947e-11	19.1402
H2AFY	1.49524	8.19879	11.5353	8.70593e-13	3.90307e-11	19.1347
AASS	-2.64506	6.94141	-11.5185	9.03524e-13	4.03357e-11	19.0975
CTSC	2.14599	7.58694	11.5172	9.06081e-13	4.03357e-11	19.0946
LIMA1	1.15624	6.96489	11.517	9.06499e-13	4.03357e-11	19.0942
SLC41A2	-2.39394	8.36047	-11.5167	9.07154e-13	4.03357e-11	19.0934
CENPM	1.9063	6.04708	11.5126	9.15338e-13	4.06162e-11	19.0844
AX746823	1.74898	6.31834	11.5108	9.18882e-13	4.06901e-11	19.0806
F11	-1.95988	5.45692	-11.5043	9.3231e-13	4.12005e-11	19.066
TMEM192	-1.52032	7.54575	-11.501	9.38991e-13	4.14112e-11	19.0589
CA2	-2.97731	8.84616	-11.4921	9.57715e-13	4.20656e-11	19.0391
CMKLR1	1.51948	6.21183	11.4908	9.60474e-13	4.21014e-11	19.0362
COTL1	2.00697	7.37001	11.4896	9.63076e-13	4.21302e-11	19.0335
SOCS6	-1.18139	6.12109	-11.4817	9.80127e-13	4.27036e-11	19.0159
ELF4	1.5936	6.73182	11.4794	9.85091e-13	4.28337e-11	19.0109
CRIP1	1.93444	6.48365	11.4745	9.95784e-13	4.32118e-11	19
VAT1	1.2992	8.86228	11.4722	1.00096e-12	4.32632e-11	18.9948
HENMT1	1.50711	6.96633	11.4704	1.00488e-12	4.32833e-11	18.9909
CHST15	1.16211	7.33478	11.4701	1.00543e-12	4.32833e-11	18.9904
SOX4	1.27337	6.31812	11.4657	1.01531e-12	4.35444e-11	18.9806
CDC37L1	-1.64787	6.98349	-11.4656	1.01551e-12	4.35444e-11	18.9804
C10orf54	1.83399	7.07453	11.4542	1.0415e-12	4.45705e-11	18.9551
BUB1B	2.85145	7.04624	11.4466	1.05927e-12	4.52414e-11	18.9381
STARD5	-1.55449	7.8808	-11.4405	1.07359e-12	4.57629e-11	18.9247
CST7	1.93608	7.48398	11.4393	1.07661e-12	4.57729e-11	18.9218
C1orf115	-1.21494	6.10861	-11.4387	1.07805e-12	4.57729e-11	18.9205
ASPHD2	1.53476	5.6514	11.4288	1.10206e-12	4.67004e-11	18.8984
HLA-A	1.53959	12.7692	11.4261	1.10854e-12	4.68835e-11	18.8926
COL6A3	2.73621	10.2332	11.3948	1.18839e-12	4.99676e-11	18.8229
GBAP1	1.65933	7.87076	11.3774	1.23525e-12	5.1706e-11	18.7841
C1QC	3.0576	8.32811	11.3768	1.23689e-12	5.1706e-11	18.7828
TPM4	1.62685	7.24556	11.3738	1.24525e-12	5.19549e-11	18.776
PRF1	1.5238	7.5396	11.3624	1.27724e-12	5.30468e-11	18.7506
INPP5D	1.18736	5.87394	11.3615	1.27994e-12	5.30468e-11	18.7485
BMF	1.59406	7.39272	11.361	1.28122e-12	5.30468e-11	18.7475
BACE2	2.16738	6.94833	11.3473	1.32107e-12	5.43849e-11	18.7168
PXDC1	-1.07208	8.61861	-11.3407	1.34042e-12	5.50768e-11	18.7022
FGD3	1.20455	5.61482	11.3395	1.34429e-12	5.5131e-11	18.6993
IL10RA	2.78262	8.79127	11.33	1.37296e-12	5.62005e-11	18.6782
MICU3	-1.47976	7.62973	-11.3166	1.41478e-12	5.78031e-11	18.6481
CDC20	3.09409	6.3898	11.3147	1.4205e-12	5.79274e-11	18.6441
TRAF3IP3	1.50505	5.79729	11.3101	1.43535e-12	5.84229e-11	18.6336
SPARC	1.68667	10.3386	11.3015	1.46315e-12	5.9443e-11	18.6144
RPL8	1.0989	12.1212	11.2959	1.48147e-12	5.99623e-11	18.6019
ORMDL3	-1.14767	7.04281	-11.288	1.50786e-12	6.08029e-11	18.5842
LILRB5	2.24015	6.92271	11.2872	1.51081e-12	6.08086e-11	18.5823
NPL	1.90545	7.56454	11.264	1.59121e-12	6.3926e-11	18.5303
IQGAP1	2.1176	8.96932	11.2583	1.61179e-12	6.46328e-11	18.5174
CYP1A2	-3.97928	9.07042	-11.2568	1.61713e-12	6.4727e-11	18.5141
ICAM2	1.75319	7.44189	11.2505	1.64011e-12	6.55259e-11	18.5
LRRC2	-1.21339	5.45615	-11.2325	1.70762e-12	6.80973e-11	18.4595
ECHDC2	-1.47758	9.81781	-11.2113	1.79074e-12	7.12192e-11	18.4119
SLC6A16	-1.73737	6.66546	-11.2109	1.79249e-12	7.12192e-11	18.4109
STRADB	-1.60232	9.62029	-11.2061	1.81172e-12	7.18517e-11	18.4002
ALDH5A1	-2.35849	7.7205	-11.2008	1.83369e-12	7.25899e-11	18.3881
MAP7	-1.07099	6.77275	-11.1974	1.84787e-12	7.30177e-11	18.3804
ENPP1	-2.12867	6.62782	-11.1958	1.85445e-12	7.31444e-11	18.3769
ANXA5	1.78426	10.7747	11.1653	1.98599e-12	7.80485e-11	18.3081
COBLL1	-1.68419	6.05211	-11.1547	2.03396e-12	7.97887e-11	18.2842
AP1S2	1.53084	8.4196	11.1536	2.03924e-12	7.98513e-11	18.2816
PBLD	-2.54591	8.33556	-11.1521	2.04595e-12	7.98665e-11	18.2783
ALS2	-1.064	6.5669	-11.1519	2.04701e-12	7.98665e-11	18.2778
HS3ST3B1	-1.26217	6.90379	-11.1402	2.10159e-12	8.18485e-11	18.2514
MAP2K1	-1.53273	9.33176	-11.1391	2.10684e-12	8.19059e-11	18.2489
PLTP	3.79487	8.78137	11.1367	2.11851e-12	8.22117e-11	18.2434
ACADL	-2.7171	7.07315	-11.1309	2.14636e-12	8.31435e-11	18.2303
UHRF1	1.87136	5.92013	11.1255	2.1723e-12	8.39981e-11	18.2183
DUSP10	-1.94612	6.97078	-11.1228	2.186e-12	8.43771e-11	18.2119
GGTA1P	2.24654	7.75606	11.1211	2.19423e-12	8.45441e-11	18.2082
SERPING1	-1.3901	12.3125	-11.1051	2.27468e-12	8.74884e-11	18.1721
TMEM176B	-1.41872	7.94079	-11.1036	2.28263e-12	8.7592e-11	18.1686
TTPAL	-1.20957	7.90615	-11.1031	2.28547e-12	8.7592e-11	18.1673
GGCX	-1.01794	7.71334	-11.0886	2.36138e-12	9.01821e-11	18.1346
LOXL1	1.80754	5.42768	11.0844	2.38403e-12	9.08653e-11	18.125
SLC37A4	-1.57069	8.53276	-11.0837	2.38766e-12	9.08653e-11	18.1235
CAPNS1	1.33944	9.20607	11.0829	2.392e-12	9.08708e-11	18.1217
CRYAB	1.71737	7.06859	11.0796	2.4101e-12	9.1398e-11	18.1141
GYG1	1.40491	8.65653	11.0784	2.41656e-12	9.14827e-11	18.1114
NDC80	2.91336	5.6354	11.0743	2.43923e-12	9.218e-11	18.102
RORC	-1.83072	7.19431	-11.0697	2.46443e-12	9.29698e-11	18.0917
HLA-DRA	2.9372	9.99756	11.0674	2.47746e-12	9.3299e-11	18.0865
KIF11	2.48447	4.86294	11.0617	2.50964e-12	9.43468e-11	18.0735
PXMP2	-2.33774	10.0113	-11.0592	2.52378e-12	9.47141e-11	18.0679
MIA2	-1.09359	4.26263	-11.0508	2.57213e-12	9.58637e-11	18.0489
NNT	-1.75359	6.98288	-11.0441	2.61192e-12	9.70129e-11	18.0335
FAM198A	-2.09365	5.15173	-11.0422	2.62295e-12	9.72557e-11	18.0292
SLC7A7	2.64784	9.32007	11.035	2.66603e-12	9.86841e-11	18.0129
NCF2	2.85829	8.08129	11.0267	2.71685e-12	1.00222e-10	17.994
IGSF6	2.48277	6.93014	11.0245	2.73051e-12	1.00555e-10	17.9889
CELF2	1.61066	6.63175	11.022	2.74561e-12	1.0094e-10	17.9834
CPNE2	1.57253	7.48735	11.0202	2.75708e-12	1.01189e-10	17.9792
CORO1A	2.82616	7.49526	11.0189	2.76562e-12	1.01308e-10	17.9761
DLGAP5	3.03616	5.01878	11.0182	2.76968e-12	1.01308e-10	17.9747
TRG-AS1	1.5835	6.89135	11.0132	2.80135e-12	1.02122e-10	17.9632
AMDHD1	-4.95858	9.6922	-11.008	2.83443e-12	1.03154e-10	17.9515
RMND5A	-1.14303	7.05126	-11.003	2.867e-12	1.0399e-10	17.94
NCAPG	2.3228	4.48128	10.999	2.89314e-12	1.04763e-10	17.9309
FMO5	-2.98506	8.39331	-10.9854	2.9838e-12	1.07685e-10	17.9
ACSM2B	-3.09751	6.87426	-10.9768	3.04263e-12	1.09626e-10	17.8804
CBLB	1.07653	6.36863	10.9694	3.09464e-12	1.11315e-10	17.8634
EBPL	-1.61136	10.4626	-10.9644	3.12975e-12	1.12391e-10	17.8521
SLC30A10	-2.58064	7.92036	-10.9445	3.27541e-12	1.1712e-10	17.8065
TNFRSF17	3.61454	6.00576	10.9442	3.27766e-12	1.1712e-10	17.8058
ITGAE	1.03164	8.88604	10.9416	3.29661e-12	1.17409e-10	17.8
CSNK1E	1.17431	7.00828	10.9408	3.30316e-12	1.17449e-10	17.798
FLJ36848	-2.38164	6.67698	-10.9382	3.32226e-12	1.17935e-10	17.7922
LAMB1	2.0595	7.99471	10.9314	3.37435e-12	1.19393e-10	17.7766
MAP4K1	1.48024	6.78991	10.9314	3.37437e-12	1.19393e-10	17.7766
RAB33B	-1.43035	7.00949	-10.9283	3.39872e-12	1.20058e-10	17.7694
SLC18B1	1.46021	8.68751	10.9258	3.41818e-12	1.20549e-10	17.7637
POM121L9P	2.02674	5.70677	10.9185	3.47537e-12	1.22367e-10	17.747
GLT1D1	-1.72188	8.50176	-10.9006	3.6205e-12	1.27064e-10	17.706
DBT	-1.0252	6.52132	-10.897	3.65057e-12	1.27807e-10	17.6977
GPN3	-1.1009	8.86125	-10.8966	3.65349e-12	1.27807e-10	17.6969
TMC6	1.12064	6.60658	10.8952	3.66507e-12	1.28005e-10	17.6937
INHBC	-1.42382	6.03066	-10.8882	3.72457e-12	1.29665e-10	17.6776
MPEG1	2.76527	9.40493	10.8875	3.73054e-12	1.29665e-10	17.676
PLEKHO1	1.53843	6.58445	10.8832	3.76704e-12	1.30723e-10	17.6662
PLP2	2.13956	7.96989	10.8805	3.79063e-12	1.31332e-10	17.6599
ADPRHL2	1.05373	9.154	10.8772	3.81946e-12	1.32119e-10	17.6523
TSLP	-1.87502	6.26163	-10.8602	3.97111e-12	1.36858e-10	17.6133
ADAMTSL3	-1.26414	6.98909	-10.8597	3.97543e-12	1.36858e-10	17.6122
BASP1	1.22262	7.30386	10.8473	4.09028e-12	1.40402e-10	17.5836
SLC44A2	1.59887	7.09272	10.8468	4.09491e-12	1.40402e-10	17.5825
ANKRD36	1.14697	4.98567	10.8465	4.09782e-12	1.40402e-10	17.5818
APH1B	1.12246	6.89217	10.8407	4.1524e-12	1.41995e-10	17.5685
MUT	-1.80319	10.0068	-10.84	4.15862e-12	1.41995e-10	17.567
NCEH1	2.44644	5.61999	10.8395	4.16398e-12	1.41995e-10	17.5657
SRPX2	1.27542	4.85724	10.8294	4.26088e-12	1.44846e-10	17.5426
CFD	3.12735	8.45083	10.8294	4.26096e-12	1.44846e-10	17.5426
TMEM54	1.28992	5.4524	10.8229	4.32548e-12	1.46688e-10	17.5275
LRRC32	1.75067	8.56978	10.8223	4.33088e-12	1.46688e-10	17.5263
RNASE1	1.55442	5.76491	10.8219	4.33548e-12	1.46688e-10	17.5252
AEBP1	2.58023	8.79479	10.8121	4.43418e-12	1.49096e-10	17.5026
HEG1	1.11582	8.58449	10.809	4.46599e-12	1.49933e-10	17.4955
FAAH2	-1.49956	6.86383	-10.7988	4.57185e-12	1.53012e-10	17.472
HLA-E	1.59573	11.1662	10.7959	4.6019e-12	1.5378e-10	17.4654
SDC3	1.39093	6.06784	10.7923	4.64057e-12	1.54595e-10	17.457
EMP2	-1.06768	7.96125	-10.7907	4.65707e-12	1.54907e-10	17.4534
SPATS2	1.24791	5.86571	10.7893	4.67244e-12	1.55179e-10	17.4501
SIGLEC1	2.60545	8.27114	10.7787	4.78724e-12	1.58506e-10	17.4258
ATRN	-1.41038	7.59743	-10.7716	4.86626e-12	1.60876e-10	17.4094
LAIR1	1.07474	6.73768	10.7695	4.88999e-12	1.61368e-10	17.4045
C4BPA	-3.71368	11.992	-10.769	4.89603e-12	1.61368e-10	17.4033
TMOD1	-1.37243	7.19085	-10.7668	4.92086e-12	1.61694e-10	17.3982
FCER1G	2.40161	7.39814	10.7657	4.9334e-12	1.6186e-10	17.3956
PTPN3	-2.10455	8.21975	-10.7641	4.95112e-12	1.62196e-10	17.392
SPPL2A	-1.07354	8.59337	-10.755	5.05562e-12	1.65369e-10	17.3711
EPB41L2	1.3659	7.2547	10.7513	5.09969e-12	1.66308e-10	17.3624
CD247	1.25761	6.63329	10.7477	5.14218e-12	1.67442e-10	17.354
TNFRSF21	1.77903	6.72643	10.7397	5.23801e-12	1.70306e-10	17.3355
C1orf116	1.25469	5.36027	10.7384	5.25326e-12	1.70546e-10	17.3326
TDO2	-2.35953	8.36651	-10.7348	5.29664e-12	1.7144e-10	17.3244
RHNO1	1.11149	5.26	10.7293	5.36465e-12	1.73382e-10	17.3116
GSTP1	1.99464	7.86375	10.728	5.38061e-12	1.73639e-10	17.3086
ACVR1C	-1.26829	5.01223	-10.7172	5.51656e-12	1.77407e-10	17.2835
SELPLG	1.19476	7.02736	10.7168	5.52196e-12	1.77407e-10	17.2826
RCC2	1.24144	8.80455	10.7133	5.56634e-12	1.78568e-10	17.2745
NLRC4	1.08002	5.31572	10.7082	5.63245e-12	1.80155e-10	17.2627
CAPN2	1.05293	8.22719	10.7015	5.72064e-12	1.82706e-10	17.2471
HPGD	-3.23131	7.3759	-10.6976	5.77206e-12	1.84077e-10	17.2381
AOAH	2.10514	7.4786	10.692	5.84671e-12	1.86183e-10	17.2252
KLHDC2	-1.2465	10.0083	-10.6842	5.95324e-12	1.89297e-10	17.2071
FBN1	1.65924	7.22431	10.6748	6.08416e-12	1.93176e-10	17.1853
HLA-DQA1	3.73242	8.25402	10.674	6.09609e-12	1.93272e-10	17.1833
ANKRD46	-1.54321	8.88337	-10.6669	6.19677e-12	1.96177e-10	17.1669
LOC100288911	1.30095	5.38066	10.6608	6.28466e-12	1.98379e-10	17.1528
ADH1B	-2.10592	9.4851	-10.6597	6.30066e-12	1.98595e-10	17.1502
MKI67	1.61996	5.50536	10.6577	6.32943e-12	1.98922e-10	17.1456
FAM127A	1.18872	9.13034	10.6413	6.57476e-12	2.0544e-10	17.1075
NT5E	-1.03694	6.93003	-10.6301	6.74837e-12	2.10561e-10	17.0813
PPP1R3C	-2.99287	7.59366	-10.6161	6.97148e-12	2.17209e-10	17.0487
UBASH3A	1.35959	4.77285	10.6096	7.0775e-12	2.1988e-10	17.0335
ZFAND1	-1.39647	8.05633	-10.6088	7.09052e-12	2.19969e-10	17.0317
C1orf54	2.28629	8.98542	10.5971	7.28505e-12	2.2568e-10	17.0045
CYTIP	3.03173	7.06354	10.596	7.3046e-12	2.25963e-10	17.0018
FANCI	1.09775	5.46752	10.5925	7.36273e-12	2.27436e-10	16.9939
RRM2	3.69627	7.92688	10.5911	7.38821e-12	2.27898e-10	16.9904
KDSR	-1.03743	6.96844	-10.5889	7.4253e-12	2.28716e-10	16.9854
CCND2	1.00148	5.47095	10.5874	7.45071e-12	2.28848e-10	16.982
CYP4F2	-3.72939	8.81529	-10.587	7.45873e-12	2.28848e-10	16.9809
PNPLA3	-2.38774	7.93567	-10.5868	7.46128e-12	2.28848e-10	16.9806
TMEM243	1.31518	6.94989	10.5852	7.48951e-12	2.29389e-10	16.9768
MICB	2.19695	7.52042	10.5834	7.52177e-12	2.30051e-10	16.9724
TTC36	-3.46122	7.30072	-10.5809	7.56413e-12	2.30745e-10	16.9668
DOK3	1.42355	6.28345	10.5808	7.56576e-12	2.30745e-10	16.9666
SYBU	-2.38	8.42321	-10.5764	7.64432e-12	2.32486e-10	16.9562
MIS18BP1	1.01435	4.92253	10.5713	7.73629e-12	2.34624e-10	16.9442
UGCG	1.53528	9.06674	10.5698	7.76335e-12	2.35116e-10	16.9407
PROC	-2.5124	9.87733	-10.5565	8.00715e-12	2.41823e-10	16.9097
FUT4	1.06145	6.56713	10.5457	8.21153e-12	2.47305e-10	16.8844
TBXAS1	1.49139	6.29364	10.543	8.26161e-12	2.48468e-10	16.8783
LCAT	-1.357	6.88465	-10.5392	8.33639e-12	2.50369e-10	16.8693
LYZ	2.88135	8.52368	10.5308	8.5008e-12	2.54953e-10	16.8497
UBE2T	1.28022	4.95796	10.5297	8.52304e-12	2.55267e-10	16.847
NSUN6	-1.28657	8.46402	-10.5289	8.53781e-12	2.55356e-10	16.8453
EPB41L4B	-1.76528	6.14133	-10.5188	8.74236e-12	2.60753e-10	16.8215
LNX1	-1.17112	6.20578	-10.5084	8.95743e-12	2.66741e-10	16.7972
BCAP31	1.15298	9.85469	10.5079	8.96774e-12	2.66741e-10	16.796
AZGP1	-4.45015	10.2049	-10.5036	9.05763e-12	2.69045e-10	16.786
CR1	1.23861	5.94521	10.4954	9.23233e-12	2.73859e-10	16.7668
SIRPB2	1.38373	4.12471	10.4917	9.31336e-12	2.75884e-10	16.7581
HLA-B	1.80155	11.5655	10.4907	9.33478e-12	2.76141e-10	16.7557
SHROOM2	-1.26283	7.3591	-10.4883	9.38667e-12	2.77297e-10	16.7502
CXorf21	1.70433	6.75748	10.4843	9.47643e-12	2.79568e-10	16.7406
TESK2	-1.08569	6.93039	-10.4798	9.57531e-12	2.81717e-10	16.7302
VMO1	1.9647	7.03652	10.4788	9.59923e-12	2.82038e-10	16.7277
RMDN2	-1.28421	6.04172	-10.4761	9.65847e-12	2.83394e-10	16.7215
SDC2	-2.48512	8.73167	-10.473	9.7296e-12	2.85095e-10	16.7142
AGPAT4	1.05768	5.52727	10.4713	9.76904e-12	2.85863e-10	16.7101
NUF2	1.87246	3.87885	10.4672	9.86276e-12	2.87971e-10	16.7005
RUNX3	1.32903	6.18747	10.467	9.86768e-12	2.87971e-10	16.7
ZBTB4	1.1449	8.26722	10.4639	9.93985e-12	2.89687e-10	16.6927
HLA-C	1.46725	11.9486	10.4632	9.95607e-12	2.8977e-10	16.6911
C11orf80	1.49589	5.46321	10.4621	9.98026e-12	2.90084e-10	16.6886
MFSD1	1.27068	11.1387	10.4419	1.04646e-11	3.02942e-10	16.6411
CCDC146	2.1258	7.02684	10.4341	1.0657e-11	3.08101e-10	16.6228
TCAIM	-1.02728	6.15264	-10.4323	1.07013e-11	3.08968e-10	16.6186
KRT18	1.81555	11.9619	10.4315	1.07218e-11	3.09148e-10	16.6167
B2M	1.12917	11.617	10.4237	1.09215e-11	3.14488e-10	16.5982
SERPINF1	-2.00498	11.1791	-10.4158	1.11255e-11	3.19631e-10	16.5796
BTK	1.32817	6.93582	10.4156	1.11297e-11	3.19631e-10	16.5792
LASP1	1.22323	10.2263	10.4127	1.12065e-11	3.2141e-10	16.5723
COMP	1.55489	4.41814	10.4104	1.12658e-11	3.22259e-10	16.567
PTP4A1	-1.58326	8.54284	-10.4071	1.13551e-11	3.24385e-10	16.5591
ITGAL	1.73045	6.75426	10.396	1.16537e-11	3.32475e-10	16.5331
PTMA	1.10075	10.4969	10.3925	1.17503e-11	3.33995e-10	16.5248
PFKP	1.31297	5.70359	10.3924	1.17532e-11	3.33995e-10	16.5245
DPYSL2	1.652	10.1978	10.3906	1.1802e-11	3.34943e-10	16.5204
RSPH1	1.15152	5.73839	10.3817	1.20521e-11	3.41591e-10	16.4993
CCR2	1.51161	5.61489	10.378	1.21576e-11	3.43933e-10	16.4906
SMIM3	1.61179	7.19349	10.3777	1.21665e-11	3.43933e-10	16.4898
GPX8	1.64541	5.16845	10.3664	1.2493e-11	3.50965e-10	16.4633
SNX6	1.15123	9.46965	10.3663	1.24963e-11	3.50965e-10	16.463
PECAM1	1.52735	7.20007	10.3623	1.2615e-11	3.53164e-10	16.4535
IL21R	1.08832	4.87704	10.362	1.26235e-11	3.53164e-10	16.4528
AMBP	-2.23299	9.92674	-10.3583	1.27331e-11	3.54048e-10	16.4441
CTSA	1.10125	9.76593	10.3582	1.27362e-11	3.54048e-10	16.4439
ABCA5	-1.64604	6.5584	-10.3489	1.30182e-11	3.61404e-10	16.4219
MAGT1	-1.0496	8.69877	-10.3471	1.30745e-11	3.62016e-10	16.4176
SGPP2	1.61013	4.51137	10.347	1.30775e-11	3.62016e-10	16.4174
LOC100505570	-1.52351	6.5495	-10.3462	1.3101e-11	3.62016e-10	16.4156
GADD45G	-2.5364	7.8258	-10.3437	1.31796e-11	3.63555e-10	16.4096
GRAMD1C	-2.67934	7.24678	-10.3423	1.32243e-11	3.64323e-10	16.4062
PGM1	-1.89356	11.2673	-10.335	1.34524e-11	3.70138e-10	16.389
GLUD2	-1.45111	6.27476	-10.3207	1.3914e-11	3.81384e-10	16.3551
CFB	-2.11125	8.90038	-10.3162	1.40613e-11	3.84934e-10	16.3446
TIGIT	1.06981	5.16599	10.3073	1.43615e-11	3.92657e-10	16.3233
SEPSECS	-1.077	6.8114	-10.3061	1.44004e-11	3.93224e-10	16.3206
KHK	-2.33832	8.52768	-10.3032	1.44992e-11	3.95423e-10	16.3138
HSBP1L1	-1.21191	7.7084	-10.2965	1.47314e-11	4.00746e-10	16.2978
ARHGAP4	1.03345	7.19899	10.2949	1.47862e-11	4.01733e-10	16.2941
CD44	1.26082	5.71474	10.2892	1.49894e-11	4.06234e-10	16.2804
ADAMTS12	1.31857	6.46948	10.2832	1.52009e-11	4.10948e-10	16.2663
FGR	2.06614	7.31812	10.2827	1.52203e-11	4.10948e-10	16.265
VRK1	1.21562	6.87724	10.2812	1.52727e-11	4.11849e-10	16.2616
LOC100507389	-3.66891	6.97932	-10.2771	1.54229e-11	4.15382e-10	16.2518
SFN	2.66264	7.63657	10.2699	1.56883e-11	4.21e-10	16.2346
HSPA2	2.63989	7.2921	10.2698	1.56898e-11	4.21e-10	16.2346
EBP	-1.40468	8.06274	-10.2593	1.6085e-11	4.30538e-10	16.2096
CRADD	-1.04824	7.53522	-10.2545	1.6269e-11	4.34924e-10	16.1982
SRP14	1.05101	11.4366	10.2528	1.63369e-11	4.36202e-10	16.194
ACAT2	-1.92162	8.88239	-10.2502	1.64377e-11	4.38353e-10	16.1878
ADAM28	1.02044	5.02077	10.247	1.65604e-11	4.39999e-10	16.1803
SLC15A3	1.72097	7.82958	10.2414	1.67815e-11	4.45327e-10	16.167
PALLD	1.4577	7.64155	10.2383	1.69064e-11	4.47545e-10	16.1596
ARHGEF26	-1.80307	5.77735	-10.2363	1.69854e-11	4.48523e-10	16.1549
DOCK10	1.27661	5.79002	10.2358	1.70055e-11	4.48523e-10	16.1537
MMAB	-1.2919	6.99264	-10.233	1.71207e-11	4.50464e-10	16.1469
AIG1	-1.3465	7.48793	-10.2295	1.7264e-11	4.53683e-10	16.1386
CD24	2.45073	7.713	10.2058	1.82619e-11	4.78165e-10	16.0822
PIK3CG	1.14223	4.96304	10.2028	1.83903e-11	4.80367e-10	16.0751
TCF4	1.51961	8.20449	10.1981	1.85986e-11	4.85221e-10	16.0638
PAPLN	1.35663	5.81665	10.1964	1.86712e-11	4.86531e-10	16.0599
LIPG	-2.29985	7.89558	-10.1907	1.89274e-11	4.92612e-10	16.0462
GAS2L3	1.3351	6.44346	10.1794	1.94416e-11	5.05388e-10	16.0193
GPLD1	-2.10372	6.17893	-10.1759	1.9605e-11	5.08518e-10	16.0109
RGS10	1.04655	5.67952	10.1758	1.9609e-11	5.08518e-10	16.0107
SLC22A25	-1.7261	6.20757	-10.1737	1.97074e-11	5.10459e-10	16.0057
SLC19A3	-1.92446	5.90333	-10.1626	2.02367e-11	5.23544e-10	15.9791
CD163	2.62447	9.31131	10.1591	2.04024e-11	5.27201e-10	15.9709
LIPC	-3.18897	9.49476	-10.1537	2.06679e-11	5.33425e-10	15.9579
TCHH	1.97172	4.85933	10.1492	2.08898e-11	5.38508e-10	15.9472
KIAA0101	1.59756	6.93737	10.1483	2.09378e-11	5.39105e-10	15.9449
MTUS1	-1.19465	8.29931	-10.1381	2.14514e-11	5.49713e-10	15.9205
GPR137B	1.92251	8.56943	10.1333	2.16966e-11	5.55341e-10	15.9091
MPP1	1.51748	8.57554	10.1323	2.17484e-11	5.56008e-10	15.9067
AGL	-1.93774	10.0573	-10.1302	2.18556e-11	5.5809e-10	15.9018
SLC35F2	1.14242	5.64006	10.1213	2.23288e-11	5.68165e-10	15.8803
SLC39A14	-1.6155	7.22455	-10.1166	2.25757e-11	5.73099e-10	15.8693
IGFALS	-1.97983	6.97498	-10.1076	2.30683e-11	5.84235e-10	15.8476
ITGAV	1.78423	10.5993	10.1048	2.32221e-11	5.87443e-10	15.8409
KAT2B	-1.19103	8.77117	-10.1011	2.34311e-11	5.92038e-10	15.8319
TMEM147	1.15826	9.17371	10.0994	2.35262e-11	5.93057e-10	15.8278
LST1	1.56153	6.98591	10.0986	2.35719e-11	5.93518e-10	15.8259
ANLN	1.83317	4.45978	10.083	2.44613e-11	6.12947e-10	15.7887
SIGLEC9	1.58281	5.22079	10.0826	2.4485e-11	6.12947e-10	15.7877
RARRES2	-1.62514	10.8793	-10.0655	2.55065e-11	6.37045e-10	15.7467
MGC32805	-1.5577	5.88375	-10.058	2.59705e-11	6.47141e-10	15.7286
CPB2	-2.75094	12.2086	-10.0475	2.66295e-11	6.60881e-10	15.7034
GTF3C6	1.06903	10.5271	10.047	2.6664e-11	6.60881e-10	15.7021
RHOG	1.48952	8.39467	10.0469	2.66678e-11	6.60881e-10	15.702
C12orf29	-1.01068	7.2482	-10.0468	2.66745e-11	6.60881e-10	15.7017
CYSLTR1	1.31234	4.71577	10.0452	2.67772e-11	6.62668e-10	15.6979
ZNF684	-1.42777	5.55181	-10.0409	2.70537e-11	6.67984e-10	15.6876
IGFBP7	1.38728	9.41864	10.0249	2.81152e-11	6.91826e-10	15.6489
TCTEX1D2	1.14832	6.76323	10.024	2.81762e-11	6.92541e-10	15.6467
SLC31A1	-1.13807	8.23055	-10.0211	2.83691e-11	6.94289e-10	15.6399
RPL12	1.01373	12.67	10.0207	2.83969e-11	6.94289e-10	15.6389
KCNN2	-3.95366	6.55263	-10.0176	2.86129e-11	6.97749e-10	15.6313
LINC01146	-2.09836	5.24714	-10.0175	2.86137e-11	6.97749e-10	15.6313
RASSF4	1.08368	6.28608	10.0053	2.94666e-11	7.17738e-10	15.6018
MAN1A1	-1.59422	9.32535	-10.0028	2.96464e-11	7.20497e-10	15.5957
SLC16A6	1.53355	5.91729	9.99325	3.03313e-11	7.34233e-10	15.5727
RNF166	1.15495	4.80399	9.98823	3.06989e-11	7.41661e-10	15.5606
PAFAH1B3	1.02716	6.94005	9.98759	3.07464e-11	7.41661e-10	15.5591
VASP	1.97315	8.17059	9.98693	3.07946e-11	7.41741e-10	15.5575
TOP2A	2.16235	4.90355	9.98386	3.10229e-11	7.46411e-10	15.5501
FCN1	2.33974	6.95067	9.98325	3.10682e-11	7.46672e-10	15.5486
LRP6	-1.16902	7.4441	-9.97793	3.14683e-11	7.54052e-10	15.5358
DFNA5	1.16916	8.16809	9.97297	3.18457e-11	7.61168e-10	15.5238
TSFM	-1.06042	6.47493	-9.97295	3.18472e-11	7.61168e-10	15.5238
SF3B5	1.07831	9.12021	9.97011	3.20648e-11	7.65018e-10	15.5169
GIMAP4	1.66387	8.0957	9.96983	3.20864e-11	7.65018e-10	15.5163
PLBD1	1.67236	7.88981	9.96947	3.21142e-11	7.65018e-10	15.5154
PRC1	2.98671	6.386	9.96211	3.26876e-11	7.76967e-10	15.4976
PCSK9	-1.81446	6.99455	-9.95827	3.29912e-11	7.83324e-10	15.4883
LOC101928505	-3.19056	6.40099	-9.95645	3.31359e-11	7.85899e-10	15.4839
PILRA	1.37686	5.42331	9.95506	3.32471e-11	7.87673e-10	15.4806
LOC100128751	1.08444	5.99939	9.95155	3.35289e-11	7.91749e-10	15.4721
ID3	1.64985	8.09451	9.93876	3.45776e-11	8.14737e-10	15.4412
TRAF5	1.11445	5.02369	9.9379	3.46492e-11	8.15537e-10	15.4391
DNAJC12	-2.0586	6.77118	-9.93542	3.48566e-11	8.19527e-10	15.4331
MCM2	1.39536	6.88249	9.93366	3.50052e-11	8.22128e-10	15.4288
RNASE2	2.48065	6.25381	9.92835	3.54554e-11	8.31801e-10	15.416
ACSM3	-2.60347	6.90513	-9.92592	3.56636e-11	8.3578e-10	15.4101
ARL6IP5	1.4379	10.3143	9.92489	3.57522e-11	8.36949e-10	15.4076
RPL11	1.05486	10.8265	9.92285	3.59288e-11	8.40175e-10	15.4027
MS4A4A	2.21862	7.50254	9.91966	3.62059e-11	8.45742e-10	15.395
C1orf226	-1.61182	6.44092	-9.91057	3.70082e-11	8.6355e-10	15.373
CD300A	1.39625	6.15251	9.90978	3.70785e-11	8.64261e-10	15.371
GLA	1.50113	9.06843	9.90282	3.77065e-11	8.77953e-10	15.3542
TLR4	1.30707	6.20477	9.89944	3.80155e-11	8.84198e-10	15.346
RRAS	1.27998	7.13577	9.89181	3.8722e-11	8.99662e-10	15.3275
CCDC109B	2.06783	7.25628	9.88914	3.89724e-11	9.04511e-10	15.321
MARCKS	1.39119	7.66753	9.88737	3.91391e-11	9.07407e-10	15.3167
MXI1	-1.53065	9.08018	-9.88538	3.93285e-11	9.10823e-10	15.3119
SCP2	-1.16215	12.083	-9.88409	3.94513e-11	9.12691e-10	15.3088
TTK	1.82001	4.35994	9.88091	3.97548e-11	9.15799e-10	15.3011
ELFN1	-1.30665	6.87396	-9.87663	4.01679e-11	9.24332e-10	15.2907
RPL19	1.14011	11.7483	9.87544	4.02835e-11	9.26008e-10	15.2878
CYP1A1	-3.12439	6.98585	-9.8713	4.06888e-11	9.33506e-10	15.2777
NAGK	1.50559	9.59005	9.87123	4.06959e-11	9.33506e-10	15.2776
CFP	2.86592	9.31116	9.86233	4.15806e-11	9.49775e-10	15.256
AIF1	1.57785	7.95078	9.85139	4.26956e-11	9.72166e-10	15.2294
CYBA	1.49338	7.75855	9.85059	4.27793e-11	9.7305e-10	15.2274
GATM	-1.02653	5.88807	-9.85013	4.28265e-11	9.73101e-10	15.2263
ZYX	1.41328	7.29806	9.84907	4.29367e-11	9.73561e-10	15.2237
PPARA	-1.1558	6.2935	-9.84279	4.35936e-11	9.87423e-10	15.2085
TMEM184B	1.37851	8.00914	9.84061	4.38247e-11	9.91619e-10	15.2032
ZNF320	1.39388	5.75786	9.82617	4.5384e-11	1.02583e-09	15.1681
ADAMTS17	-1.33885	5.91745	-9.8257	4.54367e-11	1.02595e-09	15.1669
SLC9B2	-1.856	7.27527	-9.81752	4.63457e-11	1.0443e-09	15.147
SPP1	2.21891	6.01671	9.80904	4.73085e-11	1.06166e-09	15.1264
GJB1	-1.77816	9.24769	-9.8087	4.7348e-11	1.06166e-09	15.1255
AP1M2	1.26566	6.30622	9.80858	4.73612e-11	1.06166e-09	15.1252
SLC35D1	-1.64047	8.38769	-9.80288	4.80211e-11	1.07534e-09	15.1113
FJX1	2.59471	7.67321	9.79203	4.93016e-11	1.1006e-09	15.0849
ACPT	-1.04216	7.39028	-9.79011	4.9532e-11	1.1046e-09	15.0802
CAMK2N1	-1.0499	7.05947	-9.78884	4.96851e-11	1.10687e-09	15.0771
OGDHL	-2.81018	7.88199	-9.78048	5.07042e-11	1.1261e-09	15.0567
ARHGEF18	1.50741	9.1972	9.77725	5.11043e-11	1.13346e-09	15.0488
ATP7B	-2.09325	7.49127	-9.77695	5.11404e-11	1.13346e-09	15.0481
SMAP2	1.19457	9.68562	9.76987	5.20286e-11	1.14962e-09	15.0308
RPL36	1.2985	10.6197	9.76761	5.23152e-11	1.15451e-09	15.0253
MMAA	-1.03632	5.79002	-9.76503	5.26444e-11	1.15732e-09	15.019
IL2RA	1.92824	6.14596	9.75912	5.34062e-11	1.17169e-09	15.0046
CENPE	1.53084	4.94381	9.75554	5.38729e-11	1.18073e-09	14.9959
SHCBP1	2.05802	4.98948	9.74862	5.47881e-11	1.19837e-09	14.9789
SLC7A2	-1.29683	6.69066	-9.746	5.51383e-11	1.20481e-09	14.9725
ARHGAP18	1.47625	6.92189	9.73573	5.65338e-11	1.23406e-09	14.9474
H2AFZ	1.46811	10.5846	9.72867	5.75145e-11	1.25042e-09	14.9302
MRC2	1.05526	7.52537	9.72671	5.77894e-11	1.25514e-09	14.9254
RP11-384L8.1	-1.89336	5.30717	-9.71692	5.91849e-11	1.28287e-09	14.9014
WDR72	-1.65362	6.80461	-9.71172	5.99397e-11	1.29664e-09	14.8887
THEMIS	1.27736	4.22827	9.70065	6.15793e-11	1.32945e-09	14.8616
ST8SIA4	1.38744	4.5727	9.69263	6.27958e-11	1.35436e-09	14.8419
OPLAH	-1.20764	7.65514	-9.6902	6.31704e-11	1.35973e-09	14.8359
S100A4	2.49339	8.34085	9.68625	6.37812e-11	1.37152e-09	14.8263
PGLYRP2	-3.83637	7.95456	-9.68253	6.43639e-11	1.3813e-09	14.8171
ANXA11	1.04514	8.22321	9.6726	6.59434e-11	1.41101e-09	14.7928
CNGA1	-2.24798	7.10533	-9.66663	6.69133e-11	1.42894e-09	14.7781
RNF135	2.26351	8.65753	9.66031	6.79542e-11	1.44973e-09	14.7626
SLAMF7	2.20793	5.95013	9.65507	6.88298e-11	1.46697e-09	14.7498
HLA-F	1.66474	9.28031	9.65459	6.8912e-11	1.46728e-09	14.7486
LAMC1	1.18791	8.93948	9.64932	6.98052e-11	1.48483e-09	14.7356
FOLR2	1.33067	7.24113	9.64651	7.0286e-11	1.49339e-09	14.7287
CXCL16	1.5508	9.32218	9.64617	7.03454e-11	1.49339e-09	14.7279
LEPREL4	1.37477	6.2216	9.64537	7.04835e-11	1.4934e-09	14.7259
ACSM2A	-4.40573	9.02439	-9.63728	7.18926e-11	1.52176e-09	14.706
HSD17B3	-1.143	6.61866	-9.62857	7.34422e-11	1.55304e-09	14.6846
DHODH	-2.7663	7.73095	-9.62717	7.36938e-11	1.55684e-09	14.6812
PLEKHA6	-1.09503	6.54613	-9.61623	7.56957e-11	1.59502e-09	14.6543
HMGN4	1.32433	8.88717	9.61609	7.57218e-11	1.59502e-09	14.6539
ZNF385B	-2.08481	5.23684	-9.6024	7.83057e-11	1.64624e-09	14.6202
LCP2	1.27252	5.89147	9.58878	8.09664e-11	1.69724e-09	14.5867
CFHR2	-3.41916	11.5333	-9.58703	8.13155e-11	1.70291e-09	14.5823
KIF20A	2.1341	5.12228	9.58539	8.16429e-11	1.70811e-09	14.5783
GNA15	1.66182	5.84308	9.58453	8.18152e-11	1.71006e-09	14.5762
C11orf54	-1.75078	8.02411	-9.57993	8.27455e-11	1.72618e-09	14.5648
MS4A6A	1.88096	8.81092	9.57937	8.28589e-11	1.72688e-09	14.5634
TMC8	1.14456	6.00862	9.57589	8.35697e-11	1.73668e-09	14.5549
TOM1L1	-1.34466	7.39736	-9.57476	8.38018e-11	1.73983e-09	14.5521
CERS2	-1.50127	10.7454	-9.57396	8.39674e-11	1.7416e-09	14.5501
ARHGEF6	1.57633	8.87389	9.56985	8.48186e-11	1.75757e-09	14.54
TMEM56	-1.47955	9.62173	-9.56271	8.63193e-11	1.78525e-09	14.5223
FXYD5	1.89271	7.61588	9.56184	8.65052e-11	1.78739e-09	14.5202
C2orf72	-1.23094	7.60095	-9.5565	8.76475e-11	1.80582e-09	14.507
ALDOC	-1.40446	7.67273	-9.55486	8.80021e-11	1.8114e-09	14.503
TBCB	1.19189	9.00422	9.54854	8.93806e-11	1.83803e-09	14.4873
MTM1	-1.08155	6.44809	-9.54499	9.01639e-11	1.85238e-09	14.4786
RGN	-2.63585	10.2999	-9.54235	9.07515e-11	1.86268e-09	14.472
COL16A1	1.95377	6.68205	9.52678	9.42962e-11	1.92813e-09	14.4336
CDO1	-3.96097	8.87052	-9.52385	9.49779e-11	1.94024e-09	14.4263
CXorf65	1.06122	4.67774	9.52337	9.50905e-11	1.94071e-09	14.4251
LINC01018	-2.77499	5.75196	-9.51963	9.59705e-11	1.95682e-09	14.4159
ENDOD1	1.37869	7.0241	9.5173	9.65223e-11	1.96622e-09	14.4101
BEX4	1.94139	7.50505	9.51654	9.67037e-11	1.96807e-09	14.4082
CLYBL	-1.14986	6.2175	-9.51386	9.7344e-11	1.97924e-09	14.4016
LINC01420	1.05883	6.0741	9.51143	9.79302e-11	1.98929e-09	14.3956
MOCS2	-1.10909	6.63754	-9.51038	9.81833e-11	1.99256e-09	14.393
TPP1	1.18954	8.75934	9.50749	9.8886e-11	2.00374e-09	14.3858
MEGF9	-1.10317	7.09373	-9.50642	9.91465e-11	2.00646e-09	14.3832
PPP1R14A	2.12796	6.73478	9.49917	1.00933e-10	2.04072e-09	14.3652
GCDH	-1.85273	7.9397	-9.49693	1.01493e-10	2.05012e-09	14.3597
SCML1	-1.30809	8.36499	-9.49463	1.02071e-10	2.05988e-09	14.354
AP000253.1	-2.10083	5.80613	-9.47987	1.05857e-10	2.12835e-09	14.3174
MPC1	-1.37945	8.1178	-9.46559	1.09655e-10	2.19859e-09	14.282
TNFAIP8L2	1.27015	6.51782	9.46332	1.10272e-10	2.20891e-09	14.2763
DOK2	1.24418	7.14012	9.45811	1.117e-10	2.23339e-09	14.2634
MCM6	1.03859	5.94484	9.45714	1.11969e-10	2.23471e-09	14.261
SLC7A6	1.00387	5.73286	9.45713	1.11973e-10	2.23471e-09	14.261
TNFSF15	1.09666	5.26748	9.45642	1.12169e-10	2.23657e-09	14.2592
CD163L1	1.34256	6.75467	9.45543	1.12444e-10	2.23999e-09	14.2567
SRGAP2C	1.11261	8.37579	9.45065	1.1378e-10	2.26243e-09	14.2449
CDCA7L	1.32911	7.4572	9.44814	1.14488e-10	2.27443e-09	14.2387
UAP1	-1.3991	10.2682	-9.44776	1.14596e-10	2.27449e-09	14.2377
NAIP	1.24246	6.84721	9.44682	1.14861e-10	2.27765e-09	14.2354
DENND1C	1.30643	6.53706	9.44412	1.15632e-10	2.29084e-09	14.2287
DYSF	1.29383	9.27186	9.44208	1.16216e-10	2.30031e-09	14.2236
CENPW	1.34101	6.61257	9.44112	1.16492e-10	2.30368e-09	14.2212
NR1I3	-2.39622	6.08099	-9.43863	1.17213e-10	2.31581e-09	14.215
ZNF266	1.22328	9.19684	9.42656	1.20766e-10	2.38167e-09	14.185
RNASET2	1.02136	6.87559	9.41888	1.23084e-10	2.42076e-09	14.1659
ADI1	-1.45315	10.1428	-9.41366	1.24685e-10	2.44559e-09	14.1529
USP4	1.00329	8.96179	9.40392	1.27732e-10	2.50068e-09	14.1287
SLCO1B3	-4.29816	9.17458	-9.40057	1.28796e-10	2.51659e-09	14.1204
PZP	-3.75674	8.19011	-9.40029	1.28886e-10	2.51659e-09	14.1197
COL10A1	1.16652	4.57591	9.3994	1.29169e-10	2.51985e-09	14.1175
NEURL2	1.74801	5.94073	9.39651	1.30099e-10	2.53342e-09	14.1102
PMEPA1	2.35807	7.20862	9.3876	1.33005e-10	2.58535e-09	14.0881
GLIPR1	1.88164	6.74681	9.3854	1.33733e-10	2.59717e-09	14.0826
CPN1	-3.66586	8.69042	-9.38367	1.34307e-10	2.60599e-09	14.0783
ADH1C	-3.94667	11.1724	-9.38054	1.35355e-10	2.62398e-09	14.0705
CD93	1.55891	8.81147	9.37303	1.37902e-10	2.66618e-09	14.0517
SASH3	1.72288	7.016	9.36502	1.40673e-10	2.71223e-09	14.0317
FLNA	1.62482	7.76161	9.36459	1.40824e-10	2.71223e-09	14.0307
SLC47A1	-2.60293	9.21781	-9.36446	1.40868e-10	2.71223e-09	14.0304
RDH10	-1.00828	6.42953	-9.36434	1.4091e-10	2.71223e-09	14.0301
CCRL2	1.74464	6.28081	9.35989	1.42475e-10	2.73992e-09	14.019
DOCK11	1.8541	6.324	9.35192	1.45325e-10	2.78979e-09	13.9991
CCR1	2.05458	8.41334	9.34981	1.46088e-10	2.79947e-09	13.9938
PPP1R16B	1.09734	6.57424	9.34137	1.49188e-10	2.85382e-09	13.9727
LINC00939	-1.39914	5.93705	-9.33933	1.49948e-10	2.86329e-09	13.9676
MBNL3	-1.39696	8.00291	-9.33804	1.50427e-10	2.86992e-09	13.9644
DCAF11	-1.11947	7.8747	-9.33708	1.50789e-10	2.87427e-09	13.962
TIMP2	1.71901	9.01348	9.33522	1.51486e-10	2.88503e-09	13.9574
GNB4	1.11669	6.95349	9.3324	1.52553e-10	2.90064e-09	13.9503
TRIM38	1.07045	8.27267	9.32658	1.54778e-10	2.93739e-09	13.9358
MTHFD2L	-1.17135	5.52478	-9.31909	1.57691e-10	2.98744e-09	13.917
F7	-1.62078	7.32667	-9.31456	1.5948e-10	3.01824e-09	13.9057
UBL3	-1.03888	8.24767	-9.31427	1.59596e-10	3.01824e-09	13.905
RPL35	1.0686	11.1886	9.31229	1.60385e-10	3.03052e-09	13.9
BLM	1.29654	6.14473	9.31051	1.61098e-10	3.03868e-09	13.8956
TSPAN14	1.04471	7.97677	9.30586	1.62972e-10	3.06869e-09	13.8839
AC017002.2	1.87254	6.59745	9.30441	1.63561e-10	3.07633e-09	13.8803
PFDN5	1.35971	10.2812	9.30381	1.63806e-10	3.07637e-09	13.8788
ADCY7	1.11125	6.46726	9.30326	1.64032e-10	3.07794e-09	13.8774
S100A16	1.00982	9.94589	9.29764	1.66347e-10	3.11869e-09	13.8633
CBS	-1.81123	7.90766	-9.2916	1.68867e-10	3.16319e-09	13.8482
TMEM41B	-1.33025	9.51001	-9.28932	1.69832e-10	3.17851e-09	13.8425
CGN	-1.25885	7.77994	-9.28272	1.72651e-10	3.2257e-09	13.826
LHFPL2	1.43632	7.90841	9.27629	1.75441e-10	3.27218e-09	13.8099
ETS2	-1.38229	7.92784	-9.2748	1.76097e-10	3.28158e-09	13.8061
EIF3G	1.20032	10.1468	9.27393	1.76479e-10	3.28306e-09	13.8039
LOC102724689	1.84845	5.54928	9.27313	1.76829e-10	3.28675e-09	13.802
HHEX	-1.6182	7.77317	-9.26784	1.79179e-10	3.32757e-09	13.7887
TCF19	1.25396	5.50855	9.2644	1.80726e-10	3.35054e-09	13.7801
HFE2	-3.6765	7.83511	-9.26073	1.82389e-10	3.37782e-09	13.7709
NUDT6	-1.37198	7.32224	-9.26047	1.82509e-10	3.37782e-09	13.7702
PKP2	-1.05328	5.6376	-9.25159	1.866e-10	3.45058e-09	13.7479
LOC101928152	1.19601	4.99527	9.24742	1.88555e-10	3.48377e-09	13.7374
MAP1B	1.65237	6.47563	9.24629	1.89086e-10	3.4906e-09	13.7346
PROX1	-1.85974	8.1336	-9.2422	1.91031e-10	3.51751e-09	13.7243
XDH	-2.44652	8.15807	-9.2402	1.91988e-10	3.53212e-09	13.7193
PDSS2	-1.19401	8.23013	-9.23271	1.95618e-10	3.59585e-09	13.7005
ABHD6	-1.18111	6.62045	-9.23138	1.9627e-10	3.60186e-09	13.6972
LAMTOR4	1.36523	8.68502	9.22439	1.99732e-10	3.65596e-09	13.6796
CHPT1	-1.24244	7.16612	-9.22238	2.0074e-10	3.6682e-09	13.6745
FOXA3	-2.31394	8.88532	-9.22077	2.01549e-10	3.67988e-09	13.6705
CCDC3	1.59557	9.37194	9.21127	2.06399e-10	3.76209e-09	13.6466
CTSD	1.50713	9.65468	9.20323	2.10595e-10	3.8289e-09	13.6264
SUSD1	1.60407	6.95906	9.19818	2.13276e-10	3.87116e-09	13.6137
SLC7A11	1.16549	4.79176	9.19002	2.17681e-10	3.9412e-09	13.5931
ITM2A	1.46093	6.52482	9.18791	2.1884e-10	3.95886e-09	13.5878
SIDT2	1.00137	9.881	9.18487	2.20514e-10	3.98249e-09	13.5802
RASGRP1	2.52331	6.08753	9.18025	2.23081e-10	4.01212e-09	13.5685
FYB	1.63093	6.28262	9.17653	2.25175e-10	4.04642e-09	13.5591
UXS1	1.05822	7.59213	9.17561	2.25694e-10	4.05238e-09	13.5568
LINC01094	1.00099	3.68429	9.16979	2.29012e-10	4.09449e-09	13.5422
P2RY1	1.20369	4.95938	9.16963	2.29102e-10	4.09449e-09	13.5418
CERS4	-1.33925	6.39037	-9.16951	2.29173e-10	4.09449e-09	13.5415
FAM213B	1.35987	6.91424	9.16775	2.30185e-10	4.10916e-09	13.537
OLFML2B	1.42247	5.63284	9.16635	2.30998e-10	4.12029e-09	13.5335
SLC6A12	-2.13202	7.34504	-9.16446	2.32095e-10	4.13646e-09	13.5287
GPRIN3	1.24813	5.16913	9.15532	2.37482e-10	4.21512e-09	13.5057
RHPN2	-1.18025	8.25864	-9.154	2.38269e-10	4.22562e-09	13.5024
VGLL4	1.11263	7.97823	9.14841	2.4164e-10	4.28189e-09	13.4882
ZNF880	1.29162	4.87488	9.14379	2.4446e-10	4.32831e-09	13.4766
UGP2	-1.44027	10.9274	-9.14283	2.45053e-10	4.33527e-09	13.4742
GIMAP7	1.78424	8.32831	9.1414	2.45934e-10	4.34732e-09	13.4705
LUM	2.35751	8.17841	9.13849	2.47735e-10	4.37392e-09	13.4632
RP4-758J24.5	-1.37955	7.69568	-9.13832	2.47844e-10	4.37392e-09	13.4628
BIN2	1.13177	7.02237	9.13368	2.50754e-10	4.41808e-09	13.451
TMPRSS3	1.19767	5.3482	9.13104	2.5242e-10	4.44021e-09	13.4444
TGFBI	1.45074	10.5001	9.12232	2.58015e-10	4.52759e-09	13.4224
CD55	1.20244	8.48657	9.11509	2.6275e-10	4.60696e-09	13.4041
ABCG8	-1.96909	6.40207	-9.11156	2.65097e-10	4.64434e-09	13.3952
KLHL15	-1.35899	8.53419	-9.10861	2.67077e-10	4.67147e-09	13.3877
ANXA3	2.78463	6.54189	9.10683	2.68274e-10	4.68567e-09	13.3832
CDR2L	1.11587	6.12295	9.10676	2.68321e-10	4.68567e-09	13.383
ACMSD	-3.5545	8.74891	-9.10484	2.69618e-10	4.70356e-09	13.3782
TRIM47	1.05189	7.31137	9.1046	2.6978e-10	4.70356e-09	13.3776
UBA52	1.1764	11.4579	9.10307	2.70822e-10	4.71514e-09	13.3737
LOC102723721	1.13251	5.45931	9.10299	2.7088e-10	4.71514e-09	13.3735
ELOVL7	2.63113	6.62289	9.1022	2.71419e-10	4.72072e-09	13.3715
NLRC3	1.59292	6.95687	9.09297	2.778e-10	4.82396e-09	13.3481
CYP4V2	-1.07382	6.9758	-9.08156	2.85904e-10	4.95277e-09	13.3193
ADRB2	-1.50887	7.4599	-9.0757	2.90157e-10	5.01842e-09	13.3044
AC012065.7	-1.83523	7.15095	-9.07341	2.91841e-10	5.0395e-09	13.2986
LOC200772	2.00819	7.12141	9.07029	2.94149e-10	5.07126e-09	13.2907
ANO3	1.81298	5.68564	9.06794	2.95892e-10	5.09418e-09	13.2848
SCRN1	1.84491	6.99237	9.06787	2.95949e-10	5.09418e-09	13.2846
ZNF83	1.92069	5.63908	9.06634	2.97091e-10	5.10977e-09	13.2807
RAC2	1.4511	7.20524	9.06555	2.97684e-10	5.11591e-09	13.2787
CCR7	1.4621	5.47186	9.06438	2.98565e-10	5.12698e-09	13.2757
DNAJB9	-1.61484	9.13393	-9.06265	2.99873e-10	5.13519e-09	13.2713
CPVL	2.63023	8.60839	9.06249	2.99991e-10	5.13519e-09	13.2709
PLIN3	1.07918	8.3164	9.06211	3.00278e-10	5.13604e-09	13.27
SUOX	-1.31135	7.01654	-9.06024	3.01697e-10	5.15217e-09	13.2652
CYP4F3	-4.26084	10.1071	-9.05703	3.04151e-10	5.18999e-09	13.2571
GHR	-3.39669	9.99805	-9.05637	3.04663e-10	5.19313e-09	13.2554
KIF4A	2.07553	5.59515	9.05587	3.05045e-10	5.19313e-09	13.2542
C4BPB	-3.42795	10.8673	-9.04698	3.11969e-10	5.29418e-09	13.2316
CENPF	1.12812	4.73177	9.04547	3.13162e-10	5.31027e-09	13.2278
FCGR2A	1.24129	4.6739	9.0345	3.21963e-10	5.4467e-09	13.1999
GIMAP1	1.48425	6.94753	9.03289	3.23272e-10	5.45607e-09	13.1958
IMPDH2	1.2985	10.0842	9.0321	3.23922e-10	5.45853e-09	13.1938
TGDS	-1.1868	6.13739	-9.02978	3.25826e-10	5.47999e-09	13.1879
C3orf52	1.07722	5.31344	9.02962	3.25955e-10	5.47999e-09	13.1875
C9	-5.87954	10.2501	-9.02925	3.26258e-10	5.48082e-09	13.1866
AOX1	-3.99201	9.90333	-9.02089	3.33229e-10	5.58216e-09	13.1654
SLC45A4	1.1114	6.06123	9.01822	3.35486e-10	5.61407e-09	13.1586
CPEB3	-1.2329	5.45877	-9.01598	3.37393e-10	5.63727e-09	13.1529
ZEB2	1.117	5.67306	9.01349	3.39526e-10	5.66855e-09	13.1466
FOLH1B	-3.15928	6.92951	-9.00926	3.43176e-10	5.72507e-09	13.1358
ACTR3C	-1.78629	7.48543	-8.99845	3.52694e-10	5.85228e-09	13.1083
OCLN	-1.23158	7.193	-8.99604	3.5485e-10	5.87993e-09	13.1022
PAQR5	1.11674	5.09627	8.99599	3.54903e-10	5.87993e-09	13.1021
C5	-3.32376	10.8589	-8.99063	3.59748e-10	5.95109e-09	13.0884
AUH	-1.17162	8.4594	-8.98803	3.62126e-10	5.98585e-09	13.0818
BDH1	-1.52717	6.9495	-8.98487	3.65036e-10	6.02936e-09	13.0738
VPS37B	1.34808	7.53483	8.98221	3.67501e-10	6.05622e-09	13.067
ERLIN1	-1.54269	7.73862	-8.97471	3.74557e-10	6.15182e-09	13.0479
CD59	1.22926	9.35368	8.97453	3.74723e-10	6.15182e-09	13.0475
SLC38A4	-3.83483	7.49021	-8.97203	3.77112e-10	6.18167e-09	13.0411
RP3-406A7.7	-1.01054	5.69426	-8.96485	3.84039e-10	6.2857e-09	13.0228
MARCO	3.35364	10.6531	8.96264	3.86193e-10	6.30864e-09	13.0172
MICALL1	1.15556	7.77845	8.96252	3.86315e-10	6.30864e-09	13.0169
SLC37A2	1.14043	4.87039	8.96064	3.88159e-10	6.33307e-09	13.0121
RHOU	-1.0492	7.75648	-8.9604	3.88396e-10	6.33307e-09	13.0115
SLC25A36	1.17826	6.46034	8.96005	3.88742e-10	6.33395e-09	13.0106
TMEM45A	-2.04709	10.3608	-8.95408	3.94675e-10	6.42579e-09	12.9953
TUBA1A	2.09814	10.3571	8.95372	3.95033e-10	6.42678e-09	12.9944
DCDC2	1.86829	5.01744	8.95025	3.98527e-10	6.47876e-09	12.9856
FAM184A	-1.0654	5.26014	-8.94636	4.02483e-10	6.53817e-09	12.9757
NUS1	-1.04265	7.67029	-8.94132	4.07665e-10	6.60323e-09	12.9628
KPNA2	1.83487	9.9245	8.9396	4.09445e-10	6.6264e-09	12.9584
CLDN12	-1.38506	9.29369	-8.93503	4.1423e-10	6.69883e-09	12.9468
CCNB1	2.99243	5.54666	8.93233	4.1708e-10	6.73989e-09	12.9399
LYN	1.18642	8.60497	8.9247	4.25247e-10	6.85651e-09	12.9204
LYRM7	-1.04563	6.52822	-8.92083	4.29449e-10	6.91912e-09	12.9105
TLR5	1.47963	6.7167	8.91815	4.32381e-10	6.95601e-09	12.9037
LBH	1.93474	8.5587	8.90993	4.41508e-10	7.08704e-09	12.8827
SUSD2	1.54696	6.62436	8.90805	4.43634e-10	7.10536e-09	12.8779
A1BG	-4.33414	10.8784	-8.90447	4.47688e-10	7.16353e-09	12.8687
ADK	-1.62742	7.91729	-8.90426	4.47927e-10	7.16353e-09	12.8682
CISH	-1.29609	7.33999	-8.89734	4.55884e-10	7.28196e-09	12.8505
LAX1	2.22679	6.60403	8.89695	4.56342e-10	7.28196e-09	12.8495
MYO1G	1.15424	6.4271	8.89612	4.57299e-10	7.29187e-09	12.8474
ASPM	2.05976	4.60759	8.89533	4.5822e-10	7.30118e-09	12.8454
MAFB	1.91261	10.1834	8.8934	4.60477e-10	7.32653e-09	12.8404
2022-03-01	1.57864	5.91186	8.88945	4.65135e-10	7.38541e-09	12.8303
ECM2	-1.60106	7.34195	-8.87824	4.78603e-10	7.58132e-09	12.8016
GMNN	1.49311	8.82772	8.87759	4.79387e-10	7.5882e-09	12.8
TCN2	2.01852	8.28524	8.87673	4.8045e-10	7.59946e-09	12.7978
ISM1	-1.37528	5.31849	-8.87608	4.81241e-10	7.60642e-09	12.7961
MOXD1	1.08212	5.14816	8.87329	4.84676e-10	7.65512e-09	12.789
APOE	-1.17348	11.7726	-8.87246	4.85704e-10	7.66577e-09	12.7868
AP2S1	1.28429	8.92995	8.86983	4.88967e-10	7.71165e-09	12.7801
A1CF	-2.54991	9.94264	-8.8692	4.89748e-10	7.71835e-09	12.7785
LGALS3BP	1.87267	9.11861	8.86737	4.92037e-10	7.74877e-09	12.7738
KLB	-3.1249	7.43855	-8.85984	5.01579e-10	7.88185e-09	12.7545
PCGF6	-1.05261	6.81001	-8.85844	5.03369e-10	7.90424e-09	12.751
TNFSF13B	1.88141	8.65343	8.8571	5.05094e-10	7.92559e-09	12.7475
HGFAC	-2.628	7.05238	-8.85527	5.07457e-10	7.95114e-09	12.7428
NKG7	2.27872	6.30372	8.85475	5.08136e-10	7.95602e-09	12.7415
SERINC5	-1.53717	9.84494	-8.85352	5.09727e-10	7.97516e-09	12.7383
GPR88	-2.91437	5.80244	-8.85311	5.10259e-10	7.97529e-09	12.7373
RELN	1.07912	11.2562	8.85295	5.10472e-10	7.97529e-09	12.7369
RP4-680D5.8	-2.43505	6.44237	-8.85263	5.10885e-10	7.97599e-09	12.7361
ADAP2	2.05287	8.17897	8.85001	5.14314e-10	8.02374e-09	12.7293
HEIH	1.20778	8.82215	8.8487	5.16037e-10	8.04482e-09	12.726
RNASE4	-2.39249	9.90643	-8.83701	5.3166e-10	8.26459e-09	12.696
FCGR3B	2.35484	8.20101	8.83615	5.32824e-10	8.2708e-09	12.6938
RAB17	-1.89928	8.35758	-8.83386	5.35948e-10	8.30739e-09	12.688
CRLS1	-1.08238	7.31851	-8.83217	5.38265e-10	8.33733e-09	12.6836
THRSP	-2.90036	7.58282	-8.828	5.44035e-10	8.42069e-09	12.6729
ACOT9	1.15653	9.11231	8.82575	5.47162e-10	8.46303e-09	12.6671
PRKX	1.81376	5.80222	8.82533	5.47758e-10	8.46621e-09	12.6661
PPP2R1B	-1.66165	7.86131	-8.82388	5.4978e-10	8.49139e-09	12.6624
ITGB2-AS1	1.54299	6.40574	8.82193	5.52527e-10	8.52166e-09	12.6573
LOC285147	-1.29393	5.86143	-8.81511	5.62239e-10	8.65297e-09	12.6398
KIF23	1.0838	3.94045	8.812	5.66726e-10	8.7106e-09	12.6319
RHOQ	1.29988	7.63992	8.81196	5.66789e-10	8.7106e-09	12.6317
MLXIPL	-2.20568	8.83286	-8.8105	5.68912e-10	8.73195e-09	12.628
INSIG1	-2.47639	9.50561	-8.81045	5.68984e-10	8.73195e-09	12.6279
NOP10	1.13674	9.78307	8.80585	5.75711e-10	8.8108e-09	12.616
SH3BP5	1.19453	9.36293	8.80582	5.7575e-10	8.8108e-09	12.616
TPST1	-2.05514	8.26077	-8.79867	5.86373e-10	8.96071e-09	12.5976
ARHGEF10L	-1.10534	7.33619	-8.79694	5.88985e-10	8.99428e-09	12.5931
C15orf52	1.76856	6.77375	8.79477	5.92263e-10	9.03796e-09	12.5876
KBTBD7	-1.26773	6.28896	-8.79297	5.9499e-10	9.07317e-09	12.583
NRTN	-1.79267	6.07473	-8.79112	5.97813e-10	9.10981e-09	12.5782
SYT17	-2.15555	7.463	-8.78928	6.00628e-10	9.13985e-09	12.5735
RBP7	1.84713	6.68693	8.78572	6.06132e-10	9.21065e-09	12.5643
ACTB	1.17376	11.7711	8.78081	6.13804e-10	9.30764e-09	12.5517
AADAT	-2.04634	7.13266	-8.77644	6.20701e-10	9.40564e-09	12.5405
CARD6	1.55472	8.23761	8.77378	6.24951e-10	9.46343e-09	12.5336
EVI2A	2.31513	7.49064	8.76898	6.32678e-10	9.56705e-09	12.5213
GC	-2.35076	12.9316	-8.76366	6.41361e-10	9.68482e-09	12.5076
FAP	1.43342	5.7813	8.76337	6.41828e-10	9.68512e-09	12.5068
GLYCTK	-1.80666	7.75577	-8.75997	6.47453e-10	9.75639e-09	12.4981
GREM2	-2.44115	5.7502	-8.75867	6.49614e-10	9.77846e-09	12.4947
TSPAN15	1.24667	6.2373	8.75479	6.561e-10	9.84741e-09	12.4847
LYRM5	-1.23229	9.74223	-8.75472	6.56221e-10	9.84741e-09	12.4846
MGP	1.94951	5.57749	8.75366	6.58008e-10	9.86446e-09	12.4818
ITGA3	1.70573	5.91195	8.75347	6.58325e-10	9.86446e-09	12.4813
TRPM8	-1.45948	7.12007	-8.75324	6.58724e-10	9.86446e-09	12.4807
PCSK5	1.38609	5.99005	8.75253	6.59922e-10	9.87556e-09	12.4789
SH3BGRL2	-1.33248	8.54411	-8.7445	6.73652e-10	1.00741e-08	12.4582
RP11-28F1.2	1.16303	6.15339	8.74112	6.79517e-10	1.01548e-08	12.4495
SIDT1	1.45766	5.1883	8.73958	6.82209e-10	1.0181e-08	12.4455
RDH16	-3.4873	9.77782	-8.72549	7.07312e-10	1.05338e-08	12.4092
HMCN1	1.90348	8.07271	8.72024	7.16918e-10	1.06622e-08	12.3957
ANKRD36B	1.99773	8.39512	8.71953	7.18235e-10	1.06744e-08	12.3938
CFTR	1.10533	4.38029	8.71559	7.25533e-10	1.07607e-08	12.3837
MMP10	1.21099	4.2961	8.70812	7.39595e-10	1.09468e-08	12.3644
UPB1	-2.57785	7.58019	-8.70738	7.40995e-10	1.096e-08	12.3625
NCF1	2.0426	6.62264	8.70128	7.52696e-10	1.11103e-08	12.3468
RASSF2	1.94377	7.64449	8.69729	7.6047e-10	1.12008e-08	12.3364
MELK	3.08449	7.12423	8.69709	7.60857e-10	1.12008e-08	12.3359
CUX2	-2.658	7.11037	-8.69072	7.7342e-10	1.13697e-08	12.3195
BCO2	-2.36614	8.56938	-8.69042	7.74024e-10	1.13709e-08	12.3187
PLXDC2	1.51386	6.03626	8.68996	7.74939e-10	1.13766e-08	12.3175
HLA-G	1.26254	9.6527	8.68262	7.89708e-10	1.15856e-08	12.2985
CD3G	1.89697	6.42779	8.68077	7.93477e-10	1.1633e-08	12.2937
PAQR8	1.44972	6.6544	8.67674	8.01735e-10	1.17461e-08	12.2833
ABCC10	1.00876	7.08201	8.67327	8.08942e-10	1.18277e-08	12.2744
LILRA3	1.97974	7.17237	8.67215	8.11276e-10	1.18538e-08	12.2715
RPS6KA1	1.31491	6.60378	8.6667	8.22723e-10	1.20049e-08	12.2574
CHN2	-1.28694	6.57679	-8.6648	8.26776e-10	1.20559e-08	12.2524
SLC28A1	-1.61838	6.52443	-8.66272	8.31198e-10	1.21122e-08	12.2471
SLC13A5	-4.51613	9.11652	-8.6525	8.5338e-10	1.24021e-08	12.2206
DDX26B	1.45085	5.07088	8.64846	8.62316e-10	1.25235e-08	12.2102
DNAJC5B	1.43712	5.72189	8.64729	8.64913e-10	1.25528e-08	12.2071
GPR126	-1.09223	6.44976	-8.64429	8.7164e-10	1.2642e-08	12.1994
LGALS9	1.67961	7.27661	8.64328	8.73913e-10	1.2664e-08	12.1967
SLC12A2	2.36169	7.74986	8.64196	8.76872e-10	1.26924e-08	12.1934
HCP5	1.77916	7.00827	8.63912	8.83318e-10	1.27771e-08	12.186
GYG2	-1.82411	7.25428	-8.63859	8.84537e-10	1.27862e-08	12.1846
IVD	-1.08676	7.23038	-8.62783	9.09423e-10	1.31004e-08	12.1567
CLIP4	1.28321	6.63867	8.6277	9.09727e-10	1.31004e-08	12.1564
RAB25	1.93523	5.76973	8.6277	9.09731e-10	1.31004e-08	12.1564
MT1M	-2.68069	8.50011	-8.62535	9.15258e-10	1.316e-08	12.1503
ENPEP	-1.46245	7.83838	-8.62118	9.25169e-10	1.32937e-08	12.1395
ALDH7A1	-1.73294	7.71844	-8.62005	9.27863e-10	1.33147e-08	12.1366
CYP3A7-CYP3AP1	-2.93902	9.42791	-8.61143	9.4875e-10	1.35964e-08	12.1142
EFNA1	-1.86944	9.72321	-8.60742	9.58609e-10	1.37196e-08	12.1038
TCIRG1	1.74675	9.26923	8.59813	9.81906e-10	1.40252e-08	12.0797
SLC2A10	-2.01824	9.48452	-8.5964	9.86289e-10	1.40785e-08	12.0752
ITGA4	1.17801	4.87245	8.5947	9.90633e-10	1.41312e-08	12.0708
IPCEF1	1.54565	6.66039	8.59344	9.93872e-10	1.41681e-08	12.0675
MYO5A	1.04672	4.96672	8.59295	9.95138e-10	1.41768e-08	12.0663
MLLT3	1.19899	5.1707	8.58637	1.01221e-09	1.43727e-08	12.0492
PAM	1.13341	8.46658	8.56527	1.06898e-09	1.51095e-08	11.9943
MYOF	1.27474	6.6644	8.56453	1.07102e-09	1.51284e-08	11.9924
GRHL1	-1.32814	5.83966	-8.56351	1.07386e-09	1.51587e-08	11.9898
CD27	2.24886	7.21132	8.55577	1.09559e-09	1.54152e-08	11.9696
SAT1	1.11983	12.0961	8.54763	1.11893e-09	1.56935e-08	11.9485
LIN7C	-1.15414	8.63036	-8.54687	1.12115e-09	1.57136e-08	11.9465
CES5A	-1.26547	6.03078	-8.53769	1.14813e-09	1.60501e-08	11.9226
2022-03-01	-1.84536	8.46515	-8.53656	1.15151e-09	1.60688e-08	11.9196
EPB41L3	2.28418	7.0897	8.53649	1.15169e-09	1.60688e-08	11.9195
LTBP2	1.39424	6.99687	8.52783	1.17784e-09	1.6423e-08	11.8969
LNX2	-1.3448	8.65155	-8.52758	1.1786e-09	1.64231e-08	11.8963
CLSTN1	1.30747	7.48154	8.52334	1.19164e-09	1.6594e-08	11.8852
SMIM19	-1.25345	9.55571	-8.51859	1.20643e-09	1.67784e-08	11.8728
AGXT	-3.57635	9.36316	-8.51565	1.21565e-09	1.68959e-08	11.8652
MCOLN1	1.49932	7.4867	8.51312	1.22365e-09	1.6996e-08	11.8586
HS3ST2	1.46413	6.1315	8.51213	1.2268e-09	1.7029e-08	11.856
AIM2	1.70364	7.07674	8.50848	1.23847e-09	1.71689e-08	11.8465
ISOC1	-1.83026	9.88552	-8.49484	1.28312e-09	1.77651e-08	11.8109
CTBS	-1.20163	8.38313	-8.49358	1.28734e-09	1.78122e-08	11.8076
LGALS4	2.28329	8.95607	8.48823	1.30534e-09	1.80497e-08	11.7937
C3P1	-3.72155	9.36512	-8.47488	1.35142e-09	1.86037e-08	11.7588
F13B	-3.67688	7.18895	-8.47433	1.35337e-09	1.86187e-08	11.7574
ANXA13	2.45236	7.87203	8.46397	1.39031e-09	1.90181e-08	11.7303
MED15	1.06353	7.53023	8.46284	1.39439e-09	1.9062e-08	11.7274
WBP5	1.6498	9.21077	8.45709	1.41542e-09	1.93373e-08	11.7123
FAM110A	1.01386	5.8281	8.45444	1.42521e-09	1.94551e-08	11.7054
GCNT3	1.3548	6.42001	8.45427	1.42584e-09	1.94551e-08	11.705
CYP3A4	-2.61821	8.46767	-8.44321	1.46747e-09	1.99853e-08	11.6761
ZRANB1	-1.15247	7.94829	-8.44205	1.47191e-09	2.00048e-08	11.673
SGSH	1.10187	8.22262	8.43968	1.48102e-09	2.01066e-08	11.6668
HPSE	1.72017	6.51195	8.43808	1.48722e-09	2.01782e-08	11.6626
APOBEC3G	1.21343	6.9415	8.43253	1.50888e-09	2.04336e-08	11.6481
GPR37	-1.93607	4.58894	-8.43106	1.51466e-09	2.0499e-08	11.6443
ITGAM	1.86696	7.48115	8.42898	1.52291e-09	2.0585e-08	11.6388
AS3MT	-2.10326	6.91253	-8.42636	1.53332e-09	2.06998e-08	11.632
SPP2	-3.9895	8.64426	-8.42186	1.55141e-09	2.09309e-08	11.6202
NNMT	-2.06148	6.44679	-8.41858	1.56475e-09	2.10978e-08	11.6116
ITGB2	1.33631	6.84577	8.4143	1.5823e-09	2.12947e-08	11.6004
RUNX1-IT1	1.1193	6.42545	8.41397	1.58366e-09	2.12998e-08	11.5995
TSPAN6	-1.25185	9.87168	-8.41299	1.58773e-09	2.13412e-08	11.597
PPAP2C	2.1672	5.76813	8.40569	1.61823e-09	2.17241e-08	11.5778
ROBO1	1.56267	8.68583	8.40359	1.6271e-09	2.18162e-08	11.5724
GPR171	2.76771	6.98229	8.40091	1.63855e-09	2.19426e-08	11.5653
HMGCL	-1.11732	10.5649	-8.39128	1.68024e-09	2.24172e-08	11.5401
SEPHS2	-1.20561	11.8961	-8.39047	1.6838e-09	2.24265e-08	11.5379
AKR1B10	5.26536	8.46277	8.39042	1.68401e-09	2.24265e-08	11.5378
LOC100131541	1.82522	7.2254	8.38836	1.6931e-09	2.25199e-08	11.5324
ESRP1	1.34092	5.14661	8.38603	1.70342e-09	2.26294e-08	11.5263
IGFBP2	-2.5577	7.08591	-8.38416	1.71178e-09	2.27162e-08	11.5214
SSTR1	-1.3237	5.40745	-8.38012	1.7299e-09	2.29108e-08	11.5108
MLLT11	1.85607	7.56222	8.37953	1.7326e-09	2.29325e-08	11.5092
PAN2	-1.09977	7.90036	-8.37547	1.75105e-09	2.31626e-08	11.4986
PCBD1	-1.70637	8.72653	-8.37464	1.75484e-09	2.31986e-08	11.4964
N4BP2	-1.35298	6.57304	-8.37338	1.76065e-09	2.3247e-08	11.4931
CFHR5	-4.70921	8.8125	-8.37262	1.76413e-09	2.32788e-08	11.4911
GINS1	2.00352	6.01016	8.37155	1.76906e-09	2.33295e-08	11.4883
CDA	-1.5512	6.96063	-8.37053	1.77381e-09	2.3378e-08	11.4856
MASP2	-2.10321	7.28269	-8.37025	1.77509e-09	2.33807e-08	11.4849
TANGO2	1.07381	7.27506	8.36536	1.79791e-09	2.36525e-08	11.4721
OSBPL6	-1.18801	5.98564	-8.36433	1.80277e-09	2.3702e-08	11.4694
DLEU1	-1.08508	7.2391	-8.35366	1.85378e-09	2.43097e-08	11.4413
PPP1R3B	-1.30183	6.61815	-8.3531	1.85646e-09	2.43193e-08	11.4399
LRRC1	1.05253	4.93966	8.34731	1.88483e-09	2.46463e-08	11.4247
PAMR1	1.5872	8.54894	8.34296	1.90637e-09	2.49128e-08	11.4132
IGK	1.69174	7.49513	8.33586	1.94212e-09	2.53342e-08	11.3946
BCAT1	1.45361	5.67748	8.33505	1.94625e-09	2.53728e-08	11.3924
RNF165	-1.15222	4.9675	-8.33385	1.95237e-09	2.54373e-08	11.3893
PRG4	-3.36192	6.51899	-8.32687	1.98839e-09	2.58909e-08	11.3709
EMILIN1	1.63117	7.50618	8.32202	2.01379e-09	2.61745e-08	11.3582
LSS	-1.09607	6.24373	-8.32075	2.02052e-09	2.62461e-08	11.3548
SFTA2	1.03399	4.04007	8.31947	2.02732e-09	2.63187e-08	11.3515
MAOA	-2.03877	9.09042	-8.3152	2.05013e-09	2.6567e-08	11.3402
GALNT7	1.39678	5.85766	8.31081	2.07381e-09	2.68257e-08	11.3287
SLC22A15	1.78607	5.83431	8.30443	2.10882e-09	2.72322e-08	11.3119
PSMB10	1.73542	8.86468	8.30439	2.109e-09	2.72322e-08	11.3118
TUBE1	-1.01921	5.46365	-8.30128	2.1263e-09	2.74391e-08	11.3036
HSD17B6	-5.01653	10.3278	-8.29334	2.171e-09	2.79327e-08	11.2827
SH3BGRL	1.44378	9.17217	8.28591	2.21372e-09	2.84655e-08	11.2631
ADIPOR2	-1.10086	10.1623	-8.27741	2.26369e-09	2.90425e-08	11.2407
SYTL3	1.17698	5.15353	8.26758	2.32284e-09	2.9745e-08	11.2148
ITIH2	-2.21889	12.0891	-8.2659	2.33312e-09	2.98413e-08	11.2104
HPN	-2.83135	9.46528	-8.24631	2.45635e-09	3.12513e-08	11.1587
TCEA3	-1.27659	7.45776	-8.245	2.46484e-09	3.13409e-08	11.1552
PAQR9	-1.56203	5.51294	-8.24123	2.48942e-09	3.16164e-08	11.1452
CCNA2	1.6114	5.14139	8.2395	2.50073e-09	3.17413e-08	11.1407
LCP1	1.1505	8.57736	8.23761	2.51324e-09	3.18628e-08	11.1357
KCTD12	1.99159	9.40489	8.22989	2.56477e-09	3.24781e-08	11.1153
PLD3	1.42568	8.38728	8.22671	2.58634e-09	3.26939e-08	11.1069
RP11-38P22.2	1.99818	7.31499	8.21793	2.6468e-09	3.33607e-08	11.0837
FITM1	-1.22802	6.4075	-8.21345	2.67819e-09	3.36975e-08	11.0718
ITIH4	-2.13242	8.16605	-8.20884	2.71091e-09	3.40558e-08	11.0596
HSPB1	1.25971	9.89208	8.19803	2.78921e-09	3.49725e-08	11.031
DHRS4-AS1	-1.00029	5.92432	-8.19016	2.84763e-09	3.56431e-08	11.0102
COL6A2	1.89294	7.33151	8.17674	2.95022e-09	3.67996e-08	10.9747
MYOM2	-1.12125	6.86273	-8.17558	2.95926e-09	3.68911e-08	10.9716
FAM46C	1.83005	8.01519	8.16918	3.00967e-09	3.74548e-08	10.9546
DMBT1	1.34837	6.80673	8.16606	3.03453e-09	3.77426e-08	10.9464
C5AR1	2.04597	7.16287	8.16447	3.04725e-09	3.78789e-08	10.9422
ORM1	-4.84815	12.0319	-8.1637	3.0535e-09	3.79349e-08	10.9401
EVI2B	2.03408	8.25634	8.162	3.06717e-09	3.80828e-08	10.9356
GJA4	2.02278	7.74922	8.1607	3.07773e-09	3.8192e-08	10.9322
KLF5	1.53004	5.61924	8.15776	3.10172e-09	3.84458e-08	10.9244
C3	-1.41148	13.8557	-8.15537	3.12137e-09	3.8645e-08	10.918
RCN3	1.09861	7.11313	8.15246	3.14546e-09	3.89211e-08	10.9103
GLS2	-1.99125	5.31325	-8.14712	3.1901e-09	3.93385e-08	10.8962
ALDH4A1	-1.59834	8.3944	-8.14588	3.20059e-09	3.94454e-08	10.8929
CP	-3.62339	9.95642	-8.14354	3.2204e-09	3.9667e-08	10.8867
LINC01093	-3.63639	7.23389	-8.12617	3.37169e-09	4.14598e-08	10.8406
C8A	-4.38722	10.2899	-8.12001	3.42707e-09	4.20929e-08	10.8242
IRAK3	1.37058	5.78245	8.11485	3.47413e-09	4.26467e-08	10.8105
LOC101928054	1.05151	5.5318	8.10698	3.54723e-09	4.34948e-08	10.7896
PPP1R18	1.15825	7.84731	8.10207	3.59361e-09	4.4005e-08	10.7765
ARRDC2	1.2211	7.98348	8.10193	3.59494e-09	4.4005e-08	10.7762
PFKM	1.03304	7.30936	8.1016	3.59814e-09	4.40193e-08	10.7753
SRD5A1	-2.05648	8.32823	-8.10134	3.60063e-09	4.40249e-08	10.7746
SS18L1	-1.12476	9.04138	-8.09543	3.6574e-09	4.46686e-08	10.7589
PVRIG	1.69171	6.95664	8.09206	3.69012e-09	4.50299e-08	10.7499
GAS2	-2.34202	7.2955	-8.08647	3.74523e-09	4.56639e-08	10.735
EPT1	-1.17572	7.29077	-8.08577	3.75218e-09	4.5723e-08	10.7332
TMEM51	1.23676	6.92013	8.08476	3.76221e-09	4.57634e-08	10.7305
GGT5	1.38072	7.33051	8.08437	3.76607e-09	4.57634e-08	10.7295
CTBP2	1.22416	8.15111	8.08286	3.78118e-09	4.59214e-08	10.7255
CTGF	2.45124	8.53954	8.07418	3.8692e-09	4.69113e-08	10.7023
ARHGAP25	1.05239	6.62185	8.07106	3.90131e-09	4.72639e-08	10.694
ARG1	-1.62377	5.9241	-8.07061	3.90597e-09	4.72778e-08	10.6928
STARD3NL	1.12199	9.44659	8.06563	3.95789e-09	4.77993e-08	10.6796
OGFRL1	1.03085	6.45363	8.06529	3.96142e-09	4.78152e-08	10.6787
LIPA	1.85224	11.7767	8.06323	3.9831e-09	4.79966e-08	10.6732
SLC2A6	1.17051	5.94165	8.06141	4.00237e-09	4.82021e-08	10.6684
HLA-J	1.22086	9.25194	8.05834	4.03515e-09	4.85158e-08	10.6602
LAMB3	1.26047	6.47257	8.05421	4.07961e-09	4.89485e-08	10.6492
FNBP1	1.25376	8.28918	8.05359	4.08627e-09	4.8988e-08	10.6475
MYO10	1.27064	6.49812	8.05201	4.1034e-09	4.91455e-08	10.6433
E2F8	1.23125	4.06794	8.05139	4.11018e-09	4.91722e-08	10.6417
DECR2	-1.38841	9.46309	-8.04688	4.15973e-09	4.97101e-08	10.6296
PRKCDBP	1.14942	6.82349	8.04538	4.17627e-09	4.98802e-08	10.6257
SFXN1	-1.34043	7.31583	-8.0406	4.22962e-09	5.04171e-08	10.6129
RFXANK	1.02586	6.76927	8.04052	4.23053e-09	5.04171e-08	10.6127
QDPR	-1.23193	8.78742	-8.03666	4.27405e-09	5.09077e-08	10.6024
EMP3	2.36308	7.3605	8.03369	4.30795e-09	5.12552e-08	10.5945
CCL16	-2.34339	7.92926	-8.031	4.33884e-09	5.15659e-08	10.5873
GPER1	-1.00753	6.10841	-8.02556	4.402e-09	5.2288e-08	10.5728
PCED1B	1.18844	6.86516	8.02127	4.45235e-09	5.27991e-08	10.5614
CENPK	1.88845	4.42302	8.01734	4.4992e-09	5.32963e-08	10.5509
PLEKHO2	1.07926	8.09941	8.0171	4.50199e-09	5.33002e-08	10.5502
CYP26A1	-2.84005	6.42635	-8.01678	4.50588e-09	5.33171e-08	10.5494
HPX	-4.26945	11.8698	-8.01598	4.51548e-09	5.34016e-08	10.5472
LOC100505985	-2.72526	6.98949	-8.00748	4.61859e-09	5.45316e-08	10.5246
SLCO1B1	-3.95622	8.7399	-8.00442	4.65633e-09	5.49172e-08	10.5164
FAM134B	-1.14901	5.67082	-7.99886	4.72568e-09	5.56741e-08	10.5016
GPR65	1.64083	6.82395	7.99632	4.75771e-09	5.59606e-08	10.4948
MAPRE1	1.28026	8.9614	7.99276	4.80298e-09	5.64317e-08	10.4853
F5	-2.4067	9.71728	-7.98778	4.86708e-09	5.71229e-08	10.472
LOC101927287	-1.18562	6.10856	-7.98356	4.92204e-09	5.77053e-08	10.4607
PANK1	-3.06861	9.40856	-7.98285	4.93136e-09	5.77833e-08	10.4588
JADE3	-1.32525	7.70903	-7.98239	4.93742e-09	5.78231e-08	10.4575
ANO5	-1.32079	6.30544	-7.98204	4.94202e-09	5.78457e-08	10.4566
CTD-2325A15.5	-1.91282	5.71731	-7.97848	4.98902e-09	5.82384e-08	10.4471
PAPSS1	1.22628	8.34578	7.97384	5.05112e-09	5.88999e-08	10.4347
HMMR	2.22185	6.00984	7.96747	5.13755e-09	5.9811e-08	10.4176
PRSS23	1.22598	7.01099	7.96282	5.20153e-09	6.05234e-08	10.4052
FAM20A	-1.50653	7.02619	-7.95909	5.25348e-09	6.1095e-08	10.3952
LOC646014	1.30668	7.05035	7.95567	5.30165e-09	6.16221e-08	10.3861
NQO1	3.46818	7.0798	7.95056	5.3743e-09	6.2433e-08	10.3724
FAM110C	-1.4718	8.54716	-7.94882	5.39925e-09	6.26556e-08	10.3678
ATP13A2	1.06053	5.84488	7.94274	5.48754e-09	6.34784e-08	10.3515
SLC26A11	1.28315	9.56109	7.94251	5.49095e-09	6.34816e-08	10.3509
S100A9	2.55366	8.89913	7.92654	5.72989e-09	6.59974e-08	10.3081
LOC284219	1.39818	6.19473	7.924	5.76884e-09	6.63907e-08	10.3013
ZFP3	1.22698	6.30057	7.92371	5.77324e-09	6.63907e-08	10.3005
TIMD4	2.82427	7.70452	7.92106	5.8143e-09	6.67919e-08	10.2934
SLIT2	1.41414	6.57676	7.90562	6.05895e-09	6.95286e-08	10.252
CHTF18	1.38102	6.37466	7.89929	6.16233e-09	7.04164e-08	10.235
ETNK2	-2.44989	6.51641	-7.89847	6.17582e-09	7.05334e-08	10.2328
AGBL2	-1.97178	5.41133	-7.89826	6.17926e-09	7.05354e-08	10.2323
MT1F	-1.63174	12.1596	-7.89743	6.19302e-09	7.06421e-08	10.2301
CD48	1.35256	6.64138	7.8973	6.19513e-09	7.06421e-08	10.2297
NRBF2	-1.18628	7.73357	-7.89345	6.25934e-09	7.12992e-08	10.2194
ACOT4	-1.32242	6.5794	-7.8915	6.29202e-09	7.15961e-08	10.2141
MXRA8	1.47311	7.75635	7.88066	6.47695e-09	7.33791e-08	10.185
TMEM150C	-1.01581	6.89313	-7.87207	6.62753e-09	7.49413e-08	10.162
CHST4	1.79307	7.40015	7.86943	6.67449e-09	7.53835e-08	10.1549
AQP1	1.77327	6.75802	7.86306	6.78924e-09	7.66098e-08	10.1378
DYNLL1	1.15763	10.1103	7.86215	6.80585e-09	7.67572e-08	10.1353
RAB42	1.08199	6.61891	7.85032	7.02474e-09	7.89791e-08	10.1035
MOCOS	-2.03593	7.54354	-7.84605	7.10561e-09	7.97227e-08	10.0921
RGS19	1.37415	7.96655	7.84359	7.15262e-09	8.01256e-08	10.0854
ZYG11A	-1.13325	6.20474	-7.82644	7.48893e-09	8.36766e-08	10.0393
IL7R	2.29671	8.04702	7.82551	7.50763e-09	8.38423e-08	10.0368
SLC22A1	-4.26332	9.60546	-7.82233	7.57201e-09	8.45177e-08	10.0282
FAM57A	1.03474	7.02652	7.81394	7.74431e-09	8.63074e-08	10.0056
HES4	1.0145	6.03646	7.81358	7.75176e-09	8.6346e-08	10.0047
EPHX2	-2.65228	7.84449	-7.81184	7.78798e-09	8.66603e-08	10
GPR128	-3.50937	6.68296	-7.80671	7.89593e-09	8.77713e-08	9.98618
TTC39C	-1.4582	7.75814	-7.80395	7.95474e-09	8.83796e-08	9.97873
LOC153682	1.39642	5.17549	7.80147	8.00781e-09	8.8878e-08	9.97206
USH1C	1.08803	5.61976	7.80035	8.0318e-09	8.90987e-08	9.96906
B3GAT1	-1.17641	6.54956	-7.79998	8.03986e-09	8.91424e-08	9.96805
CNRIP1	1.25686	8.1573	7.79043	8.24854e-09	9.13626e-08	9.94233
TRIP13	1.66233	5.94085	7.78933	8.27302e-09	9.15702e-08	9.93935
SECTM1	1.48094	7.20571	7.78565	8.35517e-09	9.23076e-08	9.92943
PDGFA	1.39497	6.50359	7.7838	8.3969e-09	9.27213e-08	9.92443
TMEM254	-1.16905	6.54557	-7.78256	8.42485e-09	9.29639e-08	9.9211
PTGER2	1.24612	5.2332	7.78093	8.46186e-09	9.32959e-08	9.9167
CEP55	2.10534	4.93233	7.77891	8.50786e-09	9.37553e-08	9.91126
SALL1	-2.44308	6.96711	-7.77479	8.60256e-09	9.47025e-08	9.90014
STEAP3	-2.11759	7.38565	-7.77057	8.70059e-09	9.56713e-08	9.88877
CCT6B	-1.09868	6.93133	-7.77044	8.70381e-09	9.56713e-08	9.8884
AGXT2	-3.30267	9.65858	-7.76188	8.90637e-09	9.76993e-08	9.86531
FNDC1	2.05828	5.31668	7.7594	8.96585e-09	9.83021e-08	9.85863
KNG1	-3.85973	9.32224	-7.7577	9.00692e-09	9.87024e-08	9.85404
C6orf123	-1.65196	6.13351	-7.75518	9.0682e-09	9.91533e-08	9.84723
ALDH8A1	-3.26599	10.9671	-7.75507	9.07097e-09	9.91533e-08	9.84693
SMAD1	-1.09749	8.27837	-7.75406	9.09547e-09	9.9371e-08	9.84422
C2CD2	1.06708	8.68456	7.74534	9.31145e-09	1.01568e-07	9.82066
GLUD1	-1.95523	10.1173	-7.74352	9.35709e-09	1.01886e-07	9.81576
AMIGO2	1.08509	8.88274	7.73957	9.45726e-09	1.02686e-07	9.80507
TMEM173	1.28471	7.07846	7.7349	9.57689e-09	1.03845e-07	9.79245
TNC	2.08171	5.63378	7.73003	9.70315e-09	1.05114e-07	9.7793
2022-09-06	1.00415	6.40156	7.72979	9.70948e-09	1.05125e-07	9.77865
STARD4	-1.64053	8.16516	-7.71918	9.99099e-09	1.08064e-07	9.74996
NUDT13	-1.55411	6.69175	-7.71709	1.00472e-08	1.08618e-07	9.74433
LOC100506119	1.53078	7.20692	7.71247	1.01731e-08	1.09924e-07	9.73183
SLC35A3	-1.2977	7.04572	-7.69942	1.05374e-08	1.13408e-07	9.69652
ATPAF1	-1.02992	8.30366	-7.69393	1.06946e-08	1.14871e-07	9.68166
NINJ1	1.16305	9.05858	7.69334	1.07116e-08	1.14997e-07	9.68006
SERPINF2	-3.03328	8.46994	-7.69208	1.07479e-08	1.15282e-07	9.67666
RP11-334C17.5	2.19349	6.31902	7.67892	1.11365e-08	1.18969e-07	9.64102
TUBA1B	1.19126	10.484	7.67191	1.13491e-08	1.2118e-07	9.62204
FPR3	1.57222	6.58825	7.66819	1.14636e-08	1.22342e-07	9.61197
AL833181	1.08897	4.79716	7.66678	1.15074e-08	1.22689e-07	9.60814
TNFAIP8	1.5354	7.0146	7.66321	1.16187e-08	1.23815e-07	9.59848
VSIG10L	1.06759	5.92666	7.65544	1.18653e-08	1.26256e-07	9.57741
PLSCR4	-1.27668	10.0114	-7.6508	1.2015e-08	1.2766e-07	9.56483
TIMM23B	-1.05478	7.98329	-7.64958	1.20545e-08	1.28018e-07	9.56153
MRC1	1.63563	10.6242	7.64537	1.21924e-08	1.29292e-07	9.55011
FAU	1.01226	12.5324	7.64114	1.23328e-08	1.30653e-07	9.53862
TMCO6	-1.02601	7.85089	-7.63861	1.24174e-08	1.31421e-07	9.53176
C6orf48	1.04348	9.45906	7.63802	1.24372e-08	1.31565e-07	9.53017
TAP1	1.34526	8.3125	7.63563	1.25178e-08	1.32289e-07	9.52368
ZG16B	1.22838	5.7159	7.62567	1.28596e-08	1.35439e-07	9.49664
PON1	-3.7454	8.96619	-7.62312	1.29487e-08	1.36244e-07	9.48972
ZSCAN31	-1.25595	5.51063	-7.61461	1.32501e-08	1.39348e-07	9.46663
ETFDH	-1.86298	8.98648	-7.60738	1.35119e-08	1.41964e-07	9.44699
TTLL1	1.07856	4.90177	7.60634	1.35499e-08	1.42293e-07	9.44418
CTNNA3	-1.4629	4.76659	-7.60546	1.35825e-08	1.42567e-07	9.44177
RHOH	1.12655	6.0566	7.60429	1.36254e-08	1.42948e-07	9.4386
F12	-1.93508	7.97741	-7.59314	1.40432e-08	1.47117e-07	9.40829
CXCR4	2.30156	8.13163	7.58847	1.42221e-08	1.48632e-07	9.39559
HABP2	-1.34036	10.7527	-7.58135	1.44989e-08	1.51233e-07	9.37625
VNN3	-1.13084	4.90965	-7.57942	1.45749e-08	1.51952e-07	9.371
OSCAR	1.05584	4.96289	7.579	1.45916e-08	1.52053e-07	9.36985
MPV17	1.09634	7.33652	7.57306	1.48286e-08	1.54078e-07	9.35368
MFSD9	-1.0399	6.16051	-7.57111	1.4907e-08	1.54744e-07	9.34839
SUGCT	-1.35208	6.86963	-7.56886	1.49983e-08	1.55618e-07	9.34226
MST1L	-1.2065	4.98309	-7.56705	1.5072e-08	1.56157e-07	9.33735
RARRES1	1.77509	6.03407	7.53902	1.62631e-08	1.67855e-07	9.26103
ANGPTL3	-3.16069	7.94003	-7.53807	1.63053e-08	1.68211e-07	9.25843
ARSE	-2.08455	8.15687	-7.51146	1.75272e-08	1.8013e-07	9.18593
HMGN2	1.17323	11.4465	7.50804	1.76913e-08	1.81558e-07	9.17658
SEPW1	1.06435	9.74731	7.50607	1.77862e-08	1.82272e-07	9.17121
CAV1	1.51552	8.93183	7.50012	1.80764e-08	1.84984e-07	9.15497
CD74	1.20794	6.92238	7.49623	1.82683e-08	1.86683e-07	9.14438
HPR	-3.91478	9.08753	-7.49463	1.83479e-08	1.87408e-07	9.14002
GLUL	1.28614	10.4211	7.49367	1.83961e-08	1.87724e-07	9.13738
ACTRT3	-1.44984	5.48368	-7.48856	1.86538e-08	1.90174e-07	9.12343
NCAPD2	1.31254	6.46467	7.48808	1.8678e-08	1.90331e-07	9.12213
FPR1	1.13713	5.87486	7.48784	1.86904e-08	1.90368e-07	9.12146
CYP7B1	-1.28491	6.49948	-7.48349	1.89129e-08	1.92272e-07	9.10959
M6PR	1.00662	8.73793	7.48218	1.898e-08	1.92864e-07	9.10603
CYP27A1	-1.65181	9.95097	-7.4803	1.90778e-08	1.93707e-07	9.10088
ITK	1.82483	5.64388	7.47914	1.91379e-08	1.94195e-07	9.09772
NUDT7	-1.092	6.85176	-7.47314	1.94529e-08	1.97299e-07	9.08135
PROCR	2.35143	6.49001	7.47026	1.96061e-08	1.98574e-07	9.07347
INHBA	-1.1903	6.16882	-7.46657	1.98042e-08	2.00392e-07	9.06339
NADK2	-2.38131	8.84079	-7.4587	2.02334e-08	2.04068e-07	9.04188
PTPRC	1.33759	6.43209	7.44006	2.12877e-08	2.13409e-07	8.99093
VAV1	1.40057	6.93933	7.41841	2.2583e-08	2.25351e-07	8.93168
RAD51AP1	1.80332	6.08317	7.41625	2.27162e-08	2.26472e-07	8.92577
IGSF9	-2.13769	5.56216	-7.40741	2.32708e-08	2.31468e-07	8.90158
USP30	-1.11355	7.33556	-7.40653	2.3327e-08	2.3192e-07	8.89916
ZDHHC9	-1.0337	7.1658	-7.4004	2.37205e-08	2.35401e-07	8.88238
F10	-1.77989	8.56326	-7.39919	2.37991e-08	2.36073e-07	8.87906
ATP5I	1.04118	10.3211	7.39875	2.3828e-08	2.3625e-07	8.87785
RPL29	1.1342	11.1544	7.3973	2.3922e-08	2.36857e-07	8.8739
FOXM1	1.45787	5.36396	7.39627	2.39899e-08	2.37422e-07	8.87105
BLNK	-1.25142	9.01377	-7.38357	2.48364e-08	2.4468e-07	8.83627
SIGLEC10	1.65238	6.42141	7.38313	2.48663e-08	2.44864e-07	8.83506
COX7A1	1.24	7.35545	7.37661	2.53138e-08	2.48818e-07	8.81717
P2RY12	1.57249	4.50851	7.36232	2.63222e-08	2.57909e-07	8.778
LOC101927331	-1.61792	6.25128	-7.3549	2.6862e-08	2.62605e-07	8.75763
BTN3A2	1.24337	7.77759	7.35127	2.71298e-08	2.64745e-07	8.74768
TYMS	1.00633	5.61753	7.34054	2.79388e-08	2.72271e-07	8.71821
CLDN14	-1.60978	6.32207	-7.33787	2.81436e-08	2.73897e-07	8.71089
ARHGEF3	1.78578	7.60805	7.33289	2.85303e-08	2.77411e-07	8.6972
TDRD6	-1.64839	6.15666	-7.32933	2.88097e-08	2.79857e-07	8.68743
IMPA1	-1.43228	9.88212	-7.32697	2.89967e-08	2.81441e-07	8.68094
FAM9B	-1.08203	3.88209	-7.32309	2.93062e-08	2.84063e-07	8.67029
GPAM	-2.67735	9.69225	-7.32259	2.93462e-08	2.84323e-07	8.66893
MFSD10	1.32227	6.75375	7.31605	2.9877e-08	2.88433e-07	8.65095
EID3	1.35646	4.83316	7.31488	2.99729e-08	2.89188e-07	8.64773
SIGLEC11	1.14767	5.26314	7.31477	2.99819e-08	2.89188e-07	8.64743
RNASEH2A	1.04394	6.40085	7.31349	3.00871e-08	2.90074e-07	8.64392
PROM1	2.43371	5.46726	7.31057	3.03292e-08	2.92086e-07	8.63588
ELOVL2	-1.27506	5.84211	-7.30999	3.03773e-08	2.92221e-07	8.6343
CYP2C19	-3.17725	7.76025	-7.30428	3.08566e-08	2.96365e-07	8.61859
HOMER2	-1.50964	6.37524	-7.30247	3.10097e-08	2.97644e-07	8.61363
NFKBIE	1.35949	7.00594	7.29697	3.14813e-08	3.01236e-07	8.5985
CD5L	2.33047	9.6487	7.29544	3.16134e-08	3.01966e-07	8.5943
EMR2	1.26315	5.16174	7.28781	3.22821e-08	3.07945e-07	8.57331
ERO1LB	-1.32844	7.48726	-7.27654	3.32957e-08	3.16222e-07	8.5423
TMCC3	1.20813	6.94852	7.27453	3.348e-08	3.17832e-07	8.53677
GIPC2	-1.51944	6.64537	-7.27022	3.38788e-08	3.21337e-07	8.52489
LOC338620	1.23238	6.01152	7.26675	3.42032e-08	3.23988e-07	8.51534
GPR160	1.81263	6.18906	7.26448	3.44166e-08	3.25724e-07	8.5091
SERPINA7	-3.69182	9.39579	-7.25648	3.51811e-08	3.31799e-07	8.48707
SEC24B	-1.28323	9.52616	-7.25562	3.52643e-08	3.32439e-07	8.4847
TUBB6	1.55372	8.55405	7.25301	3.55188e-08	3.34693e-07	8.47749
SLC25A18	-2.56839	9.21256	-7.24958	3.58545e-08	3.37563e-07	8.46806
LPCAT3	-1.43372	6.82252	-7.24876	3.59352e-08	3.38028e-07	8.46581
FAM129A	2.03433	7.7305	7.24845	3.59661e-08	3.38172e-07	8.46494
PPAPDC1A	1.31236	5.66285	7.24624	3.61854e-08	3.39999e-07	8.45885
SLC26A2	1.03191	6.84805	7.24363	3.64462e-08	3.4224e-07	8.45165
IRS2	-1.44534	9.64984	-7.24317	3.64916e-08	3.42518e-07	8.4504
CASP1	1.26178	7.25048	7.24032	3.67792e-08	3.44918e-07	8.44253
GAREM	-1.0273	7.19177	-7.23868	3.69451e-08	3.46174e-07	8.43802
MYL6B	1.06697	7.57618	7.23679	3.7137e-08	3.47672e-07	8.43282
SLC1A2	-1.4078	5.50869	-7.2273	3.81188e-08	3.56247e-07	8.40666
CYP2J2	-2.55918	8.38921	-7.22093	3.87924e-08	3.6145e-07	8.3891
GYS2	-4.06523	7.97249	-7.21625	3.92959e-08	3.65355e-07	8.37617
GZMK	1.91125	7.24854	7.21551	3.93757e-08	3.65941e-07	8.37413
LRMP	1.14533	6.81312	7.21289	3.966e-08	3.68425e-07	8.36692
HLF	-2.12581	8.3809	-7.21029	3.99457e-08	3.7076e-07	8.35972
GPR18	1.28057	5.20293	7.20924	4.00611e-08	3.71557e-07	8.35683
DHCR24	-1.44469	10.7542	-7.20919	4.00658e-08	3.71557e-07	8.35671
ZNF580	1.16408	7.52257	7.20478	4.05561e-08	3.75621e-07	8.34452
LINC00261	-1.99095	9.87732	-7.20379	4.06663e-08	3.76481e-07	8.3418
CYP3A43	-2.79766	6.53443	-7.20239	4.08228e-08	3.77644e-07	8.33795
CDKN3	1.73618	5.05957	7.20236	4.08268e-08	3.77644e-07	8.33785
PCTP	-1.2985	9.01997	-7.19802	4.13169e-08	3.81851e-07	8.32589
PCYOX1	-1.30707	8.77478	-7.19366	4.18161e-08	3.85806e-07	8.31385
KNTC1	1.06161	5.19681	7.19163	4.20504e-08	3.87637e-07	8.30824
SLC2A2	-3.1468	10.4656	-7.18474	4.28561e-08	3.94225e-07	8.28922
SLC17A2	-4.02642	8.83891	-7.17205	4.43815e-08	4.07738e-07	8.25415
BCHE	-3.30249	9.75167	-7.16767	4.49201e-08	4.12168e-07	8.24206
SLC22A9	-1.81238	6.51877	-7.15937	4.59599e-08	4.20988e-07	8.21912
CLEC11A	1.62743	6.93883	7.15754	4.61928e-08	4.22943e-07	8.21405
STBD1	-1.18974	5.21741	-7.15557	4.64448e-08	4.24711e-07	8.2086
VIM	1.73002	8.17316	7.1518	4.69291e-08	4.28353e-07	8.1982
NDN	1.29616	7.94182	7.1517	4.69419e-08	4.28353e-07	8.19793
FAXDC2	-1.11402	8.39799	-7.14762	4.74736e-08	4.3284e-07	8.18664
RP11-747H7.3	1.08514	5.2116	7.14134	4.83037e-08	4.39482e-07	8.16926
LILRB1	1.21896	7.22963	7.14058	4.84045e-08	4.39927e-07	8.16717
PAG1	1.3533	8.23946	7.13972	4.85193e-08	4.40703e-07	8.1648
PNOC	1.827	6.03885	7.11884	5.13992e-08	4.64718e-07	8.107
TMEM170B	-1.42198	6.85013	-7.11845	5.1454e-08	4.65019e-07	8.10593
TUBA1C	1.4356	11.8662	7.11641	5.17454e-08	4.67262e-07	8.10027
HK3	1.29373	7.5209	7.11187	5.23983e-08	4.72567e-07	8.0877
UBE2C	1.19903	6.56361	7.10979	5.26996e-08	4.74888e-07	8.08196
TNFRSF11B	1.18324	6.60196	7.10947	5.27469e-08	4.75117e-07	8.08106
LSM7	1.12082	7.72255	7.10513	5.33831e-08	4.80354e-07	8.06904
DMGDH	-2.53865	6.37788	-7.10505	5.33948e-08	4.80354e-07	8.06882
CLEC10A	1.11954	7.20771	7.10301	5.36966e-08	4.82667e-07	8.06317
TMEM176A	-1.39895	11.9007	-7.09653	5.46671e-08	4.91066e-07	8.04522
GCHFR	-1.36782	8.5116	-7.08334	5.66969e-08	5.0816e-07	8.00868
FRK	-1.12026	6.15271	-7.07975	5.72629e-08	5.12385e-07	7.99872
IFI27	2.29274	7.59938	7.07921	5.73478e-08	5.12932e-07	7.99724
KMO	-1.55663	8.9645	-7.07803	5.75351e-08	5.14183e-07	7.99397
CENPV	-1.16927	6.36039	-7.07046	5.87525e-08	5.24071e-07	7.97299
INSIG2	-1.18146	8.38064	-7.07039	5.87646e-08	5.24071e-07	7.97278
ASAP1-IT1	1.01076	7.14345	7.06031	6.04272e-08	5.37147e-07	7.94482
PRDM1	1.09385	7.02753	7.0588	6.06792e-08	5.38945e-07	7.94065
COLEC11	1.28555	10.6342	7.05732	6.09293e-08	5.4028e-07	7.93653
NR3C2	-1.33653	6.74219	-7.05516	6.12937e-08	5.43066e-07	7.93055
LIF	1.36336	6.16423	7.04756	6.25969e-08	5.53933e-07	7.90947
RCL1	-1.60831	7.25384	-7.04665	6.27552e-08	5.55107e-07	7.90694
PFKFB3	2.15314	9.91366	7.04104	6.37372e-08	5.62644e-07	7.89138
PHYH	-1.83094	11.3261	-7.04045	6.38422e-08	5.63111e-07	7.88973
ALDH1L1	-1.62423	7.93519	-7.0268	6.63032e-08	5.84105e-07	7.85182
SERPINC1	-4.31468	10.3497	-7.02416	6.679e-08	5.87138e-07	7.84449
CDC42EP3	1.00734	6.61253	7.0241	6.68005e-08	5.87138e-07	7.84434
LOC100130232	-2.46947	8.99304	-7.01594	6.83296e-08	5.99032e-07	7.82166
ITIH1	-3.53236	11.2794	-7.01272	6.89417e-08	6.03421e-07	7.81272
STIL	1.14316	6.03644	7.00983	6.94968e-08	6.07788e-07	7.80468
COLEC10	1.27933	7.94636	7.00406	7.06176e-08	6.16594e-07	7.78865
SERPINA4	-1.98831	8.85435	-7.00369	7.06898e-08	6.16976e-07	7.78763
HIBADH	-1.17234	7.0206	-6.99997	7.14231e-08	6.22874e-07	7.77729
KIAA0125	1.39271	5.59781	6.9977	7.18738e-08	6.26552e-07	7.77099
CREB5	1.00024	6.72404	6.99334	7.27486e-08	6.33413e-07	7.75886
ZC2HC1C	-1.01306	5.78943	-6.99292	7.28344e-08	6.33905e-07	7.75768
NET1	-1.0159	8.25005	-6.98713	7.40129e-08	6.42097e-07	7.7416
QPCT	1.49123	5.08186	6.97632	7.62685e-08	6.59289e-07	7.71152
PLG	-3.73748	9.72755	-6.97453	7.66476e-08	6.61773e-07	7.70655
C3AR1	1.85406	8.67327	6.97432	7.66921e-08	6.61894e-07	7.70597
MARCKSL1	1.27267	8.8642	6.97333	7.69046e-08	6.63463e-07	7.7032
CYP2C9	-2.84446	9.43763	-6.96898	7.78387e-08	6.7072e-07	7.69111
ADD3	1.29536	9.26408	6.96697	7.82746e-08	6.74208e-07	7.68551
EOMES	1.35693	6.66527	6.96194	7.93752e-08	6.83144e-07	7.67152
SAMD9L	1.45741	6.64985	6.95903	8.00189e-08	6.88137e-07	7.66343
PCSK6	-1.102	5.95642	-6.95762	8.03342e-08	6.90026e-07	7.65949
TP53I3	1.68907	7.89029	6.95408	8.11267e-08	6.95455e-07	7.64965
F2	-3.7855	10.9988	-6.94947	8.21738e-08	7.04152e-07	7.63681
NCK2	1.23827	8.10517	6.94392	8.345e-08	7.14522e-07	7.62137
SMA4	1.18364	7.20978	6.93165	8.63468e-08	7.36414e-07	7.58718
SORL1	-1.48003	9.67257	-6.92935	8.68997e-08	7.40546e-07	7.58079
HADH	-1.28655	9.32458	-6.9267	8.75448e-08	7.45456e-07	7.57338
SLC40A1	1.05232	10.1623	6.92624	8.76557e-08	7.46107e-07	7.57211
CRAT	-1.12832	8.72587	-6.91865	8.95259e-08	7.61128e-07	7.55096
SPRYD4	-1.52464	7.94307	-6.91151	9.13231e-08	7.7519e-07	7.53105
PBK	2.37004	4.73947	6.90655	9.25914e-08	7.84419e-07	7.51724
GBP5	1.7376	6.18301	6.90498	9.29968e-08	7.87238e-07	7.51286
C1orf198	1.18233	8.60212	6.90363	9.33471e-08	7.89552e-07	7.50909
GRAMD1B	1.04805	7.61681	6.90198	9.37778e-08	7.923e-07	7.50448
CYB5A	-1.57028	10.0665	-6.90057	9.41452e-08	7.94589e-07	7.50057
C1D	-1.07679	8.66456	-6.88981	9.70105e-08	8.15792e-07	7.47054
LSP1	1.20367	7.3365	6.88829	9.74217e-08	8.18615e-07	7.4663
HEPH	1.02154	5.13346	6.87436	1.01276e-07	8.47383e-07	7.42744
LOC101928429	1.53782	4.68812	6.87133	1.02136e-07	8.51943e-07	7.41897
GOLM1	1.04174	5.89589	6.86327	1.04454e-07	8.70279e-07	7.39649
SERPINH1	1.13394	8.19178	6.85067	1.08188e-07	8.98624e-07	7.36131
PDP1	1.16263	6.34235	6.84736	1.09193e-07	9.06349e-07	7.35205
ABRACL	1.1604	9.56893	6.83806	1.12062e-07	9.2726e-07	7.32608
ALAD	-1.15744	7.70713	-6.83696	1.12407e-07	9.2974e-07	7.323
CLIC2	1.59373	6.2691	6.83611	1.12675e-07	9.316e-07	7.32062
FABP4	1.16782	5.14675	6.83405	1.13323e-07	9.366e-07	7.31488
PTPN6	1.12743	7.47497	6.82024	1.17778e-07	9.70462e-07	7.27626
CDHR5	-1.62618	6.35914	-6.81941	1.1805e-07	9.72331e-07	7.27395
HAAO	-1.64817	7.71629	-6.81921	1.18117e-07	9.72511e-07	7.27338
SH3RF3	1.06762	6.58115	6.81739	1.18717e-07	9.76265e-07	7.26831
LAMA2	1.15395	6.24824	6.81597	1.19188e-07	9.78724e-07	7.26435
CTPS1	-1.2348	8.26137	-6.81384	1.19899e-07	9.84192e-07	7.25839
RGS4	1.28373	5.99641	6.81093	1.20879e-07	9.90734e-07	7.25024
DEPDC7	-3.31261	7.89241	-6.80969	1.21298e-07	9.93415e-07	7.24677
LDHD	-1.99209	6.48771	-6.8033	1.23482e-07	1.00901e-06	7.22891
CD38	1.79296	7.18392	6.80203	1.2392e-07	1.01183e-06	7.22536
SLC22A7	-2.2888	7.66765	-6.80137	1.24148e-07	1.01331e-06	7.22352
CCL23	1.34314	5.29586	6.78853	1.28683e-07	1.04835e-06	7.18759
PSAT1	-1.96167	8.5432	-6.78272	1.30793e-07	1.06274e-06	7.17131
DPYS	-3.11089	10.1177	-6.78158	1.31209e-07	1.06572e-06	7.16813
MCAM	1.57803	6.85762	6.77961	1.31934e-07	1.0708e-06	7.16261
GBA3	-3.02806	8.2614	-6.77015	1.35471e-07	1.09581e-06	7.13613
PROZ	-2.09918	7.82301	-6.74399	1.45757e-07	1.17021e-06	7.06285
PMAIP1	1.12326	4.74131	6.74236	1.46422e-07	1.17474e-06	7.0583
FXYD1	-1.96522	7.59586	-6.73967	1.47528e-07	1.18317e-06	7.05077
FMO4	-1.56122	8.11486	-6.73184	1.508e-07	1.20495e-06	7.02881
KIF14	1.02377	4.73916	6.72814	1.5237e-07	1.21571e-06	7.01843
CYP3A5	-2.29715	9.14926	-6.72686	1.52917e-07	1.21917e-06	7.01485
PPM1E	-1.36451	4.51528	-6.72243	1.54826e-07	1.23167e-06	7.00243
EBI3	1.47836	6.093	6.71477	1.58185e-07	1.25654e-06	6.98095
GAPDH	1.00422	12.0316	6.71406	1.58497e-07	1.25856e-06	6.97897
FTCD	-2.03651	8.60384	-6.71188	1.5947e-07	1.26397e-06	6.97285
FGL2	1.86915	9.29168	6.71096	1.5988e-07	1.26671e-06	6.97027
TMC4	1.74219	6.3349	6.70163	1.64119e-07	1.29466e-06	6.94408
GIMAP2	1.44358	7.92743	6.69791	1.65836e-07	1.3044e-06	6.93367
GLYAT	-3.01395	7.50139	-6.69527	1.67071e-07	1.3122e-06	6.92624
MTHFD1	-1.54735	10.4798	-6.69461	1.67381e-07	1.31416e-06	6.92438
CTSK	1.33502	7.98321	6.69054	1.69301e-07	1.32876e-06	6.91296
BNIP3	-1.64564	9.02481	-6.68946	1.69813e-07	1.33181e-06	6.90994
LOC101929475	1.56931	6.00987	6.68864	1.70203e-07	1.33342e-06	6.90765
HAPLN4	-1.43969	5.62577	-6.68015	1.74304e-07	1.36259e-06	6.88382
HIBCH	-1.07389	9.12972	-6.67934	1.74699e-07	1.36519e-06	6.88155
FSTL3	1.10347	7.24149	6.6736	1.77539e-07	1.38638e-06	6.86541
LOC285181	-1.23545	4.63749	-6.67232	1.78175e-07	1.39085e-06	6.86183
MME	-2.01802	6.86787	-6.67188	1.78396e-07	1.39206e-06	6.8606
CEBPA	-1.61045	8.43105	-6.66795	1.80373e-07	1.40597e-06	6.84957
FBLN2	1.09552	5.67249	6.66499	1.81877e-07	1.41662e-06	6.84125
CENPU	1.17607	5.0202	6.65746	1.85765e-07	1.44436e-06	6.82009
APOH	-2.60866	10.7923	-6.65714	1.85932e-07	1.44462e-06	6.81919
GRHPR	-1.40448	10.1235	-6.65437	1.87382e-07	1.45433e-06	6.81141
SORBS2	-1.15514	7.10536	-6.63945	1.95394e-07	1.50894e-06	6.76951
ZBED6CL	-1.34246	7.43305	-6.63612	1.97234e-07	1.52098e-06	6.76013
MTHFD2	1.43747	5.82181	6.63449	1.98137e-07	1.52631e-06	6.75556
BNIP3L	1.04606	9.17049	6.63425	1.98272e-07	1.52681e-06	6.75488
CXCL14	1.67695	7.63102	6.62868	2.014e-07	1.54901e-06	6.73922
PLEK	1.4997	7.85744	6.6286	2.01441e-07	1.54901e-06	6.73901
HAGH	-1.34989	9.34987	-6.62815	2.01699e-07	1.54989e-06	6.73773
DUSP5	1.81059	8.11562	6.62346	2.04375e-07	1.56878e-06	6.72454
MTCL1	1.57147	7.5344	6.61476	2.09435e-07	1.60364e-06	6.70007
PEBP1	-1.02088	11.5223	-6.60654	2.14326e-07	1.63762e-06	6.67697
HACL1	-1.10547	8.96883	-6.60285	2.16561e-07	1.65178e-06	6.66659
DEFB1	2.27278	10.0866	6.59388	2.22092e-07	1.68862e-06	6.64136
TVP23B	-1.13921	8.61338	-6.59235	2.23053e-07	1.69333e-06	6.63704
DIRAS3	-1.7898	5.87189	-6.58569	2.27273e-07	1.72256e-06	6.61829
SMS	1.03591	8.77988	6.58062	2.30536e-07	1.74485e-06	6.60403
BEX1	1.41112	7.9971	6.57656	2.33181e-07	1.76426e-06	6.59261
LY75	1.72989	5.96316	6.57252	2.35852e-07	1.78145e-06	6.58122
SHBG	-1.14055	6.83379	-6.57185	2.36297e-07	1.78409e-06	6.57933
SUCLG2	-1.15317	10.4819	-6.56967	2.37752e-07	1.79383e-06	6.57319
PALM3	-1.01559	7.35385	-6.56519	2.4077e-07	1.81218e-06	6.56057
C1R	-1.14944	11.6943	-6.56138	2.43364e-07	1.82978e-06	6.54985
FCGRT	1.28343	9.96633	6.55847	2.45362e-07	1.84289e-06	6.54167
PLA2G4A	1.33004	5.2883	6.55596	2.47105e-07	1.85406e-06	6.53459
CKS2	1.98361	8.66707	6.55149	2.50233e-07	1.87623e-06	6.52201
TM6SF2	-1.11014	6.30789	-6.54958	2.51584e-07	1.8857e-06	6.51662
LOC100505812	1.33853	6.1694	6.53914	2.59094e-07	1.93596e-06	6.4872
EVA1A	-2.64994	8.12414	-6.53815	2.59817e-07	1.94002e-06	6.48441
ACSS2	-1.04014	8.76736	-6.53162	2.64637e-07	1.97262e-06	6.46602
PIGV	-1.01272	7.9859	-6.53128	2.64891e-07	1.97383e-06	6.46507
CXCL12	1.39156	10.9961	6.52652	2.68471e-07	1.99642e-06	6.45164
AGTR1	-1.02039	9.01089	-6.51904	2.7419e-07	2.03402e-06	6.43055
PDGFRB	1.02017	7.05826	6.51355	2.78464e-07	2.06109e-06	6.41508
TKT	1.03025	7.0011	6.5135	2.78505e-07	2.06109e-06	6.41494
GPX7	1.14536	5.81614	6.51033	2.81007e-07	2.07677e-06	6.40599
HYAL1	-1.4037	9.33707	-6.50443	2.8572e-07	2.10657e-06	6.38935
ZBED9	-1.18878	4.86487	-6.4885	2.98849e-07	2.19902e-06	6.34442
TRMT11	-1.12106	8.82291	-6.48192	3.0445e-07	2.23704e-06	6.32585
RP11-1151B14.3	-1.60371	7.27245	-6.48076	3.05452e-07	2.24288e-06	6.32257
FCGR1B	2.17887	6.78207	6.47925	3.06757e-07	2.25056e-06	6.31831
LOC728040	-1.63187	6.73002	-6.47876	3.07183e-07	2.25178e-06	6.31692
EMR1	1.53503	7.27289	6.47706	3.08654e-07	2.26026e-06	6.31214
KANK4	-2.36828	6.26088	-6.47503	3.10426e-07	2.27183e-06	6.30642
CYP2B6	-2.07064	6.97644	-6.47457	3.10835e-07	2.27393e-06	6.3051
SLC19A2	-1.64989	8.75531	-6.47392	3.11403e-07	2.27731e-06	6.30327
F9	-5.07595	11.0944	-6.47352	3.11756e-07	2.27912e-06	6.30214
MMD	1.14786	7.70864	6.46441	3.19882e-07	2.3338e-06	6.27641
SORD	-2.28996	8.71055	-6.46342	3.2077e-07	2.3387e-06	6.27364
NOSTRIN	1.30031	7.48197	6.45639	3.27205e-07	2.37762e-06	6.25378
LOC728061	-1.09462	8.3901	-6.4471	3.35901e-07	2.43427e-06	6.22755
GAS6	1.02863	8.5297	6.44463	3.38255e-07	2.45051e-06	6.22057
SRM	1.18435	7.96887	6.44437	3.385e-07	2.45147e-06	6.21984
MINPP1	-1.19765	8.00585	-6.44337	3.39465e-07	2.45681e-06	6.217
PSMB9	1.33524	9.73267	6.43779	3.44853e-07	2.49164e-06	6.20125
DMKN	1.01185	5.19885	6.43284	3.4971e-07	2.52084e-06	6.18727
SERPIND1	-4.23305	10.4468	-6.43089	3.51641e-07	2.52971e-06	6.18176
SGK2	-1.54516	7.89249	-6.42598	3.5656e-07	2.56339e-06	6.16788
AMPD3	1.11887	6.77648	6.41153	3.71422e-07	2.6614e-06	6.12705
DHRS9	1.1937	6.13785	6.40839	3.74736e-07	2.68337e-06	6.11817
CYP2C18	-2.32565	8.96229	-6.40623	3.77038e-07	2.69897e-06	6.11205
IAPP	-1.35913	5.36214	-6.40529	3.78041e-07	2.70525e-06	6.10939
ALDOB	-2.11373	8.43814	-6.40359	3.79863e-07	2.7156e-06	6.10458
ATL1	1.0425	5.63266	6.39916	3.84647e-07	2.74165e-06	6.09207
SWAP70	1.01292	6.9695	6.39369	3.90645e-07	2.77983e-06	6.0766
PLAGL1	1.44717	6.71373	6.39251	3.9195e-07	2.78637e-06	6.07327
CTH	-2.95769	8.37558	-6.36715	4.21118e-07	2.97634e-06	6.00152
RAPH1	-1.23379	8.39945	-6.35694	4.33465e-07	3.05046e-06	5.97264
SPC25	1.2529	3.6746	6.33952	4.5539e-07	3.1923e-06	5.92333
IL17RB	-1.63745	8.52166	-6.33809	4.57238e-07	3.20422e-06	5.91928
HMGCS2	-3.51565	9.22919	-6.33752	4.57977e-07	3.20734e-06	5.91767
PC	-2.35949	8.60065	-6.33682	4.58885e-07	3.21264e-06	5.91569
NUSAP1	1.23241	6.91929	6.33612	4.59803e-07	3.21803e-06	5.91369
ANXA4	1.28535	11.3703	6.32212	4.78407e-07	3.34067e-06	5.87405
ASL	-1.72513	10.2987	-6.31038	4.94601e-07	3.43823e-06	5.84079
AGPAT2	-1.06485	8.34856	-6.30725	4.99005e-07	3.46551e-06	5.83193
TSPAN4	1.01208	7.12134	6.29963	5.09901e-07	3.53551e-06	5.81035
PLA2G12B	-2.00051	7.2155	-6.29931	5.10373e-07	3.53765e-06	5.80942
NEDD4	-1.04601	7.84195	-6.29299	5.19598e-07	3.59002e-06	5.79152
APOB	-2.40266	9.59448	-6.29143	5.21902e-07	3.60257e-06	5.7871
MSMO1	-1.67575	10.4682	-6.28112	5.37394e-07	3.7036e-06	5.75788
MAP3K8	1.80835	7.43731	6.27771	5.42627e-07	3.7361e-06	5.7482
PFN1	1.00289	7.89008	6.2556	5.77759e-07	3.9538e-06	5.68552
DDX39A	1.12146	8.64624	6.25006	5.86919e-07	4.00288e-06	5.66981
NID2	1.51479	7.60047	6.23127	6.19105e-07	4.20122e-06	5.61648
EFNB2	1.03575	8.31398	6.22393	6.32154e-07	4.27237e-06	5.59565
RSPO3	1.28434	8.29368	6.2175	6.43799e-07	4.34293e-06	5.57742
CXCR2	1.23241	5.96704	6.21478	6.488e-07	4.37531e-06	5.56969
HIF1A	1.45795	12.1115	6.20771	6.61977e-07	4.45169e-06	5.54961
SOX9	1.88415	5.8572	6.20247	6.71901e-07	4.50863e-06	5.53475
BHMT2	-2.57836	7.93046	-6.19448	6.87332e-07	4.60077e-06	5.51207
TRAPPC5	1.15407	7.85908	6.19024	6.95682e-07	4.65235e-06	5.50002
CYP7A1	-3.75332	5.44022	-6.18622	7.03685e-07	4.70151e-06	5.48859
LDLRAD3	1.00003	7.03863	6.18474	7.06647e-07	4.71984e-06	5.4844
FXYD2	1.21004	5.95086	6.18387	7.08388e-07	4.7271e-06	5.48194
ZNF468	1.09494	5.18457	6.18322	7.09705e-07	4.73443e-06	5.48009
KIAA1804	-1.56868	7.47266	-6.18173	7.12715e-07	4.75158e-06	5.47586
BC041025	1.67788	6.60555	6.17191	7.32919e-07	4.87427e-06	5.44795
CYP2C8	-1.88007	7.65537	-6.17095	7.34921e-07	4.88378e-06	5.44523
RP11-250B2.6	-1.53712	4.83311	-6.16995	7.37016e-07	4.8955e-06	5.44238
HAO1	-3.57052	9.44236	-6.15606	7.66718e-07	5.07567e-06	5.40293
TF	-2.30593	9.98859	-6.14824	7.83982e-07	5.18203e-06	5.3807
AIFM1	-1.21844	9.40577	-6.14687	7.87036e-07	5.19905e-06	5.37682
MX2	1.2801	7.54145	6.14346	7.94723e-07	5.24343e-06	5.36712
LINC01127	-1.57441	5.32682	-6.13522	8.13587e-07	5.35483e-06	5.3437
FCGR2B	1.53989	7.73735	6.13329	8.18072e-07	5.37945e-06	5.33821
P2RY13	1.65804	7.42457	6.12928	8.27456e-07	5.43456e-06	5.32682
LOC101928858	-1.05786	6.31089	-6.12891	8.28338e-07	5.43705e-06	5.32576
ADORA2A-AS1	-1.30222	6.35693	-6.12628	8.34556e-07	5.46627e-06	5.3183
LYPD6B	1.20363	5.59986	6.12287	8.42696e-07	5.51291e-06	5.30861
DHTKD1	-1.53099	9.45913	-6.12182	8.4522e-07	5.52776e-06	5.30562
SRGN	1.38729	8.53462	6.11905	8.5193e-07	5.56324e-06	5.29773
SOCS2	-1.40276	6.76044	-6.1178	8.54952e-07	5.57961e-06	5.29419
ACP5	1.86102	8.00638	6.11686	8.57248e-07	5.59122e-06	5.29152
CPN2	-2.20849	8.86552	-6.11527	8.61151e-07	5.61499e-06	5.28698
NAT2	-2.6433	9.19384	-6.11427	8.63595e-07	5.62753e-06	5.28415
EZH2	1.40901	6.60718	6.11328	8.66052e-07	5.63885e-06	5.28132
CMYA5	-1.05544	5.51345	-6.10676	8.82288e-07	5.73639e-06	5.26278
DPP4	-1.52232	6.75971	-6.1067	8.8242e-07	5.73639e-06	5.26263
LOC101929272	1.45903	4.12298	6.10611	8.83923e-07	5.74444e-06	5.26093
WNK3	-1.02684	5.15583	-6.1046	8.87731e-07	5.76573e-06	5.25664
LDOC1	1.12086	7.59052	6.10224	8.9371e-07	5.7976e-06	5.24994
ZNF267	1.14416	6.94237	6.09904	9.01899e-07	5.84197e-06	5.24084
WASF3	-1.33274	7.36398	-6.09854	9.03179e-07	5.84852e-06	5.23942
NAT1	-1.16412	8.24551	-6.09538	9.1135e-07	5.89438e-06	5.23043
ETNPPL	-3.61477	8.92886	-6.09	9.2543e-07	5.97652e-06	5.21513
SLC16A1	-1.22272	6.74127	-6.08709	9.33137e-07	6.0209e-06	5.20685
ABCB10	-1.05692	7.8674	-6.08588	9.36382e-07	6.04004e-06	5.20339
TM7SF2	-1.36132	7.22571	-6.07787	9.57992e-07	6.16841e-06	5.18062
IGFBP1	-1.73681	7.24215	-6.07501	9.65841e-07	6.2134e-06	5.17247
PHLDA2	1.05302	4.94348	6.07438	9.67583e-07	6.22091e-06	5.17068
EPS8L3	1.37024	6.17516	6.07265	9.72353e-07	6.24787e-06	5.16577
MATR3	1.15313	5.92617	6.07216	9.7373e-07	6.25116e-06	5.16436
ADH1A	-4.047	10.6334	-6.06904	9.82412e-07	6.2957e-06	5.1555
UBE2QL1	-1.03832	5.04053	-6.06549	9.92433e-07	6.35615e-06	5.14537
PAPSS2	-1.03145	9.74719	-6.06042	1.00688e-06	6.42969e-06	5.13094
SGPP1	-1.12053	7.01601	-6.05527	1.02178e-06	6.51134e-06	5.11629
IL2RB	1.07283	7.55796	6.05103	1.0342e-06	6.57638e-06	5.10423
LOC285812	-1.0505	7.43501	-6.05096	1.03441e-06	6.57638e-06	5.10403
NME5	1.19227	5.55268	6.04963	1.03833e-06	6.5944e-06	5.10026
PDE3B	-1.13813	6.7032	-6.03661	1.07763e-06	6.81112e-06	5.06319
HTR2B	1.52886	6.64223	6.03178	1.09258e-06	6.89357e-06	5.04944
CDC42EP5	1.7697	5.28091	6.0295	1.09973e-06	6.93464e-06	5.04294
WNT2	1.03413	5.72625	6.02869	1.10228e-06	6.94668e-06	5.04063
KCNA3	1.52637	4.54059	6.02658	1.10892e-06	6.98652e-06	5.03463
UGT2B15	-1.68245	10.3525	-6.02167	1.12458e-06	7.06665e-06	5.02064
CABYR	1.10965	4.62111	6.02133	1.12566e-06	7.07136e-06	5.01969
SLC10A1	-3.25084	9.29035	-6.0169	1.13998e-06	7.14269e-06	5.00707
SERPINA5	-1.98342	9.55514	-6.01541	1.14485e-06	7.16906e-06	5.00282
GCH1	-1.31871	10.8807	-6.00928	1.16507e-06	7.28512e-06	4.98536
GPR146	-1.08045	6.62573	-6.00685	1.17317e-06	7.33158e-06	4.97844
RAPGEF4	-1.78272	5.91033	-6.00518	1.17878e-06	7.36448e-06	4.97369
GRPEL1	-1.06234	9.29673	-6.00352	1.18437e-06	7.393e-06	4.96897
PLS1	-1.08091	8.63586	-5.97658	1.27909e-06	7.93396e-06	4.89222
SEC14L2	-1.53694	6.46969	-5.97612	1.28078e-06	7.94216e-06	4.89091
PRAM1	1.25044	6.00916	5.97548	1.28315e-06	7.95459e-06	4.88906
GBE1	-1.3015	11.0106	-5.9744	1.28711e-06	7.97683e-06	4.88599
TLR8	1.25312	6.20264	5.9661	1.31797e-06	8.14711e-06	4.86236
GABRP	2.28762	5.69857	5.96266	1.33102e-06	8.22306e-06	4.85254
PLS3	-1.20492	11.0561	-5.9615	1.33544e-06	8.245e-06	4.84923
IL2RG	1.29266	6.38818	5.96133	1.33609e-06	8.245e-06	4.84874
GIMAP6	1.07134	7.7713	5.9584	1.34733e-06	8.30723e-06	4.84039
CCR10	1.44996	4.45072	5.9563	1.35543e-06	8.35245e-06	4.83441
MTCH2	-1.01496	9.67773	-5.9513	1.37492e-06	8.45808e-06	4.82018
CYP1B1	1.08065	7.41309	5.948	1.38797e-06	8.5287e-06	4.81076
TUBB2B	1.55524	5.10187	5.9446	1.40149e-06	8.60446e-06	4.80109
PODXL	1.18423	7.3019	5.94036	1.41862e-06	8.69729e-06	4.78898
TRAPPC1	1.22224	6.53106	5.92647	1.47607e-06	9.02395e-06	4.74939
HHIP	1.01319	6.14265	5.9235	1.48868e-06	9.09333e-06	4.74091
GJB2	-2.36777	7.35483	-5.92103	1.49921e-06	9.14652e-06	4.73388
ECI2	-1.66028	10.374	-5.92073	1.5005e-06	9.15004e-06	4.73303
SMIM2-AS1	-1.11546	4.82855	-5.91873	1.50909e-06	9.19208e-06	4.72734
MPDZ	-1.31125	8.95872	-5.91677	1.51758e-06	9.2386e-06	4.72174
ZG16	-2.36524	6.56765	-5.91535	1.52378e-06	9.2737e-06	4.71768
ACOX2	-2.13311	9.36775	-5.90648	1.56292e-06	9.48791e-06	4.6924
ROMO1	1.02067	9.07011	5.90637	1.56341e-06	9.48828e-06	4.69208
NXN	1.23764	8.60068	5.90281	1.57942e-06	9.58002e-06	4.68193
CYP4F12	-1.20497	8.34494	-5.90268	1.58001e-06	9.58096e-06	4.68155
MIR3916	1.03521	4.06582	5.90247	1.58093e-06	9.58383e-06	4.68097
CA5A	-1.98174	7.35686	-5.89536	1.61343e-06	9.75355e-06	4.66069
MT1X	-1.1917	12.5567	-5.89137	1.63198e-06	9.8602e-06	4.64929
ACSL1	-1.79962	11.1246	-5.86743	1.7477e-06	1.04833e-05	4.58101
FAM50A	1.06563	8.30466	5.86086	1.78089e-06	1.06588e-05	4.56226
SREBF1	-1.03803	7.53447	-5.85017	1.8362e-06	1.09425e-05	4.53178
FBXO17	-1.01922	8.04925	-5.85014	1.83638e-06	1.09425e-05	4.53168
ATF5	-1.45209	7.99033	-5.84979	1.83823e-06	1.09505e-05	4.53068
MT1G	-1.24908	9.1119	-5.84824	1.84639e-06	1.09901e-05	4.52626
NAMPT	-1.27306	9.3234	-5.84697	1.85312e-06	1.10271e-05	4.52264
GCKR	-1.4775	8.55481	-5.84677	1.85418e-06	1.10276e-05	4.52207
EVA1C	1.49782	7.0104	5.8453	1.86201e-06	1.10617e-05	4.51787
TAT	-1.89559	7.52645	-5.84269	1.87597e-06	1.11385e-05	4.51043
CCL19	1.95929	7.3104	5.84164	1.88161e-06	1.11659e-05	4.50743
FTX	1.35618	8.46825	5.83486	1.9185e-06	1.1359e-05	4.48808
MXRA5	1.0853	8.06854	5.83375	1.92459e-06	1.13835e-05	4.48493
MAT1A	-3.30073	10.8672	-5.82463	1.97553e-06	1.16657e-05	4.4589
SLC39A5	-1.44981	7.01958	-5.82034	1.99996e-06	1.18003e-05	4.44665
TPX2	1.2144	5.98573	5.81762	2.01562e-06	1.18862e-05	4.43888
RNF128	-1.36184	10.515	-5.81609	2.02447e-06	1.19352e-05	4.43452
CLDN10	1.82304	7.14506	5.80749	2.07494e-06	1.21995e-05	4.40998
GGH	-1.96433	10.4886	-5.7988	2.12731e-06	1.24668e-05	4.38515
FAM3B	1.52098	5.96896	5.79276	2.16445e-06	1.26639e-05	4.36791
CEACAM6	1.22018	5.20144	5.78991	2.18217e-06	1.27537e-05	4.35979
PRTFDC1	1.55325	6.54471	5.7884	2.19163e-06	1.28056e-05	4.35548
ME1	1.05753	6.57994	5.78248	2.22914e-06	1.30149e-05	4.33857
MIR3682	-1.26367	6.73495	-5.78246	2.22925e-06	1.30149e-05	4.33853
INMT	1.41614	8.26869	5.7791	2.25085e-06	1.31268e-05	4.32892
SLC38A1	1.12699	7.35448	5.77484	2.27851e-06	1.32702e-05	4.31676
HMGCR	-1.19418	8.41777	-5.77028	2.30848e-06	1.34195e-05	4.30374
PLAC8	1.64669	8.75313	5.76256	2.36013e-06	1.36941e-05	4.2817
GEM	2.02812	8.43493	5.76206	2.36351e-06	1.371e-05	4.28028
DAK	-1.21205	6.32045	-5.75723	2.39649e-06	1.3879e-05	4.26648
MLKL	1.04469	7.46191	5.75439	2.4161e-06	1.39813e-05	4.25836
MAMDC4	-1.02821	7.31099	-5.75109	2.43905e-06	1.40704e-05	4.24894
DIO1	-3.38115	9.33988	-5.75106	2.43929e-06	1.40704e-05	4.24885
ADH4	-2.26309	7.32941	-5.75026	2.44489e-06	1.40952e-05	4.24656
ADH6	-2.92721	9.05467	-5.74851	2.45718e-06	1.41548e-05	4.24157
LRG1	-2.72869	11.4225	-5.74594	2.47535e-06	1.42515e-05	4.23423
FOXF1	1.02995	6.2365	5.74585	2.47595e-06	1.42515e-05	4.23399
C9orf91	1.21426	6.63404	5.73571	2.54901e-06	1.46138e-05	4.20503
FMO3	-2.32393	10.5786	-5.72608	2.62045e-06	1.49712e-05	4.17751
REEP6	-1.83427	9.36182	-5.72586	2.62206e-06	1.49731e-05	4.1769
CDK1	1.08077	5.17632	5.71845	2.6784e-06	1.52546e-05	4.15573
FETUB	-2.79283	5.70743	-5.71353	2.71644e-06	1.54429e-05	4.14169
MST1	-1.80169	11.2506	-5.71287	2.72165e-06	1.54643e-05	4.13979
ITGBL1	1.44962	5.78255	5.70734	2.76517e-06	1.56951e-05	4.12399
PEMT	-1.40196	9.04557	-5.70597	2.77606e-06	1.57446e-05	4.12008
SPDYE2	1.18496	7.48245	5.70509	2.78302e-06	1.57717e-05	4.11758
SERPINA10	-3.79272	10.8464	-5.70477	2.78565e-06	1.57824e-05	4.11665
MMP1	1.05192	3.82322	5.68951	2.91027e-06	1.64154e-05	4.07308
MYH10	1.09839	9.43827	5.68766	2.9258e-06	1.64945e-05	4.06778
SCG5	-1.77042	6.30126	-5.68048	2.98669e-06	1.68115e-05	4.04728
SPATA20	1.11643	8.91226	5.67716	3.01528e-06	1.6946e-05	4.0378
DTX1	-1.03255	8.03487	-5.67392	3.04351e-06	1.70913e-05	4.02852
CNTN3	-1.34218	6.65418	-5.66999	3.078e-06	1.72716e-05	4.01731
SPAG4	1.10273	6.24949	5.667	3.1045e-06	1.74022e-05	4.00877
TXNIP	1.46745	10.3906	5.66133	3.15549e-06	1.76379e-05	3.99256
MS4A6E	1.1997	4.71412	5.65751	3.19025e-06	1.78184e-05	3.98166
AURKA	1.05979	5.80265	5.65709	3.1941e-06	1.78341e-05	3.98046
HTRA4	1.34934	5.27031	5.65699	3.19501e-06	1.78341e-05	3.98017
FST	-2.25724	7.75194	-5.65065	3.25375e-06	1.81216e-05	3.96204
NEXN	1.77013	6.85069	5.64337	3.32248e-06	1.84853e-05	3.94125
DZIP1	1.02468	5.30614	5.6414	3.34132e-06	1.85733e-05	3.93562
ENTPD5	-1.31575	7.89496	-5.63844	3.36979e-06	1.87149e-05	3.92718
SMLR1	-2.13327	7.00909	-5.63664	3.38732e-06	1.87834e-05	3.92201
LOC100129447	-1.44924	7.07178	-5.63337	3.41927e-06	1.89363e-05	3.91267
PKIB	1.91876	5.00801	5.63025	3.44999e-06	1.90869e-05	3.90377
AQP11	-1.63735	7.12669	-5.62813	3.47112e-06	1.91744e-05	3.8977
SLC16A10	-1.88242	7.20869	-5.62709	3.48152e-06	1.92269e-05	3.89472
TBX15	-1.82116	6.73417	-5.62364	3.51618e-06	1.93887e-05	3.88487
THNSL1	-1.38255	6.43906	-5.6175	3.57866e-06	1.97081e-05	3.86734
FMOD	1.20399	7.65779	5.61687	3.58518e-06	1.9739e-05	3.86553
MNDA	1.66105	7.5854	5.6149	3.6055e-06	1.98458e-05	3.85991
TPD52L1	-1.0831	8.24496	-5.61471	3.60753e-06	1.98519e-05	3.85935
PNMA1	1.13828	8.82359	5.61086	3.64759e-06	2.0052e-05	3.84836
MCEMP1	1.97473	6.92555	5.60972	3.65956e-06	2.01076e-05	3.8451
DCPS	-1.08054	8.25648	-5.60783	3.67949e-06	2.02017e-05	3.8397
ABCG5	-3.36227	9.68836	-5.60093	3.75316e-06	2.05437e-05	3.81998
SLC39A10	1.2015	7.26248	5.5984	3.7805e-06	2.06881e-05	3.81276
SAMSN1	1.26681	5.73324	5.59747	3.79067e-06	2.07333e-05	3.81009
NLRC5	1.20991	8.3605	5.59032	3.86927e-06	2.11152e-05	3.78967
CYP2A6	-2.55219	8.63028	-5.58928	3.88088e-06	2.11626e-05	3.78669
IYD	-1.99159	4.94173	-5.58396	3.94063e-06	2.14388e-05	3.7715
CDC7	1.63164	6.14091	5.58389	3.94144e-06	2.14388e-05	3.77129
EFEMP1	1.43933	6.11423	5.57041	4.09703e-06	2.22015e-05	3.73279
FILIP1L	1.00828	6.30264	5.56429	4.16983e-06	2.25227e-05	3.71527
MOGAT2	-1.28624	6.8956	-5.56062	4.21397e-06	2.27271e-05	3.7048
SIM1	-1.04768	4.05676	-5.55886	4.23532e-06	2.28309e-05	3.69978
FAM26F	1.05393	6.31968	5.54995	4.34521e-06	2.33535e-05	3.67431
S100A10	1.02798	8.18691	5.54479	4.41011e-06	2.36494e-05	3.65957
S100A12	2.526	6.51984	5.54192	4.4467e-06	2.38103e-05	3.65135
CYP2A7	-1.90617	8.89999	-5.54056	4.46402e-06	2.38939e-05	3.64749
NEURL1B	1.39882	9.43289	5.53208	4.57414e-06	2.44323e-05	3.62326
PNPLA4	-1.0293	6.98575	-5.53069	4.59256e-06	2.45246e-05	3.61926
LRRC31	-1.4408	4.42072	-5.53002	4.60136e-06	2.45655e-05	3.61736
SERPINA6	-2.02909	9.6497	-5.52513	4.66648e-06	2.4858e-05	3.60339
FKBP11	1.13684	8.94374	5.52494	4.6691e-06	2.48659e-05	3.60283
C5orf27	-2.59044	8.88954	-5.52485	4.67032e-06	2.48663e-05	3.60257
AKR1C4	-2.64156	8.08524	-5.51415	4.81615e-06	2.5561e-05	3.572
KIAA0226L	1.27498	6.2811	5.50966	4.87874e-06	2.58552e-05	3.55917
APOM	-2.53759	9.3492	-5.50832	4.89748e-06	2.59418e-05	3.55536
SLFN11	1.15882	6.25895	5.50506	4.94362e-06	2.6167e-05	3.54604
CSF2RB	1.8698	7.67126	5.50192	4.98848e-06	2.63554e-05	3.53706
AL132709.8	1.07825	5.55175	5.48942	5.17107e-06	2.72245e-05	3.50133
TNFAIP2	1.20042	7.78385	5.48305	5.26659e-06	2.76937e-05	3.48314
TRIM55	-1.59855	6.79248	-5.47759	5.35002e-06	2.80847e-05	3.46752
CHSY1	1.25119	10.1181	5.47741	5.35275e-06	2.80922e-05	3.46701
AOC1	-1.5756	5.28242	-5.47396	5.40608e-06	2.83377e-05	3.45716
PLA1A	-1.52283	6.65336	-5.46267	5.58442e-06	2.91878e-05	3.42491
CA12	1.02005	5.88167	5.45782	5.663e-06	2.95415e-05	3.41103
KLRB1	1.27254	7.65421	5.45338	5.73566e-06	2.98989e-05	3.39836
CTA-292E10.6	1.06551	5.03949	5.44692	5.84327e-06	3.03985e-05	3.3799
IL1RL1	1.20907	6.50322	5.44687	5.84414e-06	3.03985e-05	3.37975
IL32	1.48941	7.27683	5.44613	5.85654e-06	3.04484e-05	3.37764
MBL2	-3.91412	9.07976	-5.44399	5.89269e-06	3.06069e-05	3.37153
ALB	-2.59985	10.783	-5.43391	6.06596e-06	3.1394e-05	3.34274
FCN3	1.59298	11.0724	5.43372	6.06932e-06	3.14039e-05	3.34219
DAO	-1.52629	7.3584	-5.42028	6.30864e-06	3.25023e-05	3.30378
NFIL3	-1.24272	8.94508	-5.40746	6.54556e-06	3.3611e-05	3.26716
ACSL4	1.42226	5.98782	5.39828	6.72068e-06	3.43635e-05	3.24094
RTP3	-1.49527	7.43276	-5.39566	6.77151e-06	3.45908e-05	3.23346
AKR1D1	-4.18486	8.59536	-5.38584	6.96566e-06	3.54487e-05	3.20539
DGAT2	-2.04372	8.61786	-5.38283	7.02627e-06	3.5732e-05	3.19679
NEURL3	1.04973	7.59623	5.37378	7.21148e-06	3.65794e-05	3.17096
RP1-86D1.3	-1.12209	5.93884	-5.37066	7.27661e-06	3.68666e-05	3.16203
CRTAM	1.02809	4.41105	5.36623	7.36983e-06	3.72604e-05	3.14939
CRYZ	-1.1447	10.6232	-5.36569	7.38138e-06	3.73101e-05	3.14784
IL18RAP	1.23747	8.03857	5.36506	7.39482e-06	3.73693e-05	3.14603
VGLL3	1.19121	4.97319	5.35893	7.52626e-06	3.7945e-05	3.12854
PLAT	1.49912	6.22597	5.35648	7.57963e-06	3.81607e-05	3.12153
KIAA0895	-1.18315	4.91382	-5.35418	7.62995e-06	3.83962e-05	3.11496
BAAT	-2.44567	9.26222	-5.34634	7.80397e-06	3.91809e-05	3.09257
FSTL1	1.12333	8.40507	5.34522	7.82912e-06	3.9298e-05	3.08938
SLC22A3	-1.10653	7.93585	-5.33831	7.98625e-06	3.99848e-05	3.06966
BEX2	1.42106	6.13319	5.33773	7.99977e-06	4.00432e-05	3.06798
SLC17A1	-1.05646	4.8577	-5.33616	8.03588e-06	4.02059e-05	3.06351
UPP1	1.03819	7.57578	5.33616	8.03598e-06	4.02059e-05	3.0635
SSUH2	1.29855	6.26665	5.32952	8.1909e-06	4.08488e-05	3.04455
HBD	1.37873	6.15838	5.32746	8.23958e-06	4.10633e-05	3.03866
MOGAT1	-1.2916	6.92961	-5.32664	8.25899e-06	4.11316e-05	3.03633
EHF	1.10312	4.74495	5.32289	8.3486e-06	4.1492e-05	3.02562
TMEM53	-1.03591	8.55074	-5.31537	8.53121e-06	4.23024e-05	3.00415
ANO1	-1.10505	6.15693	-5.30694	8.74062e-06	4.32319e-05	2.98009
ASGR2	-1.64835	10.7056	-5.29548	9.03377e-06	4.44888e-05	2.94736
GPR183	1.21962	7.01754	5.28892	9.2058e-06	4.52434e-05	2.92864
HGF	1.11503	7.21814	5.2863	9.27565e-06	4.55454e-05	2.92115
SELL	1.6191	7.47704	5.28055	9.43037e-06	4.62131e-05	2.90474
TENM2	-2.31328	6.1012	-5.28012	9.44202e-06	4.62469e-05	2.90351
ADM	1.12222	9.3332	5.27982	9.45003e-06	4.62757e-05	2.90267
CCL2	1.69038	7.81178	5.27949	9.45916e-06	4.62994e-05	2.90171
GSTT2	-1.66651	5.78221	-5.27647	9.54155e-06	4.66796e-05	2.89311
ALDH3A1	2.64534	5.75309	5.25245	1.02244e-05	4.9697e-05	2.82455
SLITRK3	-1.56495	4.48352	-5.24223	1.05295e-05	5.1031e-05	2.7954
FRY	-1.0061	6.43344	-5.231	1.08753e-05	5.25657e-05	2.76336
ACADM	-1.29914	10.1605	-5.22192	1.11634e-05	5.3838e-05	2.73744
CLMN	-1.03225	7.29564	-5.21888	1.12615e-05	5.42384e-05	2.72877
GLIS2	1.04983	7.43479	5.21725	1.13144e-05	5.44693e-05	2.72411
RGS18	1.3312	6.34265	5.21085	1.15245e-05	5.53575e-05	2.70588
NR1I2	-1.61387	7.6714	-5.20402	1.17535e-05	5.63948e-05	2.68638
TCEAL3	1.02627	8.82253	5.19243	1.21519e-05	5.81906e-05	2.65333
CPNE5	1.31727	6.36366	5.19049	1.22201e-05	5.84781e-05	2.64779
NR0B2	-1.28227	7.90167	-5.18897	1.22735e-05	5.87209e-05	2.64347
RBP4	-1.94716	10.0666	-5.17536	1.27636e-05	6.08907e-05	2.60466
CDC25B	1.02928	8.66659	5.16928	1.29888e-05	6.17609e-05	2.58734
ACSS3	-1.14236	7.96661	-5.16885	1.30049e-05	6.18104e-05	2.58611
SERPINA3	-1.17243	13.6334	-5.15758	1.34334e-05	6.36235e-05	2.55399
UCA1	1.23169	6.45005	5.15629	1.34834e-05	6.37767e-05	2.55031
CLDN2	1.70376	9.66186	5.14228	1.40382e-05	6.61407e-05	2.51036
ELOVL6	-1.50127	7.73472	-5.13188	1.44644e-05	6.79859e-05	2.48074
GCAT	-1.21311	8.24157	-5.11345	1.52521e-05	7.13016e-05	2.42822
TTR	-2.89545	11.3545	-5.1094	1.54306e-05	7.20274e-05	2.4167
APOC2	-1.5884	7.16016	-5.10389	1.56772e-05	7.30957e-05	2.401
CXCL8	2.1361	6.70042	5.10004	1.58516e-05	7.37858e-05	2.39004
TRIM16	1.45526	6.03284	5.09971	1.58666e-05	7.38395e-05	2.38911
MIR143HG	1.20936	7.00058	5.09359	1.61483e-05	7.50376e-05	2.37169
ECHS1	-1.04498	12.2688	-5.08799	1.64105e-05	7.60929e-05	2.35574
GJA1	1.40601	8.52755	5.08559	1.65242e-05	7.65871e-05	2.3489
S100P	1.90802	7.08233	5.08296	1.665e-05	7.71208e-05	2.34139
FHL2	1.38208	7.52087	5.08013	1.67857e-05	7.76663e-05	2.33336
SELE	-2.3883	5.96991	-5.07678	1.69483e-05	7.83513e-05	2.32382
TMEM14A	-1.25457	10.0746	-5.07105	1.72301e-05	7.95864e-05	2.30749
ERRFI1	-1.38355	11.8556	-5.05661	1.79605e-05	8.27661e-05	2.2664
TMEM200A	1.91162	5.68332	5.05004	1.83028e-05	8.42895e-05	2.24772
ARMCX1	1.06267	7.63212	5.03434	1.9148e-05	8.77895e-05	2.20305
LGALS2	1.1926	5.87382	5.03384	1.91758e-05	8.78798e-05	2.20162
GNPNAT1	-1.15797	9.52175	-5.02982	1.93985e-05	8.88441e-05	2.19019
DQ570835	1.09212	6.46571	5.02878	1.94565e-05	8.90343e-05	2.18724
DDC	-1.0947	6.7373	-5.02814	1.94927e-05	8.91814e-05	2.1854
RND1	-2	7.79725	-5.028	1.95001e-05	8.91962e-05	2.18502
RAB27A	-1.00325	8.97878	-5.01925	1.99973e-05	9.12775e-05	2.16012
GPT2	-1.69327	8.10829	-4.99948	2.11663e-05	9.59262e-05	2.10392
DHCR7	-1.22869	8.45713	-4.97452	2.27403e-05	0.000102225	2.03299
LOC102723864	-1.83979	7.034	-4.96478	2.33857e-05	0.00010467	2.00532
CETP	1.70352	8.43412	4.96149	2.36076e-05	0.000105533	1.99598
SLC25A47	-2.12325	8.4546	-4.95624	2.39667e-05	0.000106939	1.98106
CYP2B7P	-2.77948	6.44162	-4.94623	2.46655e-05	0.000109763	1.95265
PRKAB2	-1.19196	7.46972	-4.94547	2.47194e-05	0.000109958	1.95049
LCN2	1.50281	7.09018	4.93929	2.5162e-05	0.000111743	1.93295
RAB15	-1.11608	7.89901	-4.92806	2.59868e-05	0.000115099	1.90108
BCL2A1	1.4906	5.01151	4.91895	2.66757e-05	0.000117813	1.87523
GSTZ1	-1.36441	8.66575	-4.91794	2.67535e-05	0.000118108	1.87235
FAT1	1.47557	9.29089	4.90291	2.79334e-05	0.000122791	1.82971
SORCS2	-1.02832	6.28242	-4.88053	2.97866e-05	0.000129961	1.76626
TMEM27	-1.41626	6.81015	-4.87705	3.00854e-05	0.00013108	1.7564
FOXQ1	1.94674	7.5072	4.83932	3.35257e-05	0.000144241	1.6495
LACTB2	-1.33822	8.63827	-4.82601	3.48298e-05	0.00014897	1.61184
TRIM22	1.31452	8.88827	4.8185	3.55888e-05	0.00015194	1.59056
SLPI	-1.07836	8.54598	-4.80026	3.74991e-05	0.000158998	1.53897
[truncated: 197 more rows]

## Sheet: GSE96851
id	logFC	AveExpr	t	P.Value	adj.P.Val	B
PPP1R1A	-3.3785	6.74055	-27.1399	3.71904e-25	7.11419e-21	47.0525
IGLL3P	3.50014	9.90113	26.4231	9.12438e-25	7.11419e-21	46.1993
IGLV1-44	2.92086	7.20437	26.3622	9.85617e-25	7.11419e-21	46.1258
ST3GAL6	-1.96333	5.97699	-24.2858	1.51968e-23	7.02771e-20	43.5058
ACAT1	-1.44168	7.05552	-24.2379	1.62273e-23	7.02771e-20	43.4426
ALDH2	-1.79114	12.0132	-23.921	2.51069e-23	9.06109e-20	43.0221
KRT23	4.19332	6.42013	22.9491	9.89657e-23	3.02771e-19	41.6966
IGLL5	3.88115	8.01722	22.8286	1.1772e-22	3.02771e-19	41.5285
GFRA1	-2.15451	6.21409	-22.7525	1.31416e-22	3.02771e-19	41.4218
TMSB4X	2.14066	12.7177	22.7098	1.39822e-22	3.02771e-19	41.3617
PVRL3	-2.32054	6.67972	-22.0991	3.42683e-22	6.74586e-19	40.4914
CLIC1	2.17189	10.1906	21.8223	5.18177e-22	9.3505e-19	40.0892
PDLIM1	1.49255	11.5299	21.6967	6.26047e-22	1.0428e-18	39.9051
PLGLB2	-3.08715	5.21408	-21.597	7.27908e-22	1.08781e-18	39.7583
LGALS1	2.789	9.76919	21.5742	7.53538e-22	1.08781e-18	39.7246
PLA2G7	4.11628	8.00521	21.4088	9.6917e-22	1.31165e-18	39.4793
ANXA2P2	2.66945	10.7445	21.2797	1.18107e-21	1.5044e-18	39.2865
SLC6A1	-4.85229	7.0816	-21.0106	1.78892e-21	2.15207e-18	38.8813
IGLJ3	2.22644	6.80313	20.9312	2.02391e-21	2.30662e-18	38.7607
SEL1L3	1.97904	6.83471	20.8782	2.19832e-21	2.38012e-18	38.68
PRR11	1.6047	9.53104	20.8348	2.35254e-21	2.42581e-18	38.6137
IL1RAP	-3.51693	8.15412	-20.5029	3.96619e-21	3.90382e-18	38.1029
FTH1P5	1.2672	13.4258	20.4739	4.1525e-21	3.90949e-18	38.058
TMSB10	3.05291	12.0513	20.4059	4.62612e-21	4.17391e-18	37.9523
KRT19	2.85851	5.88331	19.8765	1.0842e-20	9.39087e-18	37.1177
AVPR1A	-2.95327	5.72916	-19.7218	1.39555e-20	1.16228e-17	36.87
ST6GAL1	-1.96042	6.99874	-19.571	1.78791e-20	1.40195e-17	36.6267
ACACB	-1.44461	8.28822	-19.5626	1.81281e-20	1.40195e-17	36.6132
RHOBTB1	2.48378	8.45345	19.5228	1.93576e-20	1.44541e-17	36.5487
KCND3	-1.28458	5.71984	-19.4956	2.0247e-20	1.46143e-17	36.5046
2022-03-02	-2.728	8.82343	-19.3768	2.46551e-20	1.7222e-17	36.311
YWHAB	1.27486	10.1959	19.3036	2.78486e-20	1.88448e-17	36.1913
ANXA2	2.0991	9.23733	19.2229	3.18651e-20	2.09028e-17	36.0589
KLF15	-1.31761	7.18887	-19.2053	3.28204e-20	2.09028e-17	36.0298
TACC3	2.06794	6.72397	19.1351	3.69203e-20	2.28421e-17	35.914
PID1	-1.18469	5.46743	-19.0424	4.31508e-20	2.59552e-17	35.7606
SMOC1	-2.03109	6.83679	-18.9284	5.23186e-20	3.06191e-17	35.571
CFHR3	-3.60475	6.37264	-18.8028	6.4765e-20	3.68366e-17	35.3609
AKR1B1	2.8409	9.35593	18.7887	6.63446e-20	3.68366e-17	35.3372
TMEM220	-2.48786	8.18027	-18.6169	8.90223e-20	4.81922e-17	35.0475
CCL5	3.07062	7.71256	18.5818	9.45458e-20	4.9934e-17	34.9882
IGLC1	2.40265	8.16014	18.5366	1.02208e-19	5.26955e-17	34.9114
FZD5	-1.78794	7.93574	-18.4761	1.13457e-19	5.71348e-17	34.8084
OSBPL3	2.4825	6.28564	18.3896	1.31797e-19	6.47721e-17	34.6607
GNMT	-5.62285	7.47103	-18.3729	1.35672e-19	6.47721e-17	34.6321
COL4A2	3.34007	8.62797	18.3648	1.37597e-19	6.47721e-17	34.6182
SGK223	2.21156	7.66199	18.3328	1.4545e-19	6.70123e-17	34.5634
CCL18	3.00396	8.12062	18.2568	1.66061e-19	7.49144e-17	34.4327
COL4A1	2.96761	9.17083	18.1679	1.93972e-19	8.57198e-17	34.2794
S100A11	3.55835	7.72276	18.1422	2.02932e-19	8.7886e-17	34.2348
KLHL6	1.84281	5.19832	18.0479	2.39509e-19	1.01693e-16	34.0712
COQ10A	-1.71785	8.0175	-17.8981	3.1214e-19	1.29982e-16	33.8096
CMTM7	1.85211	7.65405	17.8831	3.20543e-19	1.30963e-16	33.7833
CMTM8	-1.92605	8.12861	-17.8182	3.59717e-19	1.44246e-16	33.6694
FER1L4	1.54374	5.26258	17.7584	4.00183e-19	1.57556e-16	33.5641
LPA	-5.63939	7.27599	-17.6745	4.65026e-19	1.79816e-16	33.4156
EIF3D	1.43498	10.2371	17.6011	5.30447e-19	2.01514e-16	33.2855
C12orf75	3.17036	6.26287	17.5817	5.49293e-19	2.05076e-16	33.2509
LCMT1	1.22521	8.43382	17.5573	5.73976e-19	2.10659e-16	33.2075
MMP7	5.7607	8.34932	17.5451	5.86731e-19	2.11751e-16	33.1857
C4orf48	2.71138	8.43933	17.5133	6.21375e-19	2.17565e-16	33.129
MFI2	1.072	5.69553	17.5119	6.22935e-19	2.17565e-16	33.1265
SLC25A6	1.65221	10.8196	17.4222	7.3263e-19	2.47881e-16	32.966
COL1A2	3.48225	9.58789	17.4009	7.615e-19	2.52169e-16	32.9278
MZB1	4.2285	7.9701	17.3922	7.73641e-19	2.52169e-16	32.9121
IL18	3.04132	6.50423	17.3875	7.80242e-19	2.52169e-16	32.9037
MAPK13	2.10136	6.67598	17.2772	9.53737e-19	3.03709e-16	32.705
CD97	2.26761	8.43702	17.2075	1.08339e-18	3.39996e-16	32.5788
TENM1	-2.39731	5.38741	-17.1965	1.10533e-18	3.41925e-16	32.559
WISP1	1.55173	5.41561	17.1837	1.13165e-18	3.43389e-16	32.5357
CECR2	-1.20969	5.71215	-17.1788	1.14177e-18	3.43389e-16	32.5268
TRBC1	3.14342	8.27466	17.1209	1.26987e-18	3.76682e-16	32.4215
NPC2	2.47966	11.2206	17.1034	1.31146e-18	3.83761e-16	32.3896
SLC16A2	-2.00034	7.34041	-17.0739	1.38456e-18	3.99751e-16	32.3359
THEMIS2	2.81718	7.36815	17.0604	1.4193e-18	4.01294e-16	32.3113
CHST11	1.55651	6.54914	17.0573	1.42752e-18	4.01294e-16	32.3056
MRPS21	1.08326	10.2689	17.0505	1.4455e-18	4.01294e-16	32.2932
EPB41L5	-2.08809	6.71038	-17.0277	1.50759e-18	4.13233e-16	32.2515
ARPC1B	2.36534	9.99121	17.0166	1.53894e-18	4.13728e-16	32.2312
CD3D	2.55248	8.3111	17.0135	1.54761e-18	4.13728e-16	32.2256
WFDC1	2.3204	7.4323	17.0028	1.57864e-18	4.16875e-16	32.2059
C1S	-2.18631	9.71256	-16.9685	1.68202e-18	4.33772e-16	32.1431
LDHB	2.39139	11.0682	16.9683	1.68269e-18	4.33772e-16	32.1427
ALDH6A1	-2.87318	7.86277	-16.9196	1.84154e-18	4.69138e-16	32.0533
RACGAP1	2.80134	6.98862	16.8893	1.94801e-18	4.888e-16	31.9976
C19orf33	2.11636	5.21669	16.8847	1.96467e-18	4.888e-16	31.9891
IGF1	-2.25065	7.33872	-16.8788	1.98644e-18	4.888e-16	31.9782
PAIP2B	-2.06035	6.60469	-16.8601	2.05663e-18	5.00385e-16	31.9438
FCRL5	2.44511	5.47111	16.8538	2.08097e-18	5.00682e-16	31.9321
MTMR4	-1.41413	8.77686	-16.7634	2.4632e-18	5.86133e-16	31.7649
DEF6	1.22401	6.28669	16.7343	2.60093e-18	6.12179e-16	31.711
SERPINE2	1.17887	6.44389	16.6994	2.77642e-18	6.29116e-16	31.6462
PCOLCE2	-3.64882	6.80252	-16.699	2.77836e-18	6.29116e-16	31.6456
TIMP1	3.43767	11.4113	16.6986	2.78059e-18	6.29116e-16	31.6448
SYTL1	1.63845	6.00527	16.697	2.7891e-18	6.29116e-16	31.6417
ANKRD36BP2	2.32272	5.27104	16.6775	2.89309e-18	6.45846e-16	31.6054
ANP32B	1.00584	10.824	16.6465	3.06615e-18	6.65342e-16	31.5478
ABCA6	-2.46803	7.973	-16.646	3.0689e-18	6.65342e-16	31.5469
SLCO4C1	-1.8639	4.69226	-16.6454	3.0726e-18	6.65342e-16	31.5457
MIAT	1.42254	6.04693	16.5826	3.45829e-18	7.41444e-16	31.4284
MCM5	1.64181	7.36738	16.5535	3.65274e-18	7.75455e-16	31.3741
GPR125	-2.0305	6.1262	-16.4829	4.17426e-18	8.77568e-16	31.2417
ARHGAP9	2.26994	7.13429	16.4515	4.43046e-18	9.22474e-16	31.1826
GNE	-2.76442	9.68468	-16.4377	4.54764e-18	9.37853e-16	31.1567
HAO2	-4.78205	7.53844	-16.4263	4.64793e-18	9.49492e-16	31.135
CD52	3.65479	7.44109	16.4115	4.78035e-18	9.67418e-16	31.1072
VTCN1	2.83162	6.04481	16.3561	5.31174e-18	1.065e-15	31.0025
TSPAN12	-1.27985	6.80745	-16.3487	5.38672e-18	1.07013e-15	30.9886
KIAA1958	-1.06757	6.30877	-16.2928	5.99301e-18	1.17869e-15	30.8827
COL5A1	3.03295	7.93148	16.2885	6.04204e-18	1.17869e-15	30.8746
EPCAM	3.96272	8.79717	16.2638	6.33504e-18	1.22481e-15	30.8276
CD2	2.80734	7.50328	16.2465	6.54846e-18	1.25487e-15	30.7947
SFXN3	1.30047	6.40517	16.2398	6.63297e-18	1.25992e-15	30.782
CTSE	2.57319	6.46509	16.2304	6.75293e-18	1.27155e-15	30.7642
ITGA2	2.03458	5.38553	16.2258	6.81286e-18	1.27177e-15	30.7554
UBASH3B	1.00584	4.89526	16.1899	7.29788e-18	1.35067e-15	30.6871
FTH1	1.5329	12.2184	16.1618	7.70416e-18	1.41378e-15	30.6333
KBTBD11	-1.79726	6.91527	-16.1321	8.15678e-18	1.48252e-15	30.5766
DTL	1.69753	5.85156	16.1283	8.21569e-18	1.48252e-15	30.5694
IGHM	2.79665	7.86004	16.0989	8.69601e-18	1.55241e-15	30.513
CFI	-2.56381	10.1973	-16.0959	8.74639e-18	1.55241e-15	30.5072
C6	-3.13392	11.364	-16.0877	8.8858e-18	1.56433e-15	30.4915
NR5A2	-2.11022	6.21244	-16.0176	1.0174e-17	1.77667e-15	30.357
LCK	1.89332	6.97361	15.9526	1.15405e-17	1.99919e-15	30.2317
ADCY1	-1.3206	5.91656	-15.946	1.16886e-17	2.00878e-15	30.2191
SMIM14	-1.83517	8.15192	-15.9386	1.18594e-17	2.02208e-15	30.2046
LY86	2.44985	8.76963	15.9338	1.19705e-17	2.02507e-15	30.1954
HCST	1.79331	7.33826	15.9195	1.2307e-17	2.06585e-15	30.1678
ARPC3	1.54563	10.1226	15.8919	1.29873e-17	2.15191e-15	30.1143
GRN	2.60443	10.347	15.875	1.3421e-17	2.20165e-15	30.0817
ARPC2	1.61904	10.6283	15.8322	1.45894e-17	2.37532e-15	29.9987
MCC	-1.23993	7.42736	-15.774	1.63481e-17	2.64181e-15	29.8855
KARS	1.04253	11.0209	15.763	1.67047e-17	2.67944e-15	29.8641
RNASE6	3.83714	7.85067	15.7496	1.71485e-17	2.71046e-15	29.838
ADRBK2	1.86646	7.34675	15.7336	1.76963e-17	2.77678e-15	29.8067
COL1A1	1.99946	7.58779	15.671	2.00129e-17	3.09542e-15	29.6844
LXN	3.70696	7.7399	15.6655	2.0232e-17	3.10711e-15	29.6735
LILRB2	2.75483	7.4035	15.6344	2.15109e-17	3.28026e-15	29.6125
ATP2B2	-1.33502	5.57477	-15.617	2.226e-17	3.37075e-15	29.5785
TFPI	-1.29935	8.57632	-15.56	2.49163e-17	3.74678e-15	29.4663
CD72	2.44003	6.6915	15.5551	2.51571e-17	3.7569e-15	29.4568
IGKC	1.4676	6.9891	15.4818	2.90923e-17	4.31483e-15	29.3121
HLA-DMA	3.47223	9.61655	15.4748	2.95038e-17	4.34609e-15	29.2982
FANCC	-1.00451	5.47224	-15.4662	3.00093e-17	4.39068e-15	29.2813
TNFRSF1B	1.90898	8.68669	15.449	3.10577e-17	4.48349e-15	29.2471
PYHIN1	1.53368	5.66187	15.3659	3.66478e-17	5.22086e-15	29.0823
WIPF1	1.98794	6.69763	15.3575	3.72727e-17	5.27519e-15	29.0655
C1orf106	2.36104	7.08925	15.3502	3.78187e-17	5.28739e-15	29.051
OAZ1	1.35323	12.0792	15.3481	3.79744e-17	5.28739e-15	29.0469
ABCC1	1.50307	6.35753	15.3466	3.80915e-17	5.28739e-15	29.0439
PCYOX1L	1.47851	6.32	15.3401	3.85931e-17	5.32289e-15	29.0308
CFH	-1.96637	11.8758	-15.3364	3.88803e-17	5.32857e-15	29.0235
PPT1	2.30449	10.0524	15.3162	4.04779e-17	5.50631e-15	28.9834
MTFR1	-1.26613	6.33285	-15.3123	4.07978e-17	5.50631e-15	28.9755
CD300LF	2.18804	6.75885	15.3106	4.094e-17	5.50631e-15	28.9721
GZMA	3.55691	8.25658	15.2555	4.57233e-17	6.11168e-15	28.862
PIM2	1.74147	7.29239	15.2126	4.98357e-17	6.58262e-15	28.7763
RUNDC3B	-3.14192	6.73017	-15.2125	4.98545e-17	6.58262e-15	28.7759
MICAL1	2.7811	7.13679	15.2089	5.02108e-17	6.58949e-15	28.7688
CDC14B	-1.35454	6.29705	-15.1723	5.40576e-17	7.05159e-15	28.6953
DYNLT1	1.38562	11.2118	15.1494	5.66081e-17	7.34007e-15	28.6493
GZMB	3.58461	7.59521	15.1446	5.71644e-17	7.36808e-15	28.6396
COL3A1	2.83071	10.4862	15.0775	6.54675e-17	8.33902e-15	28.5045
FAM60A	1.2911	6.65134	15.046	6.97988e-17	8.8288e-15	28.4407
CECR1	3.30171	9.68384	15.0436	7.01281e-17	8.8288e-15	28.436
CAP1	1.50347	11.1622	15.0165	7.41041e-17	9.27543e-15	28.381
MIA3	-1.21432	7.2015	-15.0089	7.52472e-17	9.36438e-15	28.3658
HCLS1	2.51568	9.76862	14.9963	7.72098e-17	9.55372e-15	28.3401
SLC1A1	-1.77215	8.05369	-14.9876	7.85852e-17	9.66866e-15	28.3225
NUDT1	1.63158	6.68506	14.9626	8.26922e-17	1.01165e-14	28.2718
ABCC6P1	-2.98737	6.45215	-14.9415	8.63209e-17	1.05011e-14	28.2289
CYP39A1	-3.36935	6.37045	-14.93	8.83756e-17	1.0691e-14	28.2055
MCEE	-1.55137	8.12129	-14.9056	9.28886e-17	1.11745e-14	28.1559
DUSP4	1.53828	5.36704	14.8916	9.559e-17	1.14359e-14	28.1273
SLC38A6	1.91209	7.52926	14.8776	9.83533e-17	1.17019e-14	28.0989
FMNL2	1.61922	6.59508	14.8654	1.00853e-16	1.19338e-14	28.0739
FAM49A	2.37716	6.98556	14.8373	1.06836e-16	1.25441e-14	28.0164
VOPP1	2.22376	10.1526	14.8357	1.0717e-16	1.25441e-14	28.0133
RALA	1.38696	9.04486	14.8274	1.09018e-16	1.26918e-14	27.9963
CAPG	2.61778	6.59123	14.8154	1.11743e-16	1.29394e-14	27.9716
SEC14L1	1.3507	7.65807	14.8105	1.12861e-16	1.29995e-14	27.9617
VSIG4	3.77338	10.2376	14.7937	1.16817e-16	1.33839e-14	27.9274
GVINP1	1.76044	5.45137	14.7826	1.19516e-16	1.36211e-14	27.9046
APOOL	-1.19201	7.21759	-14.7666	1.23523e-16	1.4004e-14	27.8717
TPM1	1.17438	8.01089	14.7637	1.24256e-16	1.40138e-14	27.8658
GLIPR2	1.69024	6.63486	14.7588	1.25532e-16	1.40843e-14	27.8556
C1orf162	3.23775	9.76968	14.7365	1.31415e-16	1.46683e-14	27.81
PLEKHB2	1.12962	7.84077	14.7288	1.33512e-16	1.4826e-14	27.7942
ABCA8	-1.48199	6.202	-14.7145	1.37513e-16	1.51924e-14	27.7647
RP11-248J18.3	1.34984	4.30956	14.6847	1.46249e-16	1.60755e-14	27.7033
SLA	2.58419	8.78419	14.6513	1.56706e-16	1.7138e-14	27.6344
SYK	1.96582	6.9931	14.6198	1.67242e-16	1.81983e-14	27.5695
GPNMB	3.58344	7.5243	14.605	1.72485e-16	1.86749e-14	27.5387
ANXA10	-4.283	8.02913	-14.5994	1.74499e-16	1.8799e-14	27.5272
FIG4	1.39206	8.27067	14.58	1.81657e-16	1.94733e-14	27.4871
RPS3	1.01448	12.7029	14.5504	1.93176e-16	2.0606e-14	27.4257
KCNK6	1.77866	6.01874	14.547	1.94533e-16	2.06491e-14	27.4187
LY96	3.22236	8.19887	14.5242	2.04001e-16	2.14178e-14	27.3713
GNPDA1	1.85004	8.89127	14.5225	2.04742e-16	2.14178e-14	27.3677
ITCH	-1.23127	6.64007	-14.5131	2.08764e-16	2.17336e-14	27.3483
ITM2C	1.853	8.75096	14.4973	2.1578e-16	2.23565e-14	27.3153
ADRA1A	-1.20099	4.95123	-14.4674	2.29636e-16	2.36788e-14	27.2532
CTSB	1.72276	11.4195	14.4628	2.31866e-16	2.37954e-14	27.2436
ZWINT	2.85999	8.25546	14.4576	2.34395e-16	2.38618e-14	27.2328
HELLS	1.26437	4.73258	14.457	2.34718e-16	2.38618e-14	27.2314
NR1H4	-1.54786	7.97537	-14.4281	2.49321e-16	2.5228e-14	27.1712
FLJ32255	1.90512	5.56488	14.3879	2.71236e-16	2.72211e-14	27.0871
KIF21B	1.07941	6.35518	14.3873	2.71532e-16	2.72211e-14	27.086
TSPO	1.91153	8.91182	14.3824	2.74354e-16	2.7296e-14	27.0757
STK4	1.00833	6.20933	14.3816	2.74801e-16	2.7296e-14	27.0741
DEPDC1B	1.88316	4.34511	14.3541	2.9116e-16	2.86581e-14	27.0163
C8orf46	-1.24539	4.19222	-14.3305	3.05973e-16	2.99798e-14	26.9668
MYL12B	1.15064	12.1615	14.3275	3.07909e-16	3.00337e-14	26.9605
KRT7	1.08883	5.69614	14.3137	3.16967e-16	3.07785e-14	26.9316
CD86	2.28807	7.23039	14.3064	3.21898e-16	3.09343e-14	26.9162
AMICA1	2.10395	7.61167	14.3049	3.22857e-16	3.09343e-14	26.9132
CCDC102B	2.75264	5.23012	14.3003	3.26052e-16	3.11028e-14	26.9034
TRAC	1.53535	7.20105	14.2825	3.38466e-16	3.21454e-14	26.8661
TIGD2	-1.57503	8.49237	-14.2344	3.74669e-16	3.52742e-14	26.7646
ZC3H12D	2.57875	5.99402	14.2148	3.9046e-16	3.66019e-14	26.7234
LMAN1	-1.19412	7.41556	-14.1935	4.08525e-16	3.79665e-14	26.6782
PRRG4	-1.59557	7.79006	-14.1787	4.21527e-16	3.90074e-14	26.647
ZAP70	1.14651	6.65172	14.1705	4.28858e-16	3.9517e-14	26.6297
WDR54	1.53957	7.8538	14.1677	4.31441e-16	3.95866e-14	26.6237
CD8A	2.56326	7.50091	14.1542	4.43977e-16	4.05649e-14	26.5951
NAP1L1	1.31168	9.21064	14.1456	4.52159e-16	4.11388e-14	26.5769
FABP5	3.69756	8.44962	14.1425	4.55145e-16	4.12373e-14	26.5703
SAR1B	-1.21556	8.00391	-14.1381	4.59444e-16	4.14533e-14	26.561
ISG20	2.48493	8.19136	14.1317	4.65725e-16	4.18457e-14	26.5474
PON3	-4.11474	10.6799	-14.1187	4.78754e-16	4.28386e-14	26.5198
CTHRC1	4.29585	6.84507	14.1126	4.85019e-16	4.30434e-14	26.5069
NXPE3	1.49229	5.0575	14.0932	5.05424e-16	4.45259e-14	26.4657
BLOC1S2	1.07545	9.88057	14.0928	5.05836e-16	4.45259e-14	26.4649
C2	-1.71508	8.25541	-14.0698	5.31258e-16	4.63866e-14	26.4159
KCNT2	-1.80398	7.58961	-14.0562	5.46882e-16	4.7559e-14	26.387
RP11-803D5.4	1.78429	5.87754	14.0526	5.51061e-16	4.77307e-14	26.3794
TRIM59	1.51728	4.10921	14.0489	5.55356e-16	4.79111e-14	26.3716
TYROBP	3.14347	9.18526	14.0362	5.70703e-16	4.90397e-14	26.3444
C1RL	-1.23171	7.90596	-14.0321	5.75688e-16	4.90785e-14	26.3357
CXCR6	1.51504	7.00355	14.0251	5.84377e-16	4.96239e-14	26.3207
FDX1	-1.58833	8.56118	-14.0162	5.95505e-16	5.03713e-14	26.3019
ACADSB	-3.73559	8.48566	-14.0076	6.06545e-16	5.11055e-14	26.2835
HAL	-2.98048	6.87583	-14.0013	6.1488e-16	5.1607e-14	26.2699
CXCL2	-1.78885	6.7596	-13.9692	6.58511e-16	5.48438e-14	26.2014
RHBDF2	1.50425	7.04286	13.9634	6.66734e-16	5.52201e-14	26.189
RCAN3	1.12417	5.32149	13.9624	6.6813e-16	5.52201e-14	26.1869
DOCK8	1.59417	6.314	13.9514	6.84139e-16	5.63283e-14	26.1633
GPHN	-1.68647	7.17467	-13.948	6.89133e-16	5.65246e-14	26.156
REPS2	-1.00975	5.58932	-13.9032	7.58616e-16	6.15246e-14	26.0601
LARP1B	-1.65575	6.76968	-13.8927	7.76014e-16	6.24677e-14	26.0374
LPIN2	-1.5491	8.89153	-13.8864	7.8656e-16	6.30821e-14	26.0239
PIK3C2G	-2.22089	6.84091	-13.8764	8.03656e-16	6.42154e-14	26.0024
TMEM106C	1.03971	6.90952	13.871	8.13017e-16	6.46236e-14	25.9909
PPM1M	1.39892	6.53837	13.87	8.14734e-16	6.46236e-14	25.9887
SLAMF8	2.42129	6.4384	13.8678	8.18721e-16	6.47029e-14	25.9839
PDZK1IP1	1.92491	5.87065	13.866	8.21815e-16	6.47112e-14	25.9801
ALDOA	1.88987	9.44582	13.8341	8.80341e-16	6.90685e-14	25.9114
SNRPD2	1.54817	9.55384	13.8292	8.89596e-16	6.95426e-14	25.9009
FAM8A1	-1.06773	10.494	-13.8216	9.04287e-16	7.04368e-14	25.8845
APOBEC3B	3.02567	5.95029	13.813	9.21351e-16	7.15087e-14	25.8659
GNLY	2.35591	6.35793	13.8104	9.26483e-16	7.16292e-14	25.8603
C1QA	3.75851	9.9836	13.8089	9.2952e-16	7.16292e-14	25.857
HCK	2.47959	8.20266	13.8041	9.39229e-16	7.21208e-14	25.8467
SRD5A2	-3.25511	6.64322	-13.7987	9.50082e-16	7.26964e-14	25.8352
SC5D	-1.6172	7.079	-13.7902	9.67875e-16	7.37971e-14	25.8166
STK10	1.70899	7.18429	13.7825	9.83915e-16	7.47568e-14	25.8002
HN1	1.7161	7.74972	13.7553	1.04361e-15	7.87399e-14	25.7413
VCAN	2.39841	6.64136	13.7425	1.07306e-15	8.06804e-14	25.7135
LINC00526	-1.5747	6.99559	-13.7405	1.0777e-15	8.07492e-14	25.7092
SYTL2	1.3796	6.96104	13.7351	1.09019e-15	8.14035e-14	25.6977
MS4A7	2.97025	8.93499	13.7076	1.15737e-15	8.61227e-14	25.6379
P2RY8	2.34207	7.05066	13.7019	1.17167e-15	8.68882e-14	25.6256
C1QB	4.06779	10.5493	13.6829	1.22107e-15	9.02425e-14	25.5844
MPC2	-1.61991	8.88297	-13.6722	1.24966e-15	9.2041e-14	25.5612
HLA-DPB1	1.90409	8.29053	13.6653	1.26877e-15	9.31319e-14	25.5461
PREX1	1.76714	7.57846	13.6596	1.28446e-15	9.39653e-14	25.5338
THBS2	3.33622	8.89874	13.6525	1.30437e-15	9.49926e-14	25.5184
CXCL6	3.54553	6.83065	13.6505	1.31016e-15	9.49926e-14	25.514
AR	-2.71253	7.58669	-13.65	1.31167e-15	9.49926e-14	25.5128
S100A6	1.91078	6.635	13.6341	1.35772e-15	9.80004e-14	25.4783
GPX1	2.11997	11.8728	13.6159	1.41256e-15	1.0162e-13	25.4387
PABPC3	1.14769	12.0351	13.5992	1.46495e-15	1.04833e-13	25.4023
PSAP	1.42864	11.4658	13.5986	1.4669e-15	1.04833e-13	25.401
HLA-DMB	2.76365	9.31032	13.5898	1.49553e-15	1.0599e-13	25.3817
FERMT3	2.21545	7.73243	13.5892	1.49746e-15	1.0599e-13	25.3804
DPEP2	2.6402	7.1252	13.5891	1.49778e-15	1.0599e-13	25.3802
HK1	2.08607	9.23458	13.585	1.51103e-15	1.06311e-13	25.3714
C4orf19	-1.70517	7.29179	-13.5845	1.51299e-15	1.06311e-13	25.3701
LAPTM5	2.99014	9.9589	13.5832	1.51705e-15	1.06311e-13	25.3674
WWC3	1.28554	7.44508	13.58	1.52784e-15	1.06722e-13	25.3603
GRTP1	-1.80721	6.79757	-13.5758	1.54197e-15	1.07363e-13	25.3511
IL13RA1	-1.13965	8.35942	-13.5727	1.55238e-15	1.07741e-13	25.3444
ADA	1.70754	6.79369	13.5602	1.59515e-15	1.10356e-13	25.3172
RPS5	1.44827	11.7415	13.5568	1.60705e-15	1.10825e-13	25.3098
PHF19	1.37987	6.51737	13.5466	1.64364e-15	1.12989e-13	25.2873
TBC1D10C	1.53483	7.18088	13.5257	1.72055e-15	1.17822e-13	25.2415
BICC1	1.93896	6.01097	13.5131	1.76848e-15	1.20424e-13	25.2141
PCNA	1.35989	9.55146	13.501	1.81611e-15	1.23279e-13	25.1875
GPX3	1.62416	11.7629	13.496	1.83604e-15	1.24242e-13	25.1766
SEMA4D	1.49484	6.01244	13.481	1.89732e-15	1.27989e-13	25.1437
ARHGAP30	1.63714	6.52866	13.47	1.94379e-15	1.30717e-13	25.1195
RAB31	2.62862	9.00854	13.4508	2.02753e-15	1.35926e-13	25.0774
TADA1	-1.06674	5.58111	-13.4197	2.17117e-15	1.45106e-13	25.0089
LGALS3	2.07801	8.04434	13.4109	2.2137e-15	1.47042e-13	24.9895
CSF1R	2.7185	8.98738	13.4085	2.22545e-15	1.4714e-13	24.9842
TTC6	-1.31702	4.63636	-13.4078	2.22877e-15	1.4714e-13	24.9827
HLA-DPA1	2.80555	9.87956	13.3987	2.27383e-15	1.49658e-13	24.9627
GMFG	2.35219	8.71288	13.3862	2.33735e-15	1.52909e-13	24.9351
PARVG	1.11955	6.29405	13.3773	2.38404e-15	1.55391e-13	24.9154
CXCL5	1.33607	3.99614	13.3397	2.59004e-15	1.67898e-13	24.8325
COL5A2	2.09203	8.42151	13.3384	2.59748e-15	1.67898e-13	24.8296
LPCAT1	2.28085	7.91101	13.2912	2.88358e-15	1.85836e-13	24.7251
HAVCR2	1.22881	5.84243	13.2843	2.92804e-15	1.88142e-13	24.7098
PYCARD	2.31256	8.25712	13.2765	2.97928e-15	1.90868e-13	24.6924
LOC728392	1.70537	7.08034	13.271	3.01571e-15	1.92417e-13	24.6802
HSD11B1	-3.00701	10.1439	-13.27	3.02237e-15	1.92417e-13	24.678
ARL4C	2.1086	7.72533	13.2689	3.03011e-15	1.92417e-13	24.6755
EXPH5	-1.72365	6.01755	-13.2669	3.04354e-15	1.92585e-13	24.671
SPINT2	2.35546	7.93516	13.2659	3.05055e-15	1.92585e-13	24.6687
SAMHD1	1.83181	8.19036	13.2608	3.08477e-15	1.94179e-13	24.6576
TNRC6C-AS1	1.4854	6.42923	13.2315	3.29255e-15	2.06658e-13	24.5924
FGGY	-2.01325	6.13657	-13.2226	3.35849e-15	2.09644e-13	24.5725
SLC30A1	-1.52882	6.86473	-13.2224	3.35949e-15	2.09644e-13	24.5722
ABCC9	-1.09101	4.96988	-13.2087	3.46326e-15	2.14881e-13	24.5418
RPS19	1.04282	10.6026	13.1777	3.71153e-15	2.29627e-13	24.4725
UCP2	2.29703	9.20862	13.1658	3.81138e-15	2.35133e-13	24.446
PALM2	-3.05886	6.65074	-13.1613	3.84936e-15	2.36801e-13	24.436
IGJ	3.94397	10.7937	13.1541	3.91202e-15	2.39974e-13	24.4199
THRB	-1.64225	7.02701	-13.1501	3.94722e-15	2.41449e-13	24.4109
ADHFE1	-1.6902	8.73322	-13.1195	4.22575e-15	2.57759e-13	24.3427
CFHR4	-5.97121	9.1391	-13.104	4.375e-15	2.65368e-13	24.3079
ADORA3	2.74482	6.77549	13.0995	4.41897e-15	2.67286e-13	24.2979
LOC102723845	-3.01835	6.99968	-13.0966	4.44813e-15	2.683e-13	24.2914
C16orf54	2.82518	5.91304	13.0774	4.64337e-15	2.78525e-13	24.2484
ZNF101	1.07322	6.26702	13.0635	4.79053e-15	2.86559e-13	24.2171
F11	-2.0178	5.30233	-13.0572	4.85897e-15	2.89406e-13	24.2029
CFL2	-2.03023	8.25095	-13.0566	4.86487e-15	2.89406e-13	24.2017
P2RX5	2.02327	7.53388	13.0518	4.91741e-15	2.9173e-13	24.191
TBC1D8B	-1.27959	5.41577	-13.0476	4.9649e-15	2.92942e-13	24.1814
ORMDL3	-1.1872	6.95168	-13.0415	5.03275e-15	2.96121e-13	24.1678
LGMN	1.96431	10.3125	13.0403	5.04613e-15	2.96121e-13	24.1651
SLC27A5	-2.0049	7.69762	-13.0379	5.07348e-15	2.96922e-13	24.1597
PGRMC1	-2.2948	9.91311	-13.0288	5.17847e-15	3.0225e-13	24.1392
AASS	-2.67229	6.7534	-13.0275	5.19347e-15	3.0231e-13	24.1363
CD63	1.55026	12.3876	13.0235	5.24043e-15	3.04213e-13	24.1273
PXDN	1.98583	9.46576	13.0223	5.25426e-15	3.04213e-13	24.1247
CKLF	1.45206	7.16314	13.0207	5.27326e-15	3.04499e-13	24.121
RASEF	1.0586	6.99113	13.0072	5.43547e-15	3.13031e-13	24.0907
ASPG	-1.03674	6.13776	-13.0055	5.45722e-15	3.1345e-13	24.0867
CNDP1	-4.30857	8.10622	-13.0036	5.4798e-15	3.13914e-13	24.0826
ASAP1	1.00466	7.29384	12.9907	5.64183e-15	3.22343e-13	24.0534
MYRIP	-1.16582	6.45353	-12.9807	5.76966e-15	3.2821e-13	24.031
CRIP1	1.97076	6.63509	12.9803	5.77483e-15	3.2821e-13	24.0301
VEGFA	-1.4446	7.51869	-12.9786	5.79787e-15	3.28657e-13	24.0261
NCKAP1L	1.8406	7.31077	12.9762	5.82845e-15	3.29528e-13	24.0208
EIF3L	1.00349	12.441	12.9722	5.88117e-15	3.31643e-13	24.0118
STK39	2.3445	6.21006	12.9658	5.96734e-15	3.34972e-13	23.9973
METRNL	2.14083	7.46105	12.9652	5.97475e-15	3.34972e-13	23.996
IFI16	2.37362	8.60151	12.9643	5.98662e-15	3.34972e-13	23.994
HOOK1	-2.09051	8.45882	-12.9581	6.07104e-15	3.3882e-13	23.98
GZMH	2.46002	6.86935	12.9522	6.15282e-15	3.42502e-13	23.9666
PKM	1.44326	6.57771	12.9498	6.18669e-15	3.43504e-13	23.9611
BCL11B	1.21706	5.40097	12.9371	6.3655e-15	3.52528e-13	23.9326
CD53	1.43036	6.92009	12.931	6.45377e-15	3.55598e-13	23.9188
ADAMTS2	1.91421	7.14257	12.9216	6.59264e-15	3.6141e-13	23.8975
GCGR	-1.90408	6.80339	-12.9184	6.64071e-15	3.63126e-13	23.8902
ATF7IP2	-1.41064	7.51467	-12.9011	6.90587e-15	3.75728e-13	23.851
CTSS	2.36687	9.31622	12.8885	7.10399e-15	3.83616e-13	23.8227
DOCK2	1.45821	6.01851	12.8803	7.2375e-15	3.88886e-13	23.8041
GCLC	-1.19399	7.87633	-12.8726	7.36428e-15	3.94253e-13	23.7867
G6PD	1.62928	5.61818	12.8721	7.37381e-15	3.94253e-13	23.7854
TTPA	-1.877	5.19189	-12.8696	7.4151e-15	3.95484e-13	23.7798
ASPHD2	1.59949	5.78835	12.8643	7.5054e-15	3.99317e-13	23.7677
HOTAIRM1	1.08451	5.85576	12.8625	7.53502e-15	3.99623e-13	23.7637
TMEM57	-1.08865	7.09818	-12.8598	7.5819e-15	3.99623e-13	23.7575
INPP5D	1.21557	5.96905	12.8596	7.58498e-15	3.99623e-13	23.7571
ELF4	1.59297	6.84174	12.8584	7.60657e-15	3.99788e-13	23.7543
MAN2B1	1.91124	8.98586	12.8535	7.68983e-15	4.03152e-13	23.7434
AKAP1	-1.06883	7.19947	-12.8515	7.72488e-15	4.03152e-13	23.7388
FNIP2	-1.14557	8.20102	-12.8515	7.72644e-15	4.03152e-13	23.7386
THY1	1.67968	6.91798	12.8319	8.07644e-15	4.20402e-13	23.6943
TRAF3IP3	1.56782	5.93101	12.8198	8.30146e-15	4.30047e-13	23.6668
RP11-96D1.11	-2.48577	7.04122	-12.8097	8.49438e-15	4.38917e-13	23.6438
C1orf168	-2.42646	7.17731	-12.8087	8.51321e-15	4.38917e-13	23.6415
FANCG	1.36528	7.25303	12.8018	8.64791e-15	4.44802e-13	23.6258
TMEM192	-1.52364	7.44394	-12.7902	8.87949e-15	4.55632e-13	23.5994
CST7	1.92581	7.61277	12.7723	9.24807e-15	4.72306e-13	23.5586
ARHGDIB	1.5719	8.73887	12.7698	9.30131e-15	4.73907e-13	23.5529
TFR2	-2.99896	7.87995	-12.7647	9.41028e-15	4.77214e-13	23.5412
FOXA1	-2.29999	5.4995	-12.7588	9.53621e-15	4.8247e-13	23.5279
MMACHC	-1.66796	7.34691	-12.7524	9.67776e-15	4.8849e-13	23.5131
ACSM5	-2.51411	7.81525	-12.7462	9.81449e-15	4.9424e-13	23.4991
ANXA5	1.83318	10.9042	12.7433	9.87856e-15	4.96312e-13	23.4926
NCF4	2.25713	6.6023	12.7378	1.00041e-14	5.01457e-13	23.4799
RAB33A	2.05278	5.25208	12.7235	1.0336e-14	5.16894e-13	23.4473
MICU3	-1.51251	7.51624	-12.719	1.04432e-14	5.21052e-13	23.4369
TTPAL	-1.20946	7.8264	-12.7117	1.06175e-14	5.28531e-13	23.4203
EFEMP2	1.72262	7.57548	12.7032	1.08249e-14	5.37618e-13	23.401
CD226	1.33246	4.82507	12.6992	1.09251e-14	5.41354e-13	23.3917
BCKDHB	-2.18637	7.26979	-12.6963	1.09992e-14	5.43784e-13	23.385
MYO1F	1.93518	8.2807	12.6779	1.14692e-14	5.6444e-13	23.3431
ACADS	-1.61789	7.37414	-12.6682	1.1727e-14	5.75822e-13	23.3208
TESC	1.29091	5.28205	12.6558	1.2066e-14	5.91123e-13	23.2923
GBAP1	1.68004	7.99685	12.6536	1.21256e-14	5.92648e-13	23.2873
DUSP10	-1.97976	6.82693	-12.6527	1.21518e-14	5.92648e-13	23.2852
SNTB1	-1.38862	6.52413	-12.6436	1.24078e-14	6.03771e-13	23.2643
ABCC5	1.21512	6.52678	12.6422	1.2447e-14	6.04321e-13	23.2611
COBLL1	-1.69124	5.94179	-12.6403	1.25022e-14	6.05642e-13	23.2567
DBN1	1.20779	6.7318	12.6316	1.27527e-14	6.15025e-13	23.2368
ABAT	-2.99232	9.57842	-12.6272	1.28829e-14	6.19924e-13	23.2266
PTTG1	2.23817	8.30275	12.6224	1.3025e-14	6.24824e-13	23.2157
FAM198A	-2.12473	5.00081	-12.6218	1.30424e-14	6.24824e-13	23.2143
MYO1B	-1.78104	8.24955	-12.617	1.31879e-14	6.30399e-13	23.2032
SYT13	1.71203	6.17583	12.6157	1.3227e-14	6.30878e-13	23.2002
STARD5	-1.5293	7.78898	-12.613	1.33104e-14	6.33459e-13	23.1939
SGOL2	1.644	5.34516	12.6093	1.34231e-14	6.37423e-13	23.1855
HMOX1	2.44146	10.1519	12.6076	1.34761e-14	6.38537e-13	23.1815
MAP7	-1.08694	6.69826	-12.5876	1.41074e-14	6.65537e-13	23.1357
CCR5	2.16791	8.94425	12.5829	1.42605e-14	6.71299e-13	23.1249
ATG16L2	1.42396	7.07262	12.5706	1.46707e-14	6.89111e-13	23.0965
CORO1A	2.84276	7.69575	12.5605	1.50166e-14	7.03832e-13	23.0731
FABP3	1.82557	5.6957	12.5575	1.51174e-14	7.05884e-13	23.0664
LYPD1	1.13429	4.82773	12.5573	1.51256e-14	7.05884e-13	23.0659
SLC38A3	-2.26844	7.49462	-12.5479	1.54586e-14	7.19874e-13	23.0441
LPAR2	1.06843	6.3062	12.5395	1.57591e-14	7.3229e-13	23.0248
COTL1	2.05944	7.53541	12.5359	1.58885e-14	7.36722e-13	23.0166
CYP1A2	-4.01677	8.77028	-12.5209	1.64484e-14	7.59434e-13	22.9819
GLT1D1	-1.73501	8.3757	-12.5195	1.65027e-14	7.6032e-13	22.9786
SLC6A16	-1.75976	6.54245	-12.5014	1.72065e-14	7.9106e-13	22.9367
RAB33B	-1.43891	6.91452	-12.4927	1.75541e-14	8.04057e-13	22.9167
MAP4K1	1.50945	6.90815	12.4925	1.75635e-14	8.04057e-13	22.9162
C1orf115	-1.27684	6.00144	-12.4892	1.76956e-14	8.07902e-13	22.9087
RGL1	2.06596	10.1013	12.4847	1.7884e-14	8.13571e-13	22.8981
HENMT1	1.55752	7.09653	12.4815	1.80126e-14	8.17704e-13	22.8909
APOF	-5.39133	8.36112	-12.4796	1.80934e-14	8.19656e-13	22.8864
IGSF6	2.61359	7.16536	12.4673	1.86171e-14	8.39863e-13	22.8578
C10orf54	1.889	7.22881	12.4627	1.88133e-14	8.4695e-13	22.8473
MIA2	-1.16264	4.15478	-12.4447	1.96158e-14	8.80171e-13	22.8054
NNT	-1.76792	6.86287	-12.4443	1.96325e-14	8.80171e-13	22.8046
TPM4	1.59898	7.34487	12.4403	1.98151e-14	8.8652e-13	22.7953
CMKLR1	1.56065	6.33721	12.439	1.98753e-14	8.87381e-13	22.7923
PFKFB1	-1.55713	5.81936	-12.4253	2.05144e-14	9.14032e-13	22.7606
CTSC	2.21983	7.77165	12.4226	2.06426e-14	9.17855e-13	22.7543
E2F3	1.65712	8.11551	12.4209	2.07277e-14	9.19749e-13	22.7502
ALS2	-1.06339	6.50084	-12.3749	2.306e-14	1.01492e-12	22.6434
ICAM2	1.78671	7.58036	12.3707	2.32876e-14	1.02286e-12	22.6335
RPL8	1.11982	12.1822	12.3598	2.38853e-14	1.04699e-12	22.6081
DBT	-1.02268	6.45964	-12.353	2.42622e-14	1.06136e-12	22.5924
SOCS6	-1.19583	6.04058	-12.347	2.46041e-14	1.07198e-12	22.5784
CELF2	1.63467	6.75528	12.3428	2.48472e-14	1.08041e-12	22.5686
PLEKHO1	1.56554	6.70494	12.341	2.49507e-14	1.08095e-12	22.5644
BMS1P20	1.05082	7.04041	12.3406	2.49764e-14	1.08095e-12	22.5634
HLA-A	1.51397	12.8342	12.34	2.50094e-14	1.08095e-12	22.562
CBR3	1.3326	6.3948	12.3335	2.53898e-14	1.0952e-12	22.5469
IQGAP1	2.15431	9.13135	12.3325	2.54499e-14	1.09561e-12	22.5445
HLA-DRA	2.90479	10.1733	12.3311	2.55342e-14	1.09616e-12	22.5412
CD247	1.27406	6.72932	12.3258	2.58487e-14	1.10596e-12	22.529
SPA17	1.48385	5.05101	12.3251	2.58947e-14	1.10596e-12	22.5272
CAPN7	-1.06526	7.08845	-12.3191	2.62587e-14	1.1193e-12	22.5132
AX746823	1.69864	6.4129	12.3071	2.70006e-14	1.14867e-12	22.4853
KLKB1	-3.64628	10.035	-12.2907	2.80573e-14	1.19128e-12	22.4468
SH3BGRL3	2.1545	8.40534	12.2831	2.85567e-14	1.21011e-12	22.4291
VAT1	1.25569	8.92833	12.2671	2.96445e-14	1.25375e-12	22.3916
HS3ST3B1	-1.24098	6.8346	-12.2537	3.05852e-14	1.2885e-12	22.3603
ALDH5A1	-2.37962	7.55138	-12.2426	3.13879e-14	1.31975e-12	22.3344
SPATS2	1.26137	5.95881	12.2375	3.17639e-14	1.33298e-12	22.3224
TMEM176B	-1.48128	7.81364	-12.2335	3.20674e-14	1.34311e-12	22.3129
TMOD1	-1.36969	7.10404	-12.2315	3.22186e-14	1.34684e-12	22.3082
BUB1B	2.81174	7.2193	12.2128	3.36561e-14	1.40422e-12	22.2644
CLIC6	1.31313	5.80816	12.1997	3.47088e-14	1.44536e-12	22.2336
CHST15	1.16047	7.41707	12.1928	3.52733e-14	1.46604e-12	22.2174
LRRC2	-1.17632	5.398	-12.1905	3.54666e-14	1.46764e-12	22.2119
SLC37A4	-1.63868	8.38947	-12.1902	3.54893e-14	1.46764e-12	22.2113
COL6A3	2.78076	10.433	12.1899	3.5515e-14	1.46764e-12	22.2105
PRF1	1.48213	7.62552	12.182	3.61736e-14	1.4898e-12	22.1921
HRSP12	-2.87458	8.09778	-12.1819	3.6189e-14	1.4898e-12	22.1917
BGN	1.49114	8.34603	12.1759	3.6695e-14	1.50777e-12	22.1778
IL10RA	2.89899	9.03911	12.1713	3.71002e-14	1.52153e-12	22.1668
CYTIP	3.07137	7.28844	12.1658	3.75768e-14	1.53237e-12	22.154
TRNP1	1.13291	6.08358	12.1577	3.83005e-14	1.55895e-12	22.1349
ANKRD36	1.17908	5.07835	12.1569	3.83763e-14	1.5591e-12	22.1329
FGD3	1.20765	5.69753	12.1554	3.85101e-14	1.56161e-12	22.1294
TRG-AS1	1.63131	7.02539	12.1479	3.91891e-14	1.58617e-12	22.1119
LIMA1	1.12491	7.03169	12.1419	3.97463e-14	1.60376e-12	22.0977
SELM	2.43572	6.38187	12.1417	3.97718e-14	1.60376e-12	22.0971
STRADB	-1.63461	9.47713	-12.1345	4.04471e-14	1.62796e-12	22.0802
PPP1R3C	-2.98832	7.39165	-12.1241	4.14508e-14	1.66218e-12	22.0556
GGCX	-1.04483	7.63442	-12.1199	4.18654e-14	1.6757e-12	22.0456
MAP2K1	-1.51066	9.22653	-12.1076	4.30916e-14	1.7216e-12	22.0167
CCND2	1.05032	5.56339	12.1044	4.34149e-14	1.73132e-12	22.0092
LAMB1	2.08046	8.14751	12.1025	4.36106e-14	1.73593e-12	22.0047
AQP9	-3.09008	9.80158	-12.1004	4.38292e-14	1.74143e-12	21.9997
FAAH2	-1.53815	6.74925	-12.0954	4.4353e-14	1.75901e-12	21.9878
SELPLG	1.24031	7.13521	12.0933	4.45689e-14	1.76434e-12	21.9829
RMND5A	-1.12553	6.98821	-12.0873	4.52019e-14	1.78288e-12	21.9688
ORC6	1.51505	7.7253	12.085	4.54524e-14	1.7895e-12	21.9632
MICB	2.26237	7.70416	12.083	4.56631e-14	1.79454e-12	21.9586
CA2	-2.83826	8.70235	-12.08	4.5987e-14	1.80399e-12	21.9515
TNFRSF17	3.87837	6.37768	12.0714	4.69273e-14	1.83706e-12	21.9312
TDO2	-2.35366	8.20452	-12.0706	4.70222e-14	1.83706e-12	21.9292
ENTPD1	1.60277	6.01778	12.07	4.70845e-14	1.83706e-12	21.9279
ACVR1C	-1.26889	4.92913	-12.0667	4.74494e-14	1.84542e-12	21.9201
LAIR1	1.0994	6.82589	12.0666	4.74692e-14	1.84542e-12	21.9197
AMDHD1	-5.24983	9.19038	-12.0586	4.83647e-14	1.87686e-12	21.901
SERPING1	-1.41623	12.1812	-12.0507	4.92856e-14	1.90918e-12	21.8821
SYBU	-2.42147	8.23585	-12.046	4.98332e-14	1.92351e-12	21.871
NPL	1.95716	7.7225	12.0268	5.214e-14	2.0054e-12	21.8256
C1QC	2.96938	8.49279	12.006	5.47798e-14	2.10319e-12	21.7761
SPARC	1.73075	10.464	11.9867	5.73422e-14	2.19768e-12	21.7303
RCSD1	2.57646	7.56888	11.9825	5.79164e-14	2.21576e-12	21.7203
MPEG1	2.81335	9.61435	11.974	5.90933e-14	2.25283e-12	21.7001
DNAJC19	-1.15631	7.54818	-11.9646	6.0423e-14	2.29947e-12	21.6778
MRAS	1.08543	7.11694	11.9453	6.32483e-14	2.40277e-12	21.632
GGTA1P	2.31966	7.94779	11.935	6.48179e-14	2.44951e-12	21.6074
SLC7A7	2.68938	9.51743	11.9287	6.5798e-14	2.47426e-12	21.5923
LCAT	-1.40544	6.77391	-11.9286	6.58158e-14	2.47426e-12	21.5921
NCF2	2.84777	8.27103	11.9242	6.65065e-14	2.49299e-12	21.5816
TGFB1I1	2.22372	7.89467	11.924	6.65442e-14	2.49299e-12	21.581
NDC80	2.92819	5.83582	11.921	6.70127e-14	2.5062e-12	21.574
RORC	-1.8825	7.04831	-11.9197	6.72167e-14	2.5095e-12	21.5709
INHBC	-1.40537	5.94959	-11.9141	6.81211e-14	2.53741e-12	21.5575
CRYAB	1.73569	7.19762	11.9136	6.81985e-14	2.53741e-12	21.5564
H2AFY	1.46682	8.28879	11.9093	6.89146e-14	2.55965e-12	21.5459
ANKRD46	-1.53217	8.77664	-11.9028	6.99743e-14	2.59456e-12	21.5306
FCER1G	2.4871	7.60619	11.8894	7.22509e-14	2.66983e-12	21.4985
TTC36	-3.49792	7.0464	-11.883	7.33585e-14	2.70614e-12	21.4833
HSBP1L1	-1.24092	7.61472	-11.8787	7.4109e-14	2.72918e-12	21.4731
NCEH1	2.53138	5.82489	11.877	7.44082e-14	2.73429e-12	21.469
SLC41A2	-2.53192	8.12477	-11.8712	7.54594e-14	2.7639e-12	21.455
DOK3	1.48289	6.41201	11.8706	7.55625e-14	2.7639e-12	21.4536
SRPX2	1.28189	4.94342	11.8674	7.61363e-14	2.7802e-12	21.446
LOC100507389	-3.78637	6.67215	-11.8627	7.69938e-14	2.80677e-12	21.4348
GRB14	-2.79673	9.2544	-11.861	7.7316e-14	2.80893e-12	21.4306
CBLB	1.07632	6.44382	11.8608	7.73502e-14	2.80893e-12	21.4301
RUNX3	1.35283	6.29115	11.8603	7.74422e-14	2.80893e-12	21.4289
LOXL1	1.89265	5.59108	11.8585	7.77755e-14	2.81631e-12	21.4246
CDC37L1	-1.64422	6.87952	-11.8539	7.86329e-14	2.8426e-12	21.4136
C11orf80	1.51398	5.57251	11.8457	8.01902e-14	2.89406e-12	21.394
BMF	1.61479	7.51456	11.8414	8.10199e-14	2.91257e-12	21.3837
ARHGEF26	-1.84913	5.63828	-11.8413	8.10235e-14	2.91257e-12	21.3836
PLP2	2.08155	8.08883	11.8409	8.11064e-14	2.91257e-12	21.3826
LILRB5	2.24354	7.07747	11.8392	8.14398e-14	2.9197e-12	21.3785
VRK1	1.26006	6.98537	11.8298	8.32972e-14	2.97643e-12	21.3559
LGR4	-1.02099	5.68312	-11.8198	8.52939e-14	3.04276e-12	21.3321
LOC101928173	1.12319	4.6994	11.7996	8.95326e-14	3.17826e-12	21.2835
EPB41L4B	-1.80659	6.00777	-11.7719	9.56635e-14	3.38623e-12	21.217
SDC3	1.38591	6.15975	11.7646	9.73571e-14	3.4335e-12	21.1994
LOC100505570	-1.59237	6.41817	-11.752	1.0034e-13	3.52723e-12	21.1691
TMC6	1.12273	6.68675	11.7489	1.01082e-13	3.54755e-12	21.1618
GYG1	1.47826	8.7912	11.7459	1.01809e-13	3.56726e-12	21.1546
TMEM54	1.25425	5.52036	11.7414	1.02914e-13	3.60016e-12	21.1438
CCR2	1.58503	5.75343	11.7394	1.03429e-13	3.61235e-12	21.1387
HEG1	1.17356	8.68869	11.7378	1.0381e-13	3.61798e-12	21.1351
EMP2	-1.03985	7.9042	-11.7374	1.03925e-13	3.61798e-12	21.1339
LIPG	-2.39645	7.69198	-11.7307	1.05612e-13	3.67082e-12	21.1178
PTPN3	-2.19896	8.02742	-11.7242	1.07277e-13	3.71331e-12	21.1021
BASP1	1.23009	7.39456	11.7239	1.07349e-13	3.71331e-12	21.1014
ACSM2B	-3.21753	6.60831	-11.7229	1.07612e-13	3.71646e-12	21.099
BCAP31	1.12463	9.91091	11.7222	1.07783e-13	3.71647e-12	21.0974
CSNK1E	1.18396	7.09608	11.7187	1.08693e-13	3.73594e-12	21.0889
MS4A14	2.09027	6.434	11.7168	1.09185e-13	3.74691e-12	21.0844
CENPM	1.87365	6.15995	11.7078	1.11566e-13	3.8168e-12	21.0628
TBXAS1	1.52883	6.41556	11.7072	1.11751e-13	3.8168e-12	21.0611
ACADL	-2.86879	6.81777	-11.7033	1.1279e-13	3.84623e-12	21.0518
C8B	-4.91945	9.76677	-11.6944	1.15236e-13	3.92346e-12	21.0303
GPLD1	-2.17306	6.00915	-11.6787	1.19681e-13	4.06203e-12	20.9924
PXMP2	-2.33021	9.83922	-11.6721	1.21601e-13	4.1143e-12	20.9764
UBASH3A	1.41608	4.88968	11.6705	1.2205e-13	4.12303e-12	20.9727
PTMA	1.07808	10.5442	11.6662	1.23319e-13	4.15296e-12	20.9623
SOX4	1.21739	6.37889	11.6647	1.23782e-13	4.16208e-12	20.9586
BACE2	2.19254	7.10916	11.6605	1.25027e-13	4.19742e-12	20.9485
MIS18BP1	1.03209	4.99934	11.6595	1.25322e-13	4.20081e-12	20.9462
SIGLEC1	2.67755	8.48499	11.6579	1.25817e-13	4.21087e-12	20.9422
KIF11	2.47075	5.01778	11.6572	1.26021e-13	4.21119e-12	20.9406
B2M	1.13699	11.6736	11.6453	1.29708e-13	4.32773e-12	20.9116
ITGAL	1.74378	6.88099	11.6409	1.31087e-13	4.36703e-12	20.901
CFD	3.0546	8.6283	11.6366	1.32465e-13	4.40382e-12	20.8905
SLC18B1	1.46446	8.78933	11.6361	1.32599e-13	4.40382e-12	20.8895
FLJ36848	-2.4075	6.50626	-11.6242	1.36491e-13	4.52433e-12	20.8605
GSTP1	2.04668	8.0292	11.6231	1.36854e-13	4.52433e-12	20.8579
ADH1B	-2.1187	9.3187	-11.6096	1.4139e-13	4.66007e-12	20.8251
CRADD	-1.03641	7.47399	-11.6042	1.43218e-13	4.70599e-12	20.8123
HLA-DQA1	3.66622	8.4726	11.6016	1.44124e-13	4.72859e-12	20.8059
FUT4	1.11318	6.66767	11.597	1.45762e-13	4.77508e-12	20.7946
PLTP	3.73564	9.00845	11.5897	1.48362e-13	4.85293e-12	20.7768
RCC2	1.21806	8.87692	11.5817	1.51243e-13	4.92485e-12	20.7576
MUT	-1.84	9.84742	-11.5759	1.53383e-13	4.97208e-12	20.7435
UGCG	1.50579	9.15503	11.5748	1.53799e-13	4.9747e-12	20.7407
IGFALS	-2.06421	6.80388	-11.5744	1.53923e-13	4.9747e-12	20.7399
HPGD	-3.25562	7.1453	-11.5725	1.54636e-13	4.98767e-12	20.7353
RPL12	1.05358	12.7314	11.5715	1.55017e-13	4.98767e-12	20.7328
HLA-E	1.58988	11.2515	11.5712	1.55157e-13	4.98767e-12	20.7319
CXorf21	1.71689	6.88153	11.5709	1.55246e-13	4.98767e-12	20.7314
HLA-C	1.47454	12.0281	11.569	1.55977e-13	4.99641e-12	20.7266
CLU	-2.02716	9.16802	-11.5656	1.57271e-13	5.03036e-12	20.7183
PNPLA3	-2.53561	7.70021	-11.5551	1.61323e-13	5.14661e-12	20.6928
HLA-B	1.79458	11.6624	11.5487	1.63841e-13	5.21737e-12	20.6773
AIG1	-1.41015	7.36837	-11.5442	1.65616e-13	5.25843e-12	20.6665
NSUN6	-1.31701	8.35803	-11.5395	1.67534e-13	5.31155e-12	20.6549
KCNN2	-3.98454	6.26963	-11.5384	1.6799e-13	5.31822e-12	20.6522
ARHGAP4	1.03874	7.27592	11.5229	1.74399e-13	5.51305e-12	20.6146
AGPAT4	1.07075	5.60573	11.5138	1.78299e-13	5.61991e-12	20.5925
LOC100288911	1.35074	5.4931	11.5119	1.79113e-13	5.63737e-12	20.5879
PAPLN	1.40905	5.93508	11.5047	1.82272e-13	5.72847e-12	20.5703
RGS10	1.08062	5.76818	11.5041	1.82543e-13	5.72867e-12	20.5688
NT5E	-1.04696	6.86064	-11.5027	1.83197e-13	5.73259e-12	20.5653
CPNE2	1.60957	7.61556	11.4918	1.88118e-13	5.87807e-12	20.5387
PIK3CG	1.19953	5.06701	11.4876	1.90026e-13	5.92914e-12	20.5285
SLC19A3	-1.97409	5.75503	-11.4858	1.90866e-13	5.94679e-12	20.5241
PAFAH1B3	1.0416	7.02116	11.4783	1.94392e-13	6.04795e-12	20.5057
FGR	2.07151	7.4626	11.476	1.95461e-13	6.07248e-12	20.5002
SHROOM2	-1.23968	7.28866	-11.4675	1.99547e-13	6.17284e-12	20.4795
CD44	1.28977	5.81555	11.4627	2.01918e-13	6.23384e-12	20.4676
FBN1	1.69917	7.36053	11.4607	2.02867e-13	6.24876e-12	20.4629
MPP1	1.53769	8.68957	11.4522	2.07114e-13	6.36417e-12	20.4421
SLC44A2	1.58278	7.1969	11.4352	2.15888e-13	6.60289e-12	20.4005
AEBP1	2.55637	8.95816	11.4308	2.18229e-13	6.66506e-12	20.3897
ENPP1	-2.23414	6.43828	-11.428	2.1974e-13	6.69234e-12	20.3828
LNX1	-1.16879	6.13423	-11.4261	2.20746e-13	6.71353e-12	20.3782
ABCA5	-1.67338	6.43995	-11.4178	2.2523e-13	6.84028e-12	20.358
C1orf54	2.39094	9.19093	11.4087	2.30326e-13	6.98527e-12	20.3356
ITGAE	1.08222	8.97992	11.405	2.32429e-13	7.03919e-12	20.3264
UBE2T	1.28837	5.04738	11.4028	2.33638e-13	7.06591e-12	20.3212
ADPRHL2	1.004	9.19797	11.3933	2.39132e-13	7.21192e-12	20.2979
CCDC146	2.14526	7.18253	11.3906	2.40703e-13	7.24923e-12	20.2913
ATRN	-1.36357	7.52839	-11.3863	2.43264e-13	7.31618e-12	20.2807
MMAB	-1.28609	6.91365	-11.3844	2.44405e-13	7.33274e-12	20.276
TCAIM	-1.02025	6.09279	-11.3843	2.44492e-13	7.33274e-12	20.2757
PECAM1	1.57939	7.33242	11.3823	2.45684e-13	7.35828e-12	20.2708
SLC22A25	-1.77138	6.07482	-11.3764	2.4921e-13	7.44679e-12	20.2565
BTK	1.41089	7.07079	11.3762	2.49327e-13	7.44679e-12	20.256
PTP4A1	-1.62544	8.41136	-11.3658	2.55804e-13	7.62972e-12	20.2303
RNASE1	1.62585	5.90652	11.3443	2.6961e-13	7.99746e-12	20.1775
C1orf226	-1.66616	6.30992	-11.3421	2.71096e-13	8.03051e-12	20.172
MTUS1	-1.22165	8.20469	-11.3394	2.72833e-13	8.05993e-12	20.1656
ADAM28	1.07127	5.1141	11.3369	2.74509e-13	8.09838e-12	20.1595
PBLD	-2.60875	8.12662	-11.3267	2.8146e-13	8.28089e-12	20.1344
TRAF5	1.14715	5.11465	11.325	2.82645e-13	8.30448e-12	20.1301
CCDC109B	2.14466	7.43582	11.3109	2.92589e-13	8.57339e-12	20.0954
C4BPA	-3.7465	11.7036	-11.3032	2.98182e-13	8.70192e-12	20.0764
RSPH1	1.15012	5.81561	11.2959	3.03576e-13	8.84742e-12	20.0585
ITGAV	1.76971	10.6982	11.2875	3.09946e-13	9.00704e-12	20.0376
UHRF1	1.78311	6.00197	11.287	3.10301e-13	9.00704e-12	20.0365
PCSK9	-1.82225	6.87403	-11.2778	3.17402e-13	9.18852e-12	20.0138
AGL	-1.94027	9.9078	-11.2766	3.18361e-13	9.20398e-12	20.0107
ZBTB4	1.16454	8.35736	11.2721	3.21842e-13	9.29223e-12	19.9998
FBLIM1	1.06894	6.88649	11.2672	3.25784e-13	9.38103e-12	19.9876
ATP6V1E1	1.02289	10.053	11.2651	3.2744e-13	9.41617e-12	19.9825
GLUD2	-1.4901	6.16374	-11.2631	3.29099e-13	9.45135e-12	19.9774
AOAH	2.09853	7.62174	11.2614	3.30487e-13	9.47864e-12	19.9732
TNFRSF21	1.78654	6.85338	11.2594	3.32088e-13	9.51196e-12	19.9684
TESK2	-1.0594	6.87527	-11.2542	3.36387e-13	9.62236e-12	19.9555
SDC2	-2.55984	8.51737	-11.2502	3.3971e-13	9.70238e-12	19.9456
C1orf116	1.23583	5.43501	11.2493	3.40468e-13	9.70238e-12	19.9434
SLC31A1	-1.14917	8.14715	-11.2492	3.40529e-13	9.70238e-12	19.9432
CYP4F2	-3.8904	8.46769	-11.2483	3.41288e-13	9.71123e-12	19.9409
LOC101928505	-3.41179	6.08004	-11.2431	3.4565e-13	9.80957e-12	19.9282
GADD45G	-2.60882	7.61773	-11.2421	3.46579e-13	9.82307e-12	19.9255
TMEM243	1.43415	7.10157	11.2409	3.47578e-13	9.83851e-12	19.9226
AP1S2	1.59079	8.55536	11.2334	3.54086e-13	1.00096e-11	19.904
TCF4	1.55377	8.3271	11.2282	3.58612e-13	1.01244e-11	19.8913
FANCI	1.09879	5.54184	11.2246	3.61839e-13	1.02022e-11	19.8823
ZNF684	-1.43728	5.4567	-11.22	3.65915e-13	1.02864e-11	19.871
NUF2	1.87979	4.00377	11.2197	3.6625e-13	1.02864e-11	19.8701
KDSR	-1.02235	6.91263	-11.2188	3.67004e-13	1.02942e-11	19.868
RHNO1	1.16776	5.36275	11.2174	3.68286e-13	1.03168e-11	19.8645
GPX8	1.75057	5.33077	11.2055	3.79261e-13	1.05968e-11	19.8351
GAS2L3	1.33008	6.53356	11.1978	3.86499e-13	1.07574e-11	19.8161
FMO5	-3.06656	8.14237	-11.1969	3.874e-13	1.07686e-11	19.8138
RPL19	1.17059	11.8171	11.195	3.89211e-13	1.07996e-11	19.8091
LOC100128751	1.10134	6.08385	11.1937	3.90508e-13	1.07996e-11	19.8057
GRAMD1C	-2.66314	7.07721	-11.1846	3.99394e-13	1.10031e-11	19.7832
LAMC2	1.00391	5.28507	11.1738	4.1014e-13	1.12848e-11	19.7565
SEPSECS	-1.09724	6.73469	-11.1706	4.13435e-13	1.13611e-11	19.7485
ADAMTS12	1.33167	6.56879	11.1699	4.14113e-13	1.13653e-11	19.7468
SLC15A3	1.68876	7.93352	11.1641	4.20094e-13	1.15148e-11	19.7324
RRM2	3.59643	8.12705	11.1613	4.2304e-13	1.15809e-11	19.7254
GTF3C6	1.09849	10.5983	11.1586	4.25824e-13	1.16424e-11	19.7188
MGC32805	-1.6034	5.76278	-11.1525	4.32325e-13	1.17904e-11	19.7036
CD24	2.43181	7.87142	11.1483	4.36832e-13	1.18834e-11	19.6932
VMO1	1.93695	7.15751	11.1433	4.42311e-13	1.20173e-11	19.6807
PFKP	1.26795	5.76974	11.1373	4.48944e-13	1.21822e-11	19.6658
RPL11	1.09626	10.8996	11.1318	4.55068e-13	1.23175e-11	19.6522
CD96	1.00635	4.31383	11.129	4.58239e-13	1.23725e-11	19.6452
LYZ	2.93247	8.74599	11.1259	4.61784e-13	1.2434e-11	19.6375
EBP	-1.4633	7.93842	-11.1259	4.61816e-13	1.2434e-11	19.6374
TMEM147	1.15881	9.25176	11.1255	4.62242e-13	1.2434e-11	19.6365
TIGIT	1.10641	5.25619	11.1241	4.63822e-13	1.2461e-11	19.633
DLGAP5	3.00849	5.20436	11.1234	4.64578e-13	1.24633e-11	19.6314
MFSD1	1.33717	11.2351	11.1125	4.77397e-13	1.27624e-11	19.6041
FCN1	2.35061	7.11656	11.1091	4.81399e-13	1.28377e-11	19.5957
SLC30A10	-2.69278	7.68817	-11.0961	4.97153e-13	1.32415e-11	19.5634
CTSA	1.08622	9.82763	11.0796	5.18029e-13	1.37806e-11	19.5221
DPYSL2	1.69937	10.3233	11.0744	5.24743e-13	1.39421e-11	19.5092
LRRC32	1.73362	8.6814	11.0693	5.31423e-13	1.41022e-11	19.4965
PXDC1	-1.16052	8.49936	-11.0664	5.35181e-13	1.41846e-11	19.4894
NAGK	1.54895	9.7097	11.0599	5.43976e-13	1.44001e-11	19.473
SCP2	-1.16651	11.9766	-11.0556	5.49773e-13	1.4518e-11	19.4624
ACSM3	-2.58569	6.74132	-11.0471	5.61502e-13	1.47917e-11	19.4412
ELFN1	-1.33364	6.77803	-11.0446	5.65103e-13	1.48685e-11	19.4348
RP11-384L8.1	-1.92067	5.17111	-11.0409	5.70255e-13	1.49858e-11	19.4257
SLC16A6	1.55547	6.033	11.0256	5.92469e-13	1.55319e-11	19.3873
ALDOC	-1.42683	7.56795	-11.0174	6.04676e-13	1.58196e-11	19.3668
SLAMF7	2.29998	6.14464	11.0157	6.07156e-13	1.58593e-11	19.3627
CYP1A1	-3.11972	6.7785	-11.0021	6.28107e-13	1.63868e-11	19.3287
ARL6IP5	1.48402	10.422	11.0012	6.29526e-13	1.6404e-11	19.3264
ZNF385B	-2.10654	5.09125	-10.9857	6.54447e-13	1.70329e-11	19.2874
AIF1	1.63117	8.08729	10.9744	6.73099e-13	1.74764e-11	19.2592
SIRPB2	1.36681	4.20491	10.9609	6.96194e-13	1.80327e-11	19.2254
CLYBL	-1.16824	6.1372	-10.952	7.11772e-13	1.84142e-11	19.2032
SLFN12	1.72115	5.05007	10.9513	7.13162e-13	1.84282e-11	19.2012
SERPINF1	-1.95304	11.0486	-10.931	7.50272e-13	1.9318e-11	19.1503
CFP	2.84321	9.49177	10.9229	7.65587e-13	1.9653e-11	19.13
SPPL2A	-1.01379	8.5482	-10.9227	7.66007e-13	1.9653e-11	19.1294
CERS2	-1.53732	10.6038	-10.916	7.78957e-13	1.9938e-11	19.1126
TSFM	-1.06154	6.40871	-10.907	7.96805e-13	2.03442e-11	19.0899
APH1B	1.18518	7.00328	10.9065	7.97645e-13	2.03442e-11	19.0888
CFB	-2.26111	8.6734	-10.9059	7.98932e-13	2.0353e-11	19.0872
MAGT1	-1.00804	8.64519	-10.8994	8.12e-13	2.06616e-11	19.0709
COMP	1.57933	4.52956	10.898	8.14816e-13	2.06847e-11	19.0674
MARCKS	1.40637	7.77313	10.8936	8.23977e-13	2.08683e-11	19.0562
TCHH	2.05391	5.02955	10.8908	8.29791e-13	2.0991e-11	19.0491
CAMK2N1	-1.09616	6.97017	-10.8814	8.49458e-13	2.14634e-11	19.0256
TAGLN	1.80798	8.47989	10.869	8.7632e-13	2.20906e-11	18.9944
DHODH	-2.91474	7.46823	-10.8555	9.0657e-13	2.28001e-11	18.9603
RARRES2	-1.65852	10.7317	-10.8526	9.13332e-13	2.29169e-11	18.9528
CAPN2	1.02679	8.2885	10.8514	9.16064e-13	2.29323e-11	18.9498
CD300A	1.45657	6.27908	10.8439	9.33486e-13	2.33145e-11	18.9309
SMIM3	1.70785	7.35425	10.8419	9.38173e-13	2.34046e-11	18.9259
H2AFZ	1.47202	10.6711	10.8402	9.42138e-13	2.34765e-11	18.9217
SLC39A14	-1.68554	7.08486	-10.8347	9.55242e-13	2.37757e-11	18.9078
PPARA	-1.19553	6.20222	-10.8329	9.59573e-13	2.38014e-11	18.9032
NLRC4	1.12625	5.41146	10.8292	9.68649e-13	2.3999e-11	18.8938
LASP1	1.1465	10.259	10.8283	9.7071e-13	2.40164e-11	18.8917
AP000253.1	-2.14798	5.64709	-10.828	9.7157e-13	2.40164e-11	18.8908
CD163	2.6451	9.49819	10.8262	9.75862e-13	2.40651e-11	18.8863
MOCS2	-1.1212	6.56181	-10.8258	9.76875e-13	2.40651e-11	18.8853
GPR137B	1.99849	8.7391	10.8226	9.84823e-13	2.42334e-11	18.8772
CNGA1	-2.20833	6.9762	-10.818	9.96139e-13	2.4484e-11	18.8657
SLC7A6	1.02092	5.81132	10.817	9.98781e-13	2.45211e-11	18.863
DOCK10	1.37882	5.92843	10.8142	1.00582e-12	2.46659e-11	18.856
CYBA	1.51603	7.87497	10.8075	1.02295e-12	2.50294e-11	18.839
PKP2	-1.09907	5.54902	-10.8069	1.02458e-12	2.50408e-11	18.8374
NR1I3	-2.44654	5.90036	-10.7987	1.04595e-12	2.55345e-11	18.8167
C14orf28	-1.3165	7.04084	-10.7936	1.05948e-12	2.58065e-11	18.8038
TMEM184B	1.37602	8.10589	10.7824	1.08963e-12	2.65111e-11	18.7756
ADAMTS17	-1.33423	5.83485	-10.7784	1.1009e-12	2.67253e-11	18.7653
PZP	-3.78226	7.91403	-10.7758	1.10792e-12	2.68656e-11	18.7589
LCP2	1.34419	6.01412	10.7747	1.11105e-12	2.69112e-11	18.7561
HSPA2	2.56929	7.43742	10.7715	1.12015e-12	2.71014e-11	18.7479
ZNF266	1.25616	9.29328	10.7622	1.14667e-12	2.76813e-11	18.7244
RHOG	1.45213	8.48018	10.7585	1.15755e-12	2.79127e-11	18.7149
LINC00939	-1.5038	5.79684	-10.7527	1.17449e-12	2.82898e-11	18.7003
LAMC1	1.18526	9.01701	10.7469	1.1919e-12	2.8677e-11	18.6856
EBPL	-1.51492	10.383	-10.7396	1.21413e-12	2.90506e-11	18.667
MMAA	-1.05839	5.71459	-10.7349	1.22861e-12	2.93646e-11	18.6551
LINC01018	-2.75287	5.58144	-10.734	1.23144e-12	2.93999e-11	18.6528
ARHGAP18	1.51101	7.04295	10.732	1.2375e-12	2.95119e-11	18.6479
SMAP2	1.17478	9.7499	10.7313	1.23996e-12	2.9538e-11	18.6459
TCF19	1.30454	5.61883	10.73	1.24377e-12	2.95701e-11	18.6428
VASP	1.93703	8.28722	10.7243	1.26204e-12	2.99324e-11	18.6281
GLA	1.44732	9.14312	10.7162	1.28821e-12	3.03905e-11	18.6075
WDR72	-1.76858	6.64112	-10.7145	1.29375e-12	3.04509e-11	18.6032
PLEKHA6	-1.12613	6.4632	-10.7105	1.3067e-12	3.07223e-11	18.5932
C11orf54	-1.75729	7.90228	-10.7066	1.31984e-12	3.09976e-11	18.5832
CYSLTR1	1.423	4.85805	10.7059	1.32213e-12	3.10178e-11	18.5814
CHDH	-1.01155	6.5883	-10.6969	1.35243e-12	3.16943e-11	18.5587
RMDN2	-1.23236	5.98674	-10.6909	1.37341e-12	3.21297e-11	18.5432
LEPREL4	1.44696	6.35332	10.6853	1.3928e-12	3.24647e-11	18.5291
ZFAND1	-1.33986	7.99136	-10.6819	1.40502e-12	3.27144e-11	18.5204
RPL36	1.30315	10.6943	10.6601	1.48489e-12	3.43891e-11	18.4649
EPB41L2	1.38558	7.36007	10.6587	1.49017e-12	3.44746e-11	18.4613
HMGN4	1.35643	8.99196	10.6548	1.50478e-12	3.47753e-11	18.4515
KIAA0101	1.5606	7.03006	10.6533	1.5108e-12	3.48401e-11	18.4475
SLC7A2	-1.34602	6.58507	-10.6504	1.52168e-12	3.50164e-11	18.4403
MS4A4A	2.3197	7.7054	10.6469	1.5356e-12	3.52992e-11	18.4311
ABHD6	-1.22081	6.52686	-10.6421	1.55443e-12	3.56564e-11	18.4189
GLIPR1	1.95561	6.91281	10.6397	1.56363e-12	3.58294e-11	18.413
PRC1	2.90809	6.54735	10.6377	1.57185e-12	3.59798e-11	18.4077
ATP7B	-2.22288	7.28755	-10.6228	1.63244e-12	3.72878e-11	18.3697
POM121L9P	1.99188	5.82475	10.622	1.6359e-12	3.72883e-11	18.3676
ARHGEF18	1.54765	9.31902	10.6188	1.64928e-12	3.75537e-11	18.3594
IL21R	1.21074	5.00983	10.611	1.68193e-12	3.82167e-11	18.3397
TMC8	1.17592	6.10423	10.6069	1.69989e-12	3.85844e-11	18.3291
SASH3	1.79909	7.17469	10.6019	1.72161e-12	3.90347e-11	18.3163
ANXA11	1.04904	8.29876	10.6015	1.72334e-12	3.90347e-11	18.3153
MTHFD2L	-1.18068	5.44601	-10.5969	1.74376e-12	3.94149e-11	18.3035
MAN1A1	-1.51651	9.24315	-10.5897	1.77595e-12	4.01005e-11	18.2851
OGDHL	-2.88359	7.65304	-10.5878	1.7843e-12	4.02472e-11	18.2804
AZGP1	-4.69168	9.76239	-10.5763	1.83752e-12	4.13613e-11	18.2509
S100A4	2.60032	8.56475	10.574	1.84823e-12	4.15231e-11	18.2451
ARHGEF6	1.64723	9.01651	10.574	1.84854e-12	4.15231e-11	18.2449
CDC20	2.93214	6.51627	10.5667	1.88324e-12	4.22587e-11	18.2262
NEFH	1.0695	4.64471	10.5657	1.88765e-12	4.23138e-11	18.2239
RASGRP1	2.60931	6.29847	10.564	1.89616e-12	4.24606e-11	18.2193
AP1M2	1.23002	6.37659	10.5603	1.91405e-12	4.2817e-11	18.2099
SLC9B2	-1.9384	7.11284	-10.558	1.92522e-12	4.30223e-11	18.2041
SF3B5	1.07259	9.18958	10.5498	1.96618e-12	4.38925e-11	18.1829
CR1	1.32995	6.07606	10.5472	1.97907e-12	4.41348e-11	18.1764
CDCA7L	1.40985	7.59075	10.5463	1.98385e-12	4.41958e-11	18.1739
FOLR2	1.34954	7.34546	10.5347	2.04339e-12	4.54019e-11	18.1443
MEGF9	-1.12183	7.01525	-10.5262	2.08802e-12	4.63257e-11	18.1226
NAIP	1.29997	6.96311	10.5135	2.15718e-12	4.77623e-11	18.0898
LINC01146	-2.18432	5.06874	-10.5129	2.1603e-12	4.77825e-11	18.0884
ZNF880	1.35915	4.99413	10.5059	2.1996e-12	4.85526e-11	18.0703
SLC35F2	1.13599	5.71486	10.5004	2.23033e-12	4.91308e-11	18.0563
LRP6	-1.21196	7.34815	-10.4944	2.26519e-12	4.98479e-11	18.0408
ST8SIA4	1.46469	4.70059	10.4873	2.30644e-12	5.06527e-11	18.0226
GIMAP4	1.71883	8.23787	10.4869	2.30907e-12	5.06591e-11	18.0215
PILRA	1.37694	5.51659	10.4821	2.33741e-12	5.11772e-11	18.0092
SHCBP1	2.14343	5.16617	10.4805	2.34676e-12	5.133e-11	18.0052
RNASE2	2.54161	6.45187	10.4732	2.39103e-12	5.22456e-11	17.9865
LINC01420	1.10127	6.16903	10.468	2.4234e-12	5.28996e-11	17.973
TLR4	1.38211	6.33299	10.4673	2.42768e-12	5.29396e-11	17.9712
TOM1L1	-1.37614	7.2953	-10.461	2.4674e-12	5.36436e-11	17.9549
RNASET2	1.04061	6.95795	10.4601	2.47306e-12	5.37056e-11	17.9526
CCRL2	1.78465	6.41977	10.4595	2.47678e-12	5.37056e-11	17.9511
HSD17B3	-1.23758	6.50137	-10.4584	2.48386e-12	5.37854e-11	17.9482
FYB	1.70675	6.43327	10.4577	2.48814e-12	5.38243e-11	17.9465
GATM	-1.03906	5.81846	-10.4565	2.49581e-12	5.39365e-11	17.9434
UGP2	-1.49882	10.7786	-10.4546	2.5079e-12	5.40898e-11	17.9385
DNAJC12	-2.11221	6.61123	-10.4517	2.52708e-12	5.44491e-11	17.9309
RNF135	2.3587	8.85995	10.4445	2.57393e-12	5.53484e-11	17.9124
TGFBI	1.46031	10.5886	10.4399	2.6048e-12	5.59012e-11	17.9005
ATRAID	1.01386	10.5641	10.4388	2.61153e-12	5.59902e-11	17.8979
TMEM41B	-1.30571	9.41839	-10.438	2.61735e-12	5.60593e-11	17.8956
RNF166	1.11666	4.85947	10.4314	2.6621e-12	5.69616e-11	17.8786
TNFSF15	1.11215	5.3489	10.4307	2.66694e-12	5.70088e-11	17.8768
RPL35	1.09475	11.2521	10.4267	2.69405e-12	5.75315e-11	17.8666
DOCK11	1.9452	6.49642	10.4247	2.70798e-12	5.7772e-11	17.8615
RP3-406A7.7	-1.08679	5.59312	-10.4235	2.71675e-12	5.79021e-11	17.8582
MCM6	1.02921	6.01218	10.4228	2.72143e-12	5.79448e-11	17.8565
MXI1	-1.49627	8.9847	-10.4191	2.74737e-12	5.84396e-11	17.847
SLC35D1	-1.74002	8.22381	-10.4184	2.75219e-12	5.84847e-11	17.8452
SNX6	1.22404	9.57907	10.4135	2.78682e-12	5.91626e-11	17.8326
TRIM38	1.0838	8.35439	10.413	2.79079e-12	5.91888e-11	17.8312
RASSF4	1.07709	6.35881	10.3922	2.94393e-12	6.22538e-11	17.7776
SLC6A12	-2.26591	7.1378	-10.3849	2.99988e-12	6.33749e-11	17.7587
SRP14	1.09226	11.507	10.3834	3.01144e-12	6.35573e-11	17.7548
MPC1	-1.41042	8.00924	-10.3795	3.04164e-12	6.41322e-11	17.7448
MS4A6A	1.96424	8.97952	10.378	3.05332e-12	6.43158e-11	17.7409
TBCB	1.16728	9.07093	10.374	3.08539e-12	6.48651e-11	17.7304
LIPC	-3.28267	9.21707	-10.3731	3.09214e-12	6.49439e-11	17.7282
CENPW	1.37976	6.72615	10.3723	3.09848e-12	6.5014e-11	17.7262
KHK	-2.49706	8.28394	-10.372	3.10154e-12	6.50152e-11	17.7252
COL16A1	1.91656	6.79785	10.3658	3.15111e-12	6.58631e-11	17.7093
SPP1	2.3327	6.22252	10.3604	3.19545e-12	6.67254e-11	17.6952
RRAS	1.29528	7.23296	10.356	3.23191e-12	6.74217e-11	17.6838
ID3	1.71851	8.24398	10.3551	3.23886e-12	6.75017e-11	17.6817
ADI1	-1.46134	10.0223	-10.3547	3.24257e-12	6.7514e-11	17.6805
LHFPL2	1.4957	8.03934	10.3524	3.26184e-12	6.78499e-11	17.6746
UAP1	-1.36328	10.1718	-10.3517	3.26781e-12	6.79091e-11	17.6727
RDH10	-1.07843	6.33254	-10.3488	3.2924e-12	6.83543e-11	17.6652
MRC2	1.03675	7.5926	10.3432	3.34004e-12	6.9277e-11	17.6508
TMEM45A	-2.13524	10.1575	-10.3424	3.34677e-12	6.93503e-11	17.6488
GNA15	1.65676	5.95489	10.3325	3.43365e-12	7.09715e-11	17.623
GJB1	-1.89133	9.05765	-10.3323	3.43485e-12	7.09715e-11	17.6227
ACPT	-1.02598	7.3327	-10.3303	3.45317e-12	7.12821e-11	17.6173
RPS25	1.01516	11.8044	10.3259	3.49243e-12	7.2007e-11	17.606
SIGLEC9	1.66302	5.36609	10.3256	3.49493e-12	7.2007e-11	17.6052
ECHDC2	-1.58276	9.64784	-10.3235	3.51447e-12	7.23406e-11	17.5996
AMBP	-2.35826	9.69463	-10.3203	3.54358e-12	7.28706e-11	17.5914
KLHDC2	-1.14693	9.95581	-10.3195	3.55032e-12	7.29398e-11	17.5895
TTK	1.84604	4.49026	10.3167	3.57678e-12	7.34138e-11	17.582
ZNF320	1.44158	5.87664	10.3163	3.58023e-12	7.34151e-11	17.581
PFDN5	1.39494	10.3793	10.3119	3.62068e-12	7.41442e-11	17.5697
ADAMTSL3	-1.1661	6.95887	-10.3114	3.62584e-12	7.41442e-11	17.5683
CPEB3	-1.24429	5.37589	-10.3093	3.64555e-12	7.44243e-11	17.5629
NLRC3	1.67244	7.10896	10.3092	3.64663e-12	7.44243e-11	17.5626
SUOX	-1.32662	6.92624	-10.3052	3.68439e-12	7.50533e-11	17.5522
PGM1	-1.95558	11.0851	-10.3033	3.70259e-12	7.52958e-11	17.5473
TPP1	1.23024	8.86009	10.3032	3.70324e-12	7.52958e-11	17.5471
SRGAP2C	1.0874	8.44014	10.3027	3.70829e-12	7.53277e-11	17.5457
ANLN	1.76678	4.54498	10.2981	3.75221e-12	7.60058e-11	17.5339
GPRIN3	1.24977	5.25298	10.2891	3.84125e-12	7.76643e-11	17.5103
GCDH	-1.91614	7.78205	-10.2882	3.8499e-12	7.76941e-11	17.5081
CXCL16	1.51804	9.40671	10.2837	3.89488e-12	7.85285e-11	17.4964
DENND1C	1.32688	6.6398	10.2819	3.91339e-12	7.88284e-11	17.4917
BLM	1.32727	6.25006	10.2735	3.99902e-12	8.03292e-11	17.4699
PMEPA1	2.37934	7.38051	10.2715	4.01991e-12	8.06739e-11	17.4647
GPR88	-3.00379	5.56728	-10.2509	4.24013e-12	8.49359e-11	17.4111
SYT17	-2.25712	7.26872	-10.2357	4.41052e-12	8.79165e-11	17.3715
SLC47A1	-2.60853	9.0229	-10.231	4.4647e-12	8.87774e-11	17.3593
FJX1	2.46082	7.78258	10.228	4.49954e-12	8.9388e-11	17.3515
DYSF	1.25362	9.33579	10.2271	4.50934e-12	8.95007e-11	17.3493
IL2RA	1.8322	6.22945	10.2232	4.55606e-12	9.02625e-11	17.3389
P2RY1	1.27564	5.0754	10.2126	4.68293e-12	9.2522e-11	17.3114
CPVL	2.69237	8.818	10.2103	4.71051e-12	9.29821e-11	17.3055
MCM2	1.36138	6.9648	10.2073	4.74789e-12	9.35027e-11	17.2975
ADCY7	1.18216	6.5805	10.2071	4.74984e-12	9.35027e-11	17.2971
IGFBP7	1.37151	9.50148	10.1955	4.89511e-12	9.59263e-11	17.2668
LST1	1.67762	7.15304	10.1924	4.93447e-12	9.66104e-11	17.2588
UBA52	1.18937	11.5219	10.1918	4.94232e-12	9.66766e-11	17.2572
DCAF11	-1.09752	7.81236	-10.1829	5.05791e-12	9.86703e-11	17.234
ACAT2	-1.83743	8.786	-10.177	5.13713e-12	9.99978e-11	17.2184
TSLP	-1.72335	6.21693	-10.1768	5.13981e-12	9.99978e-11	17.2179
CYP4V2	-1.07294	6.90973	-10.175	5.16334e-12	1.00365e-10	17.2133
SGPP2	1.58126	4.59943	10.1587	5.38738e-12	1.04626e-10	17.1706
GNB4	1.12208	7.03582	10.1578	5.40008e-12	1.04779e-10	17.1682
CXorf65	1.0861	4.75882	10.148	5.53923e-12	1.07383e-10	17.1427
CDO1	-4.18383	8.47664	-10.1417	5.63125e-12	1.09069e-10	17.1261
BEX4	2.00822	7.67332	10.1403	5.651e-12	1.09354e-10	17.1226
SCML1	-1.32145	8.26803	-10.1384	5.67974e-12	1.09812e-10	17.1175
CD93	1.62856	8.95311	10.1273	5.84644e-12	1.12934e-10	17.0885
NCAPG	2.2245	4.58211	10.123	5.91161e-12	1.14091e-10	17.0773
TIMP2	1.76909	9.15452	10.12	5.95882e-12	1.149e-10	17.0693
CISH	-1.29276	7.25799	-10.1149	6.03783e-12	1.1632e-10	17.0561
RAC2	1.49299	7.32808	10.1133	6.06371e-12	1.16714e-10	17.0518
CLDN12	-1.43369	9.16422	-10.1072	6.16094e-12	1.18375e-10	17.0358
BCO2	-2.46313	8.35262	-10.1028	6.23209e-12	1.1953e-10	17.0243
PALLD	1.37844	7.70437	10.0981	6.3092e-12	1.20688e-10	17.0119
ENDOD1	1.32993	7.09644	10.0975	6.31923e-12	1.20746e-10	17.0104
THEMIS	1.36662	4.35471	10.0893	6.45624e-12	1.23011e-10	16.9888
TMPRSS3	1.18844	5.42435	10.0823	6.57446e-12	1.2499e-10	16.9706
ISM1	-1.3884	5.2251	-10.0772	6.66273e-12	1.26557e-10	16.9572
TNFSF13B	2.01358	8.84723	10.076	6.68323e-12	1.26835e-10	16.9541
ETS2	-1.37623	7.83904	-10.0749	6.70321e-12	1.27103e-10	16.9511
GIMAP1	1.54632	7.08128	10.0673	6.83794e-12	1.29544e-10	16.9311
DFNA5	1.09791	8.21416	10.0634	6.908e-12	1.30757e-10	16.9209
FAM184A	-1.09175	5.17917	-10.0606	6.95867e-12	1.31601e-10	16.9135
2022-03-01	1.66488	6.06227	10.0521	7.11574e-12	1.34337e-10	16.8911
LYN	1.23923	8.71305	10.051	7.13535e-12	1.3459e-10	16.8883
CPB2	-2.99787	11.8777	-10.0484	7.18329e-12	1.35376e-10	16.8816
CFHR2	-3.52395	11.2275	-10.0462	7.22488e-12	1.36041e-10	16.8758
UBL3	-1.00541	8.1936	-10.0452	7.24531e-12	1.36189e-10	16.873
PDSS2	-1.18796	8.15219	-10.0432	7.28177e-12	1.36519e-10	16.8679
KLHL15	-1.31978	8.45811	-10.0405	7.33396e-12	1.37337e-10	16.8608
THRSP	-3.03189	7.31936	-10.0403	7.3381e-12	1.37337e-10	16.8602
FXYD5	1.89717	7.75009	10.0368	7.40647e-12	1.38378e-10	16.8509
PLBD1	1.7654	8.05197	10.031	7.51857e-12	1.40109e-10	16.8358
AADAT	-2.13738	6.95173	-10.0282	7.57425e-12	1.4094e-10	16.8284
GMNN	1.49509	8.9294	10.0274	7.59069e-12	1.41089e-10	16.8262
MBNL3	-1.40034	7.90713	-10.0192	7.75565e-12	1.43785e-10	16.8046
CERS4	-1.39539	6.27917	-10.0154	7.83165e-12	1.4507e-10	16.7948
PROC	-2.70262	9.59391	-10.0137	7.86767e-12	1.45612e-10	16.7902
TGDS	-1.16086	6.0764	-10.0124	7.89442e-12	1.45983e-10	16.7868
HHEX	-1.5956	7.67686	-10.0026	8.09941e-12	1.49646e-10	16.761
LAX1	2.35178	6.81781	9.99593	8.24296e-12	1.52038e-10	16.7434
PGLYRP2	-3.97576	7.61952	-9.99551	8.25206e-12	1.52077e-10	16.7423
ADH1C	-4.09993	10.808	-9.99509	8.26131e-12	1.52118e-10	16.7412
LUM	2.48557	8.40412	9.9936	8.29349e-12	1.5258e-10	16.7373
MARCO	3.357	10.8708	9.99071	8.35664e-12	1.53612e-10	16.7296
LGALS9	1.75636	7.4324	9.98568	8.46769e-12	1.55389e-10	16.7164
CCR1	2.19063	8.62133	9.97939	8.60882e-12	1.57845e-10	16.6998
DOK2	1.27756	7.24554	9.96889	8.84962e-12	1.62123e-10	16.6721
CLIP4	1.33824	6.75573	9.96429	8.95729e-12	1.63818e-10	16.6599
MKI67	1.56209	5.58539	9.96163	9.01994e-12	1.64825e-10	16.6529
EVI2A	2.42213	7.70309	9.95624	9.14879e-12	1.67039e-10	16.6387
CPN1	-3.97934	8.27356	-9.95497	9.17937e-12	1.67456e-10	16.6353
SLC25A36	1.22063	6.56494	9.95153	9.26282e-12	1.68836e-10	16.6262
PPP1R16B	1.2032	6.70484	9.9505	9.28798e-12	1.69152e-10	16.6235
SH3BGRL2	-1.33058	8.45018	-9.94797	9.34982e-12	1.69992e-10	16.6168
GREM2	-2.52188	5.55166	-9.94417	9.44374e-12	1.71556e-10	16.6068
CCDC3	1.66151	9.50931	9.9415	9.51042e-12	1.72622e-10	16.5997
LYRM7	-1.02699	6.47288	-9.93264	9.7348e-12	1.76105e-10	16.5763
AIM2	1.79703	7.24104	9.93049	9.79011e-12	1.7681e-10	16.5706
TUBA1A	2.10835	10.4951	9.92972	9.80982e-12	1.76935e-10	16.5686
AC012065.7	-1.82967	7.03438	-9.9292	9.8234e-12	1.76968e-10	16.5672
SIDT1	1.49258	5.30236	9.9167	1.01521e-11	1.82587e-10	16.5341
RHPN2	-1.20034	8.16843	-9.9155	1.01843e-11	1.83013e-10	16.531
ARHGEF10L	-1.18621	7.22651	-9.91036	1.03233e-11	1.85357e-10	16.5173
CHN2	-1.30637	6.48624	-9.90881	1.03653e-11	1.85957e-10	16.5133
KIF20A	2.10219	5.24658	9.906	1.04425e-11	1.87187e-10	16.5058
MANBA	1.05745	7.86147	9.90424	1.04911e-11	1.87747e-10	16.5011
ENPEP	-1.55097	7.69635	-9.89965	1.06186e-11	1.8956e-10	16.489
OPLAH	-1.32779	7.51581	-9.89808	1.06628e-11	1.90191e-10	16.4848
GPR126	-1.14003	6.35846	-9.89684	1.06978e-11	1.90658e-10	16.4816
HS3ST2	1.54488	6.27213	9.89537	1.07392e-11	1.91082e-10	16.4777
RHOU	-1.02138	7.70229	-9.89427	1.07705e-11	1.91482e-10	16.4747
FOLH1B	-3.12681	6.73391	-9.88624	1.1001e-11	1.94939e-10	16.4535
SUSD1	1.72159	7.12889	9.88436	1.10558e-11	1.95751e-10	16.4485
ITGA4	1.25456	4.98824	9.87899	1.12136e-11	1.98382e-10	16.4342
PPP2R1B	-1.73006	7.71648	-9.87739	1.12611e-11	1.99059e-10	16.43
SCRN1	1.89454	7.14441	9.87236	1.14116e-11	2.01555e-10	16.4167
ADK	-1.69093	7.77764	-9.8603	1.17808e-11	2.07696e-10	16.3847
AP2S1	1.28752	9.0185	9.85592	1.19179e-11	2.09643e-10	16.3731
RUNX1-IT1	1.17263	6.5312	9.84882	1.21436e-11	2.12891e-10	16.3542
NKG7	2.26819	6.45138	9.84503	1.22659e-11	2.14371e-10	16.3441
IMPDH2	1.27334	10.1494	9.84015	1.24253e-11	2.16807e-10	16.3312
MAP1B	1.60723	6.56666	9.83956	1.24448e-11	2.16972e-10	16.3296
LAMTOR4	1.40397	8.79893	9.83434	1.26175e-11	2.19278e-10	16.3158
CENPE	1.51926	5.0384	9.8339	1.26323e-11	2.19358e-10	16.3146
AC017002.2	1.79173	6.68579	9.83133	1.27185e-11	2.20677e-10	16.3077
RBP7	1.89593	6.83869	9.83103	1.27286e-11	2.20677e-10	16.3069
CBS	-1.90238	7.74003	-9.82897	1.27981e-11	2.21704e-10	16.3015
HLA-F	1.59673	9.35705	9.8267	1.28755e-11	2.22866e-10	16.2954
LILRA3	1.99284	7.31625	9.82463	1.29462e-11	2.23911e-10	16.2899
APOBEC3G	1.29406	7.06787	9.81797	1.31762e-11	2.27526e-10	16.2722
FCGR2A	1.27543	4.771	9.81636	1.32324e-11	2.28315e-10	16.268
ERLIN1	-1.5781	7.61861	-9.80995	1.3459e-11	2.31623e-10	16.2509
PLIN3	1.04962	8.37671	9.80973	1.34669e-11	2.31623e-10	16.2503
EIF3G	1.17099	10.2021	9.80201	1.3745e-11	2.35843e-10	16.2298
NRTN	-1.8054	5.95224	-9.79891	1.38585e-11	2.37602e-10	16.2215
ANKRD36B	1.97969	8.52328	9.79409	1.40368e-11	2.40469e-10	16.2087
MPPED1	-1.0026	5.87112	-9.78705	1.4301e-11	2.44607e-10	16.1899
FAP	1.47708	5.90126	9.78626	1.4331e-11	2.44928e-10	16.1878
KRT8	1.85266	9.91004	9.78255	1.44729e-11	2.47157e-10	16.1779
NEURL2	1.76074	6.06444	9.77905	1.46078e-11	2.49264e-10	16.1686
DCDC2	1.88755	5.15024	9.7773	1.46758e-11	2.50228e-10	16.164
TRPM8	-1.53855	6.9876	-9.773	1.4844e-11	2.52698e-10	16.1525
CKAP2	1.04697	5.35367	9.77031	1.49505e-11	2.54312e-10	16.1453
BIN2	1.18135	7.12761	9.76098	1.53254e-11	2.60163e-10	16.1205
ACOT9	1.13906	9.18	9.76085	1.53305e-11	2.60163e-10	16.1201
UXS1	1.02674	7.65301	9.75964	1.538e-11	2.60798e-10	16.1169
TOP2A	2.11987	5.02347	9.75615	1.5523e-11	2.63016e-10	16.1076
VWA8	-1.0191	7.12458	-9.75371	1.56239e-11	2.64107e-10	16.1011
ABCG8	-1.97628	6.27279	-9.74768	1.58763e-11	2.67954e-10	16.085
TCTEX1D2	1.24273	6.89141	9.74399	1.60326e-11	2.70172e-10	16.0751
C19orf66	-1.05362	8.01658	-9.73624	1.63662e-11	2.75365e-10	16.0544
ACSM2A	-4.67655	8.57467	-9.7335	1.6486e-11	2.76949e-10	16.0471
GIMAP7	1.91481	8.5162	9.72785	1.67355e-11	2.80923e-10	16.032
HPSE	1.77403	6.65743	9.72388	1.69129e-11	2.83681e-10	16.0214
SPP2	-4.27996	8.21959	-9.72181	1.70062e-11	2.85025e-10	16.0159
ANXA3	2.87806	6.77685	9.71932	1.71193e-11	2.86477e-10	16.0093
TSPAN14	1.04333	8.05042	9.71355	1.73841e-11	2.90684e-10	15.9938
RP4-680D5.8	-2.54588	6.2284	-9.71171	1.74698e-11	2.91891e-10	15.9889
GHR	-3.5846	9.65626	-9.70747	1.76677e-11	2.94971e-10	15.9776
LIN7C	-1.15539	8.54815	-9.70469	1.77991e-11	2.96707e-10	15.9701
ACMSD	-3.7244	8.40941	-9.69756	1.81402e-11	3.0216e-10	15.9511
FCGR3B	2.36674	8.36906	9.69454	1.82866e-11	3.04364e-10	15.943
KAT2B	-1.09846	8.73167	-9.68269	1.88734e-11	3.13168e-10	15.9113
RASSF2	1.98691	7.80102	9.68224	1.88959e-11	3.13301e-10	15.9101
HCP5	1.77343	7.12844	9.67904	1.90576e-11	3.15375e-10	15.9015
RHOQ	1.32068	7.74109	9.67903	1.90584e-11	3.15375e-10	15.9015
INSIG1	-2.54482	9.28891	-9.67529	1.92493e-11	3.18186e-10	15.8915
RELN	1.19955	11.3698	9.67474	1.92772e-11	3.18404e-10	15.89
PCSK5	1.40402	6.09406	9.67149	1.94453e-11	3.20936e-10	15.8813
CYP3A7-CYP3AP1	-2.98251	9.19312	-9.67017	1.95138e-11	3.21822e-10	15.8777
HFE2	-3.8969	7.47152	-9.66857	1.95969e-11	3.22947e-10	15.8735
IVD	-1.13047	7.13979	-9.66661	1.96997e-11	3.24393e-10	15.8682
SLC2A10	-2.01376	9.3377	-9.65696	2.02137e-11	3.32353e-10	15.8423
MYO1G	1.17725	6.52007	9.65575	2.02792e-11	3.33176e-10	15.8391
HMCN1	1.94437	8.22491	9.63774	2.12777e-11	3.49316e-10	15.7908
ITGB2-AS1	1.55803	6.52022	9.63638	2.13552e-11	3.50322e-10	15.7872
VGLL4	1.06446	8.03363	9.63111	2.16583e-11	3.54221e-10	15.773
CGN	-1.41978	7.61673	-9.62928	2.1764e-11	3.55414e-10	15.7681
XDH	-2.5651	7.92984	-9.62492	2.20194e-11	3.59313e-10	15.7564
PPP1R14A	2.12803	6.88085	9.62063	2.22729e-11	3.63176e-10	15.7449
ACTB	1.15797	11.8216	9.6203	2.22931e-11	3.63232e-10	15.744
NCF1	2.07802	6.78193	9.61392	2.26764e-11	3.692e-10	15.7269
PTPN22	1.01326	4.28374	9.61182	2.28043e-11	3.71003e-10	15.7212
SLCO1B3	-4.50961	8.76355	-9.60914	2.29682e-11	3.72891e-10	15.714
SERINC5	-1.5959	9.69356	-9.60908	2.2972e-11	3.72891e-10	15.7138
RAB17	-2.06715	8.14029	-9.60799	2.30387e-11	3.73413e-10	15.7109
ADAP2	2.13265	8.36068	9.60604	2.31591e-11	3.75085e-10	15.7057
HEIH	1.19399	8.89697	9.60564	2.31839e-11	3.75205e-10	15.7046
DNAJB9	-1.53819	9.05192	-9.60501	2.32231e-11	3.75559e-10	15.7029
SLC45A4	1.11912	6.14298	9.59633	2.37689e-11	3.83812e-10	15.6796
GPR171	2.77806	7.17429	9.5946	2.38792e-11	3.85306e-10	15.6749
TPST1	-1.98088	8.1544	-9.59245	2.40174e-11	3.86417e-10	15.6691
CD163L1	1.41423	6.88436	9.5922	2.40333e-11	3.86417e-10	15.6685
LOC200772	1.97208	7.24105	9.59214	2.40373e-11	3.86417e-10	15.6683
MAFB	1.90232	10.2989	9.58948	2.42084e-11	3.8888e-10	15.6612
ACTR3C	-1.90335	7.31031	-9.5863	2.44157e-11	3.91752e-10	15.6526
MGP	1.97069	5.71813	9.58618	2.44234e-11	3.91752e-10	15.6523
CES5A	-1.29466	5.9382	-9.5847	2.45207e-11	3.93021e-10	15.6483
WBP5	1.70527	9.34834	9.57181	2.5382e-11	4.05326e-10	15.6136
ZEB2	1.17241	5.77752	9.57123	2.54214e-11	4.05444e-10	15.6121
NUDT6	-1.32257	7.25788	-9.57115	2.54268e-11	4.05444e-10	15.6119
TCIRG1	1.71693	9.37082	9.5687	2.55947e-11	4.0765e-10	15.6052
PSMB10	1.74756	8.98908	9.56631	2.57587e-11	4.09529e-10	15.5988
SLC28A1	-1.7126	6.37412	-9.55958	2.62281e-11	4.15772e-10	15.5807
CYP3A4	-2.64208	8.27091	-9.55912	2.62601e-11	4.15973e-10	15.5795
SSTR1	-1.34973	5.3106	-9.55655	2.64418e-11	4.1824e-10	15.5725
BCAT1	1.47757	5.78777	9.5491	2.69751e-11	4.25742e-10	15.5525
IPCEF1	1.63537	6.81172	9.54451	2.73093e-11	4.30703e-10	15.5401
F7	-1.68461	7.1888	-9.54216	2.74825e-11	4.32506e-10	15.5338
2022-03-01	-1.83239	8.34265	-9.54214	2.74835e-11	4.32506e-10	15.5337
MYOF	1.28119	6.75666	9.53715	2.78545e-11	4.37391e-10	15.5203
PDE11A	-1.01755	4.71161	-9.53575	2.7959e-11	4.38713e-10	15.5165
PPP1R3B	-1.35892	6.50715	-9.53468	2.804e-11	4.39665e-10	15.5136
ALDH7A1	-1.72196	7.60871	-9.53186	2.82529e-11	4.42683e-10	15.506
PAQR5	1.08135	5.15361	9.52275	2.89525e-11	4.5293e-10	15.4814
ELOVL7	2.5783	6.77383	9.52229	2.89882e-11	4.5293e-10	15.4802
PRG4	-3.65834	6.15084	-9.52226	2.89905e-11	4.5293e-10	15.4801
ABCC10	1.0043	7.15164	9.52148	2.90513e-11	4.53552e-10	15.478
CFTR	1.17006	4.48308	9.5203	2.91434e-11	4.54663e-10	15.4748
VPS37B	1.30022	7.60619	9.51923	2.92275e-11	4.55319e-10	15.4719
ECM2	-1.54944	7.26275	-9.51813	2.9314e-11	4.56337e-10	15.469
A1BG	-4.68022	10.3896	-9.51038	2.99307e-11	4.65603e-10	15.448
MCOLN1	1.54089	7.61131	9.50796	3.01263e-11	4.67973e-10	15.4415
ITM2A	1.57154	6.6813	9.50538	3.0336e-11	4.70893e-10	15.4345
NNMT	-2.18891	6.24937	-9.50429	3.04249e-11	4.71934e-10	15.4316
RGN	-2.73963	10.0503	-9.5009	3.07035e-11	4.75915e-10	15.4224
ANO3	1.83535	5.81903	9.49821	3.09257e-11	4.79017e-10	15.4152
MMP10	1.2651	4.39921	9.49634	3.10823e-11	4.81097e-10	15.4101
SLC13A5	-4.87447	8.61377	-9.49529	3.11696e-11	4.82104e-10	15.4073
CARD6	1.64777	8.39278	9.49486	3.12061e-11	4.82325e-10	15.4061
KRT18	1.66041	11.983	9.49422	3.12597e-11	4.82809e-10	15.4044
GLYCTK	-1.85687	7.60915	-9.48511	3.20351e-11	4.9408e-10	15.3798
SLC38A4	-4.11118	7.09144	-9.47997	3.24818e-11	4.99901e-10	15.3659
KPNA2	1.76364	10.0059	9.47307	3.30907e-11	5.08911e-10	15.3472
LNX2	-1.3677	8.54545	-9.46939	3.34196e-11	5.13605e-10	15.3373
FOXA3	-2.51487	8.61907	-9.46544	3.37775e-11	5.18369e-10	15.3266
FAM46C	1.94194	8.19766	9.45359	3.48728e-11	5.34798e-10	15.2945
RNF165	-1.18496	4.87783	-9.45137	3.50827e-11	5.37637e-10	15.2885
GYG2	-1.94587	7.07403	-9.45052	3.5163e-11	5.38486e-10	15.2862
RNASE4	-2.49328	9.67659	-9.44949	3.52607e-11	5.39601e-10	15.2834
ANXA13	2.44479	8.03608	9.44877	3.53293e-11	5.40269e-10	15.2815
AUH	-1.10549	8.40981	-9.43746	3.64228e-11	5.55814e-10	15.2508
AS3MT	-2.19607	6.7297	-9.43455	3.67098e-11	5.59661e-10	15.243
CYP4F3	-4.55528	9.65214	-9.43438	3.67266e-11	5.59661e-10	15.2425
RP4-758J24.5	-1.31437	7.6377	-9.43391	3.67731e-11	5.59892e-10	15.2412
DDX26B	1.51259	5.19884	9.43371	3.67935e-11	5.59892e-10	15.2407
C15orf52	1.74676	6.88517	9.42822	3.7342e-11	5.6784e-10	15.2258
SLC37A2	1.2552	5.00283	9.42595	3.75722e-11	5.70845e-10	15.2196
TLR5	1.51857	6.8401	9.42575	3.75924e-11	5.70845e-10	15.2191
ZNF83	1.89411	5.75489	9.42525	3.76426e-11	5.71208e-10	15.2177
SLC15A2	1.07389	4.96918	9.42382	3.77883e-11	5.72615e-10	15.2139
SAT1	1.11176	12.1431	9.41958	3.82231e-11	5.77587e-10	15.2024
UPB1	-2.74632	7.3225	-9.4175	3.84381e-11	5.80027e-10	15.1967
TCN2	2.08476	8.45625	9.41246	3.89655e-11	5.87576e-10	15.1831
KIF23	1.11493	4.02363	9.4096	3.92676e-11	5.91307e-10	15.1753
LTBP2	1.40638	7.10117	9.40561	3.9693e-11	5.96884e-10	15.1645
GRHL1	-1.37928	5.73026	-9.40471	3.97889e-11	5.9791e-10	15.162
MOXD1	1.1606	5.25983	9.40117	4.01712e-11	6.02818e-10	15.1524
N4BP2	-1.33927	6.49449	-9.39678	4.06504e-11	6.08744e-10	15.1405
MELK	3.00925	7.29436	9.39339	4.10251e-11	6.13506e-10	15.1313
PLXDC2	1.58239	6.1737	9.39266	4.11057e-11	6.14288e-10	15.1293
GLS2	-2.04378	5.1583	-9.38764	4.16677e-11	6.22257e-10	15.1157
NOP10	1.16176	9.86632	9.38129	4.23893e-11	6.31726e-10	15.0985
CD3G	1.91513	6.56724	9.37906	4.26461e-11	6.3468e-10	15.0924
EPB41L3	2.32094	7.26432	9.37434	4.31932e-11	6.42381e-10	15.0796
CUX2	-2.79405	6.86499	-9.37345	4.32972e-11	6.43485e-10	15.0772
FAM213B	1.3138	6.98672	9.37041	4.36549e-11	6.48356e-10	15.0689
SLC12A2	2.45297	7.95798	9.37001	4.37028e-11	6.48623e-10	15.0678
TMEM56	-1.37282	9.5596	-9.36787	4.39559e-11	6.51412e-10	15.062
FAM127A	1.1244	9.17712	9.36766	4.3981e-11	6.51412e-10	15.0614
PAN2	-1.07804	7.83893	-9.36105	4.47746e-11	6.61356e-10	15.0435
MICALL1	1.0898	7.82717	9.35704	4.52641e-11	6.68131e-10	15.0325
C4BPB	-3.67004	10.492	-9.34544	4.67079e-11	6.88505e-10	15.001
CAPNS1	1.26448	9.25709	9.34503	4.67607e-11	6.88814e-10	14.9999
C9	-6.39895	9.57417	-9.33917	4.75088e-11	6.98883e-10	14.9839
ADIPOR2	-1.13182	10.0528	-9.31811	5.02998e-11	7.35444e-10	14.9266
TNFAIP8L2	1.34236	6.64375	9.30647	5.19138e-11	7.56998e-10	14.8948
EFNA1	-1.9201	9.55542	-9.30413	5.22445e-11	7.6118e-10	14.8885
LSS	-1.08105	6.18301	-9.29213	5.39744e-11	7.84931e-10	14.8557
CD59	1.2621	9.44971	9.28962	5.43435e-11	7.89239e-10	14.8489
LIPA	1.91172	11.91	9.28432	5.51323e-11	7.99086e-10	14.8344
CD27	2.31134	7.39661	9.2803	5.57379e-11	8.07323e-10	14.8235
COL10A1	1.30741	4.72078	9.2795	5.58585e-11	8.08133e-10	14.8213
SRD5A1	-2.17082	8.12727	-9.27944	5.58684e-11	8.08133e-10	14.8211
EVI2B	2.11895	8.43732	9.27574	5.64329e-11	8.15209e-10	14.811
C2orf72	-1.31521	7.47849	-9.27226	5.69696e-11	8.21865e-10	14.8015
FAM134B	-1.18083	5.58282	-9.27179	5.70415e-11	8.22355e-10	14.8002
RPS6KA1	1.25793	6.66641	9.2701	5.73046e-11	8.25598e-10	14.7956
CHPT1	-1.18651	7.11508	-9.25973	5.89437e-11	8.47521e-10	14.7673
CDA	-1.60001	6.83605	-9.25284	6.00594e-11	8.61275e-10	14.7484
CCR7	1.64204	5.65925	9.24883	6.07177e-11	8.68989e-10	14.7375
HGFAC	-2.75557	6.81487	-9.24425	6.14793e-11	8.79061e-10	14.725
PAQR9	-1.68105	5.35406	-9.24411	6.15026e-11	8.79061e-10	14.7246
CD55	1.27661	8.60673	9.24332	6.16346e-11	8.79787e-10	14.7224
MYO5A	1.09275	5.05876	9.23988	6.22141e-11	8.87473e-10	14.713
LINC01094	1.08043	3.785	9.2263	6.4559e-11	9.19107e-10	14.6759
CDR2L	1.05154	6.16919	9.22171	6.53711e-11	9.28835e-10	14.6633
CTSD	1.43126	9.714	9.22039	6.5606e-11	9.31562e-10	14.6597
SH3BP5	1.16121	9.42321	9.2181	6.60178e-11	9.36796e-10	14.6534
ITGAM	1.95619	7.65535	9.21759	6.61093e-11	9.37479e-10	14.652
AOX1	-4.24849	9.48528	-9.21404	6.67529e-11	9.45367e-10	14.6423
OLFML2B	1.53971	5.78811	9.21253	6.70269e-11	9.4726e-10	14.6382
C3orf52	1.0314	5.36281	9.21234	6.70617e-11	9.4726e-10	14.6377
PROX1	-2.00331	7.93419	-9.21102	6.73038e-11	9.49444e-10	14.6341
CSRP1	1.0881	10.1852	9.21043	6.74132e-11	9.50368e-10	14.6324
SYTL3	1.15483	5.22155	9.19543	7.02271e-11	9.84907e-10	14.5913
LYRM5	-1.17648	9.67227	-9.1926	7.07708e-11	9.91891e-10	14.5836
SFN	2.40686	7.69157	9.18341	7.25683e-11	1.01446e-09	14.5584
ZRANB1	-1.10709	7.89422	-9.17503	7.42492e-11	1.0355e-09	14.5354
GPR37	-1.88623	4.4877	-9.17368	7.45223e-11	1.03775e-09	14.5317
ARHGAP25	1.10779	6.72391	9.17023	7.52279e-11	1.04623e-09	14.5222
FITM1	-1.28053	6.30503	-9.16621	7.60598e-11	1.05712e-09	14.5112
DRAM2	1.01393	7.90746	9.16267	7.67992e-11	1.06672e-09	14.5015
MT1M	-2.68576	8.30986	-9.15706	7.79843e-11	1.08248e-09	14.4861
F13B	-3.9221	6.81915	-9.15584	7.82447e-11	1.08492e-09	14.4828
CCNB1	2.88902	5.69265	9.15533	7.83548e-11	1.08541e-09	14.4813
C3P1	-3.90724	9.00336	-9.15143	7.91948e-11	1.09577e-09	14.4706
ISOC1	-1.83278	9.74177	-9.14998	7.95094e-11	1.09942e-09	14.4666
LBH	1.93406	8.69164	9.14762	8.00244e-11	1.10513e-09	14.4602
ZYX	1.32076	7.35092	9.14738	8.00753e-11	1.10513e-09	14.4595
RDH16	-3.70078	9.41821	-9.1395	8.1821e-11	1.12779e-09	14.4379
PAQR8	1.5021	6.78199	9.13767	8.2232e-11	1.13133e-09	14.4328
BDH1	-1.63663	6.79706	-9.13666	8.24581e-11	1.13368e-09	14.4301
CRLS1	-1.10827	7.23762	-9.1325	8.34025e-11	1.14521e-09	14.4186
MAPRE1	1.34243	9.07772	9.12331	8.55278e-11	1.17142e-09	14.3934
CYP26A1	-2.83461	6.24073	-9.11226	8.81537e-11	1.20434e-09	14.363
ITGB2	1.36929	6.95525	9.11176	8.8275e-11	1.20524e-09	14.3616
SEPHS2	-1.24172	11.771	-9.11026	8.86392e-11	1.20945e-09	14.3575
KLB	-3.28322	7.14853	-9.0968	9.19698e-11	1.25331e-09	14.3204
FAM110C	-1.59196	8.38428	-9.08834	9.41279e-11	1.2795e-09	14.2971
PRKX	1.78072	5.90844	9.0851	9.49673e-11	1.28938e-09	14.2882
PFKM	1.03998	7.38565	9.08471	9.50682e-11	1.28938e-09	14.2871
PAM	1.18536	8.57111	9.08462	9.50927e-11	1.28938e-09	14.2869
MASP2	-2.20922	7.0908	-9.07877	9.66314e-11	1.30756e-09	14.2708
C5AR1	2.02742	7.29556	9.07872	9.66441e-11	1.30756e-09	14.2706
IRAK3	1.39145	5.88674	9.0786	9.66751e-11	1.30756e-09	14.2703
EMILIN1	1.63038	7.6194	9.07815	9.6796e-11	1.30838e-09	14.269
IGFBP2	-2.52808	6.93115	-9.07216	9.83978e-11	1.32507e-09	14.2526
LGALS3BP	1.78666	9.20092	9.07068	9.8799e-11	1.32961e-09	14.2485
PVRIG	1.67531	7.06654	9.0703	9.89011e-11	1.32961e-09	14.2474
AGBL2	-1.99382	5.27247	-9.06905	9.92421e-11	1.33312e-09	14.244
MED15	1.02131	7.58571	9.06446	1.00499e-10	1.34917e-09	14.2313
SH3BGRL	1.51635	9.30472	9.05868	1.02108e-10	1.36652e-09	14.2154
IGK	1.69144	7.61367	9.05313	1.03675e-10	1.38579e-09	14.2001
OGFRL1	1.07528	6.54959	9.04256	1.06732e-10	1.42314e-09	14.1709
EPT1	-1.22957	7.18863	-9.0411	1.07161e-10	1.42798e-09	14.1669
HLA-G	1.24079	9.72183	9.03492	1.08995e-10	1.45152e-09	14.1498
RAB42	1.11456	6.71023	9.02954	1.10619e-10	1.47134e-09	14.135
C6orf123	-1.71548	5.99679	-9.0264	1.1158e-10	1.48314e-09	14.1263
DNAJC5B	1.43456	5.81755	9.02455	1.12147e-10	1.48892e-09	14.1212
C5	-3.58209	10.4808	-9.02345	1.12489e-10	1.49229e-09	14.1181
LOC100505985	-2.74681	6.79621	-9.02329	1.12538e-10	1.49229e-09	14.1177
RFXANK	1.04227	6.85022	9.01956	1.13697e-10	1.5058e-09	14.1074
LOC101927287	-1.20458	6.02776	-9.01506	1.15113e-10	1.5227e-09	14.095
LILRA2	1.00649	5.82197	9.00033	1.19879e-10	1.57899e-09	14.0542
LOC101928152	1.39321	5.17253	8.99031	1.2323e-10	1.62017e-09	14.0265
CD48	1.47074	6.7948	8.98875	1.2376e-10	1.62616e-09	14.0222
LINC01093	-3.86461	6.87085	-8.98529	1.24947e-10	1.64076e-09	14.0126
SLC7A11	1.1131	4.84144	8.97811	1.27444e-10	1.6705e-09	13.9928
PPP1R18	1.16429	7.93268	8.97782	1.27545e-10	1.67081e-09	13.992
PCBD1	-1.74637	8.58457	-8.97448	1.28726e-10	1.68323e-09	13.9827
FLNA	1.57781	7.85196	8.96906	1.30662e-10	1.70747e-09	13.9677
HMGCL	-1.19832	10.4284	-8.96157	1.33391e-10	1.73794e-09	13.947
ETNK2	-2.45488	6.35235	-8.96129	1.33492e-10	1.73821e-09	13.9462
SLIT2	1.45435	6.69466	8.96062	1.3374e-10	1.74039e-09	13.9443
CFHR5	-5.10707	8.27906	-8.95706	1.35061e-10	1.75546e-09	13.9345
MLLT3	1.18315	5.2423	8.95672	1.35188e-10	1.75606e-09	13.9335
ALOX5AP	1.03044	5.98015	8.9446	1.39784e-10	1.81251e-09	13.8999
TANGO2	1.06884	7.34785	8.9368	1.42827e-10	1.84754e-09	13.8783
KCTD12	2.04531	9.56397	8.93284	1.444e-10	1.86432e-09	13.8673
PAMR1	1.68016	8.70448	8.93255	1.44515e-10	1.86432e-09	13.8665
CLSTN1	1.35525	7.59806	8.93245	1.44555e-10	1.86432e-09	13.8662
CENPK	1.9107	4.55718	8.92557	1.47327e-10	1.89781e-09	13.8472
JADE3	-1.39406	7.5876	-8.91676	1.50958e-10	1.93997e-09	13.8227
CENPF	1.08685	4.78412	8.91196	1.52977e-10	1.96125e-09	13.8094
PAPSS1	1.30306	8.4686	8.90101	1.57679e-10	2.01558e-09	13.779
CTD-2325A15.5	-1.9215	5.59027	-8.89883	1.58629e-10	2.02653e-09	13.7729
TSPAN15	1.17507	6.28832	8.89791	1.59037e-10	2.03054e-09	13.7703
GC	-2.51643	12.6736	-8.89472	1.60447e-10	2.04612e-09	13.7615
GALNT7	1.49361	6.00142	8.88754	1.63667e-10	2.08473e-09	13.7415
ESRP1	1.37716	5.25405	8.88116	1.66583e-10	2.11689e-09	13.7238
SGSH	1.0885	8.29319	8.87515	1.69378e-10	2.14863e-09	13.7071
LCP1	1.16126	8.66177	8.8693	1.72144e-10	2.17862e-09	13.6908
TAP1	1.37797	8.42219	8.86152	1.75893e-10	2.22216e-09	13.6692
IL7R	2.3833	8.24713	8.85419	1.79504e-10	2.26477e-09	13.6488
TIMD4	2.90816	7.93746	8.85404	1.79579e-10	2.26477e-09	13.6483
PLEKHO2	1.16781	8.21922	8.84935	1.81929e-10	2.29307e-09	13.6353
ROBO1	1.66069	8.84326	8.8464	1.83421e-10	2.30784e-09	13.6271
VNN3	-1.1866	4.80867	-8.84593	1.83659e-10	2.3095e-09	13.6258
S100A9	2.60381	9.09539	8.83618	1.88695e-10	2.36636e-09	13.5986
SLC2A6	1.21601	6.04469	8.82496	1.94665e-10	2.43798e-09	13.5673
GINS1	1.96086	6.12462	8.81691	1.99061e-10	2.48858e-09	13.5449
TSPAN6	-1.2359	9.7775	-8.8166	1.99235e-10	2.48858e-09	13.544
RHOH	1.18066	6.16144	8.81491	2.00172e-10	2.49816e-09	13.5393
FAM20A	-1.48062	6.94219	-8.81347	2.00971e-10	2.50536e-09	13.5353
MLLT11	1.7497	7.63706	8.81245	2.01541e-10	2.51103e-09	13.5325
MST1L	-1.24357	4.88758	-8.81033	2.02731e-10	2.52296e-09	13.5266
DLEU1	-1.03694	7.19448	-8.80045	2.08372e-10	2.58869e-09	13.499
SLC35A3	-1.3209	6.95244	-8.79907	2.09174e-10	2.59716e-09	13.4951
ARG1	-1.7111	5.77713	-8.79518	2.11446e-10	2.62086e-09	13.4843
B3GAT1	-1.16411	6.48219	-8.79212	2.13257e-10	2.6418e-09	13.4757
QDPR	-1.27356	8.6772	-8.78811	2.15647e-10	2.66988e-09	13.4645
RAB25	1.97518	5.92055	8.78046	2.20285e-10	2.72477e-09	13.4432
LGALS4	2.1424	9.03977	8.77418	2.24166e-10	2.76743e-09	13.4256
SFXN1	-1.40884	7.19546	-8.77348	2.24599e-10	2.7712e-09	13.4237
APOE	-1.27182	11.6201	-8.77062	2.26394e-10	2.79017e-09	13.4157
SS18L1	-1.16125	8.93972	-8.76985	2.26881e-10	2.793e-09	13.4135
KBTBD7	-1.18686	6.25003	-8.76893	2.27461e-10	2.79855e-09	13.411
CEP55	2.09968	5.06713	8.76449	2.30292e-10	2.82762e-09	13.3986
OCLN	-1.16982	7.14643	-8.76281	2.31371e-10	2.83656e-09	13.3939
AGXT	-3.90612	8.93945	-8.76267	2.3146e-10	2.83656e-09	13.3935
RGS19	1.41856	8.08531	8.76157	2.3217e-10	2.84355e-09	13.3904
MLXIPL	-2.34826	8.60402	-8.75061	2.39363e-10	2.92834e-09	13.3598
E2F8	1.27277	4.16523	8.74177	2.45332e-10	2.99609e-09	13.335
TMEM150C	-1.02263	6.82693	-8.72524	2.56897e-10	3.13048e-09	13.2888
TMCO6	-1.06572	7.76378	-8.72466	2.5731e-10	3.13375e-09	13.2872
TMEM254	-1.19963	6.45671	-8.7062	2.70911e-10	3.29198e-09	13.2354
CYP7B1	-1.37676	6.37419	-8.70254	2.73693e-10	3.32392e-09	13.2252
ACOT4	-1.35409	6.48043	-8.69843	2.7685e-10	3.35849e-09	13.2137
LOC100131541	1.76068	7.32118	8.69432	2.80047e-10	3.39537e-09	13.2021
PANK1	-3.15875	9.14073	-8.68602	2.86611e-10	3.47302e-09	13.1789
ARRDC2	1.19762	8.05746	8.67053	2.99289e-10	3.62056e-09	13.1354
FAU	1.0336	12.5829	8.66808	3.01346e-10	3.64137e-09	13.1285
CTBP2	1.23435	8.24226	8.65804	3.09919e-10	3.74288e-09	13.1004
HMGN2	1.18801	11.5136	8.65736	3.10512e-10	3.74795e-09	13.0984
MRC1	1.71017	10.7567	8.6531	3.14234e-10	3.78443e-09	13.0865
AL833181	1.17497	4.91094	8.64449	3.21896e-10	3.87241e-09	13.0623
EMP3	2.37023	7.52682	8.64217	3.23991e-10	3.89329e-09	13.0558
CCNA2	1.59304	5.23966	8.64145	3.2464e-10	3.89892e-09	13.0538
NUDT13	-1.53409	6.60055	-8.6404	3.25598e-10	3.90826e-09	13.0508
GAS2	-2.53755	7.04247	-8.63858	3.27264e-10	3.92608e-09	13.0457
ITIH4	-2.34147	7.91512	-8.63612	3.29521e-10	3.95097e-09	13.0388
ANO5	-1.30526	6.22991	-8.6356	3.30003e-10	3.95456e-09	13.0373
MPV17	1.14432	7.43808	8.62653	3.38489e-10	4.04506e-09	13.0118
TNFAIP8	1.60517	7.15565	8.62014	3.44603e-10	4.11585e-09	12.9938
LOC153682	1.49334	5.31621	8.61471	3.4989e-10	4.17439e-09	12.9786
FPR3	1.64392	6.73242	8.61363	3.50946e-10	4.18276e-09	12.9755
ITK	1.89567	5.80076	8.60869	3.55834e-10	4.23597e-09	12.9616
FNBP1	1.26927	8.38473	8.59827	3.66385e-10	4.34247e-09	12.9323
HSD17B6	-5.41068	9.771	-8.59645	3.68265e-10	4.36237e-09	12.9272
PPAP2C	2.17001	5.91491	8.59424	3.70546e-10	4.38699e-09	12.921
STEAP3	-2.25048	7.1792	-8.59274	3.72111e-10	4.40311e-09	12.9167
RAD51AP1	1.87771	6.24237	8.59069	3.74262e-10	4.42614e-09	12.9109
PCED1B	1.20558	6.95829	8.59003	3.74956e-10	4.43193e-09	12.9091
ZYG11A	-1.14899	6.12761	-8.56809	3.98768e-10	4.69499e-09	12.8473
TUBA1B	1.17652	10.5428	8.56736	3.99578e-10	4.69732e-09	12.8452
CHST4	1.84417	7.55094	8.55932	4.0871e-10	4.79946e-09	12.8225
PTPRC	1.39111	6.55204	8.55698	4.11396e-10	4.82838e-09	12.816
GGT5	1.38979	7.43271	8.55575	4.12829e-10	4.84258e-09	12.8125
KIAA0922	-1.00331	7.87052	-8.55263	4.1646e-10	4.88252e-09	12.8037
CNRIP1	1.33552	8.28359	8.54632	4.23914e-10	4.96723e-09	12.7859
HPX	-4.71269	11.3381	-8.5452	4.25245e-10	4.97744e-09	12.7827
PLD3	1.39964	8.47261	8.5446	4.25965e-10	4.98048e-09	12.781
HPN	-3.05935	9.14417	-8.53614	4.36209e-10	5.08379e-09	12.7572
KLF5	1.46016	5.68733	8.53435	4.38418e-10	5.10403e-09	12.7521
CTNNA3	-1.44808	4.67776	-8.53084	4.4276e-10	5.14905e-09	12.7422
STARD3NL	1.17555	9.54373	8.52938	4.44589e-10	5.16755e-09	12.7381
TMEM51	1.23834	7.00818	8.52516	4.49897e-10	5.22364e-09	12.7261
CCL16	-2.46077	7.71056	-8.52465	4.50538e-10	5.22723e-09	12.7247
BTN3A2	1.29912	7.89291	8.52453	4.5069e-10	5.22723e-09	12.7244
SMAD1	-1.10675	8.19877	-8.52429	4.50999e-10	5.22802e-09	12.7237
IGSF9	-2.16114	5.41104	-8.52309	4.52517e-10	5.2428e-09	12.7203
2022-09-06	1.00023	6.47072	8.5225	4.53279e-10	5.24602e-09	12.7186
VAV1	1.46429	7.06999	8.51846	4.58458e-10	5.29464e-09	12.7072
M6PR	1.06085	8.83305	8.50831	4.71741e-10	5.43934e-09	12.6785
TIMM23B	-1.05321	7.91474	-8.50241	4.7964e-10	5.52454e-09	12.6619
MFSD9	-1.02753	6.10265	-8.49655	4.87629e-10	5.6076e-09	12.6453
AQP1	1.77194	6.87969	8.49488	4.89918e-10	5.62795e-09	12.6406
CXCR4	2.26474	8.27042	8.49253	4.93171e-10	5.66016e-09	12.6339
CLDN14	-1.64218	6.20329	-8.48343	5.05977e-10	5.80319e-09	12.6082
SLC22A15	1.6751	5.89952	8.4832	5.06316e-10	5.8037e-09	12.6075
ITGA3	1.61041	5.98007	8.48303	5.06557e-10	5.8037e-09	12.6071
LOC284219	1.3801	6.28193	8.47973	5.11292e-10	5.85485e-09	12.5977
CCT6B	-1.0685	6.87906	-8.4771	5.15091e-10	5.89523e-09	12.5903
KIF4A	1.98927	5.69095	8.4717	5.22987e-10	5.97928e-09	12.575
DMBT1	1.37681	6.91572	8.47039	5.24928e-10	5.99831e-09	12.5713
MYOM2	-1.10089	6.80192	-8.4664	5.30865e-10	6.05656e-09	12.56
PRKCDBP	1.14223	6.90126	8.46516	5.32728e-10	6.06823e-09	12.5565
ZFP3	1.2259	6.38592	8.45862	5.42653e-10	6.16506e-09	12.538
TTLL1	1.07792	4.97338	8.45488	5.48399e-10	6.22381e-09	12.5274
TCEA3	-1.31918	7.35439	-8.45287	5.51525e-10	6.24511e-09	12.5217
RCN3	1.07968	7.18145	8.45012	5.55812e-10	6.28489e-09	12.5139
RARRES1	1.83108	6.18243	8.43453	5.80824e-10	6.56086e-09	12.4697
LOC101927331	-1.71242	6.10005	-8.4291	5.89808e-10	6.65539e-09	12.4543
SUSD2	1.49423	6.70503	8.42859	5.90649e-10	6.66141e-09	12.4529
ARHGEF3	1.93212	7.80493	8.42208	6.01619e-10	6.7745e-09	12.4344
C2CD2	1.09585	8.77153	8.4219	6.01927e-10	6.7745e-09	12.4339
SLCO1B1	-4.25357	8.31113	-8.42001	6.05152e-10	6.80725e-09	12.4285
NINJ1	1.14681	9.1277	8.4198	6.05504e-10	6.80767e-09	12.4279
ADRB2	-1.37244	7.42998	-8.41348	6.16423e-10	6.91452e-09	12.41
LRRC1	1.00007	4.98281	8.41231	6.18465e-10	6.93181e-09	12.4067
MXRA8	1.475	7.85917	8.41168	6.19567e-10	6.94057e-09	12.4049
CP	-3.97721	9.51456	-8.40694	6.27914e-10	7.02317e-09	12.3915
MYO10	1.30388	6.60336	8.40649	6.28714e-10	7.02849e-09	12.3902
GJA4	2.10961	7.93244	8.4059	6.29764e-10	7.03659e-09	12.3885
PTGER2	1.30674	5.34689	8.38903	6.60553e-10	7.34271e-09	12.3406
ARSE	-2.22489	7.94287	-8.38656	6.65177e-10	7.38654e-09	12.3336
KNTC1	1.11559	5.2952	8.38355	6.70876e-10	7.44219e-09	12.325
FAM9B	-1.10878	3.79506	-8.37733	6.82787e-10	7.57044e-09	12.3074
SLC26A11	1.26533	9.63537	8.36679	7.03474e-10	7.79183e-09	12.2774
PRSS23	1.29431	7.13175	8.36364	7.09784e-10	7.8577e-09	12.2684
FPR1	1.1662	5.96847	8.36165	7.13795e-10	7.89403e-09	12.2628
PLSCR4	-1.25238	9.91815	-8.35583	7.25663e-10	8.00485e-09	12.2462
USP30	-1.10498	7.26828	-8.35284	7.31835e-10	8.06882e-09	12.2377
GLUD1	-2.04554	9.92102	-8.34195	7.54785e-10	8.30493e-09	12.2067
DYNLL1	1.12755	10.1631	8.34111	7.56572e-10	8.32037e-09	12.2043
RPL29	1.17707	11.2316	8.34064	7.57594e-10	8.32738e-09	12.203
GPR65	1.86914	7.05249	8.33878	7.6159e-10	8.36706e-09	12.1977
GPR18	1.41923	5.35843	8.33844	7.62329e-10	8.37092e-09	12.1967
CAV1	1.5427	9.04859	8.33622	7.67135e-10	8.41944e-09	12.1904
MAOA	-2.23458	8.84254	-8.33602	7.67582e-10	8.42008e-09	12.1898
ORM1	-5.27093	11.4758	-8.33215	7.7604e-10	8.49994e-09	12.1788
RP11-38P22.2	2.05936	7.48291	8.33037	7.79971e-10	8.5295e-09	12.1738
GIPC2	-1.57827	6.51916	-8.33022	7.80315e-10	8.5295e-09	12.1733
SLC22A1	-4.60178	9.12997	-8.32827	7.84641e-10	8.57246e-09	12.1678
USH1C	1.04605	5.67323	8.32268	7.97193e-10	8.69206e-09	12.1519
LOC101928054	1.15646	5.65634	8.32217	7.98344e-10	8.70022e-09	12.1504
FNDC1	2.24062	5.54539	8.32014	8.02957e-10	8.74169e-09	12.1446
DMXL2	1.01037	7.33083	8.3189	8.05778e-10	8.768e-09	12.1411
COL6A2	1.8752	7.45318	8.31568	8.13169e-10	8.8352e-09	12.1319
LOC285147	-1.21609	5.81898	-8.31545	8.1371e-10	8.83655e-09	12.1313
EPHX2	-2.81694	7.58062	-8.31499	8.14766e-10	8.84358e-09	12.13
ACTRT3	-1.45682	5.38779	-8.31298	8.19441e-10	8.88987e-09	12.1242
MT1F	-1.74639	11.9667	-8.31074	8.2467e-10	8.93764e-09	12.1178
C8A	-4.81866	9.75619	-8.31037	8.25529e-10	8.94247e-09	12.1168
ELOVL2	-1.36321	5.71721	-8.3012	8.47317e-10	9.16919e-09	12.0906
LPCAT3	-1.48927	6.70348	-8.3006	8.48756e-10	9.17572e-09	12.0889
NFKBIE	1.41231	7.12755	8.29839	8.54103e-10	9.22319e-09	12.0826
F5	-2.48049	9.49959	-8.29613	8.596e-10	9.26519e-09	12.0762
TMEM173	1.37485	7.2136	8.289	8.77178e-10	9.44057e-09	12.0559
ITIH2	-2.39426	11.8266	-8.28678	8.82751e-10	9.49583e-09	12.0495
SALL1	-2.68898	6.68428	-8.28263	8.93217e-10	9.59074e-09	12.0377
CASP1	1.40487	7.41083	8.28155	8.95952e-10	9.60615e-09	12.0346
TNFRSF11B	1.23005	6.70802	8.26858	9.29624e-10	9.92608e-09	11.9976
SUGCT	-1.42206	6.74837	-8.25849	9.56677e-10	1.01998e-08	11.9688
GAREM	-1.05341	7.11391	-8.25503	9.66159e-10	1.02959e-08	11.9589
EMR2	1.28654	5.25795	8.25388	9.69317e-10	1.03244e-08	11.9556
GZMK	1.96183	7.40583	8.25363	9.70022e-10	1.03269e-08	11.9549
ETFDH	-1.93506	8.81437	-8.25272	9.72529e-10	1.03468e-08	11.9523
MOCOS	-2.18541	7.33311	-8.2526	9.72851e-10	1.03468e-08	11.952
CYP2C19	-3.28418	7.48951	-8.24987	9.80453e-10	1.04174e-08	11.9442
ATPAF1	-1.00589	8.24519	-8.24431	9.96076e-10	1.0574e-08	11.9283
TTC39C	-1.53392	7.62453	-8.24428	9.96169e-10	1.0574e-08	11.9282
LOC102723721	1.03384	5.48705	8.24235	1.00167e-09	1.06168e-08	11.9227
MYL6B	1.10543	7.67339	8.23783	1.01464e-09	1.07354e-08	11.9098
SMIM19	-1.14177	9.51252	-8.23776	1.01484e-09	1.07354e-08	11.9096
GPR160	1.88253	6.34635	8.23711	1.01672e-09	1.075e-08	11.9077
SECTM1	1.4234	7.28077	8.23462	1.02397e-09	1.08214e-08	11.9006
LRMP	1.26741	6.95563	8.23012	1.03716e-09	1.09447e-08	11.8877
PNOC	2.00583	6.25223	8.22665	1.04748e-09	1.10268e-08	11.8778
NUDT7	-1.14083	6.75976	-8.21867	1.07155e-09	1.12637e-08	11.855
INHBA	-1.18947	6.09498	-8.20688	1.10819e-09	1.16207e-08	11.8213
CD5L	2.38438	9.8267	8.20038	1.12891e-09	1.18208e-08	11.8027
ZC2HC1C	-1.05927	5.70379	-8.19979	1.13082e-09	1.18351e-08	11.801
CTBS	-1.109	8.34759	-8.19209	1.15592e-09	1.20803e-08	11.7789
KMO	-1.57697	8.84034	-8.18842	1.16812e-09	1.21901e-08	11.7684
SAMD9L	1.59438	6.81879	8.18506	1.17935e-09	1.23014e-08	11.7588
A1CF	-2.84622	9.60439	-8.17032	1.23006e-09	1.27749e-08	11.7166
TYMS	1.00777	5.68713	8.16703	1.24165e-09	1.28645e-08	11.7071
OSCAR	1.08762	5.04908	8.16424	1.2516e-09	1.29614e-08	11.6991
PRDM1	1.17716	7.14728	8.16241	1.25816e-09	1.30168e-08	11.6939
KIAA0125	1.56191	5.7769	8.15511	1.28468e-09	1.32595e-08	11.673
HLA-J	1.17507	9.30834	8.15424	1.28789e-09	1.32863e-08	11.6705
LOC100506119	1.64075	7.36972	8.15357	1.29035e-09	1.33054e-08	11.6685
RP11-28F1.2	1.11279	6.20948	8.14819	1.31032e-09	1.34792e-08	11.6531
VSIG10L	1.02823	5.98077	8.14393	1.32637e-09	1.36249e-08	11.6409
IRS2	-1.50008	9.50935	-8.14339	1.32842e-09	1.36395e-08	11.6394
HMMR	2.18351	6.13974	8.14016	1.34077e-09	1.37597e-08	11.6301
STARD4	-1.57713	8.08388	-8.13002	1.3802e-09	1.41443e-08	11.601
STBD1	-1.23606	5.11808	-8.12328	1.40707e-09	1.4406e-08	11.5816
RCL1	-1.66451	7.12028	-8.11977	1.42127e-09	1.45445e-08	11.5716
GCNT3	1.25131	6.46302	8.11297	1.44923e-09	1.47927e-08	11.552
SLC1A2	-1.44122	5.40282	-8.10707	1.47389e-09	1.50332e-08	11.5351
IFI27	2.49532	7.85654	8.10347	1.48919e-09	1.51822e-08	11.5247
GUCY1A2	1.03898	5.74985	8.1004	1.50232e-09	1.53016e-08	11.5159
ALDH4A1	-1.7391	8.2124	-8.08638	1.56389e-09	1.58764e-08	11.4756
ANKRD35	-1.02919	6.1851	-8.0803	1.59137e-09	1.61403e-08	11.4581
AGXT2	-3.5679	9.28329	-8.07763	1.60359e-09	1.62566e-08	11.4505
C9orf3	-1.02284	8.36939	-8.07523	1.61468e-09	1.63614e-08	11.4435
OSBPL6	-1.115	5.94809	-8.07359	1.62229e-09	1.64232e-08	11.4388
ALDH8A1	-3.56986	10.5713	-8.07265	1.62668e-09	1.64598e-08	11.4361
IMPA1	-1.38522	9.79152	-8.06862	1.64555e-09	1.6612e-08	11.4245
SERPINA4	-2.11023	8.65006	-8.06782	1.64937e-09	1.66428e-08	11.4222
LAMB3	1.17476	6.51762	8.06043	1.68469e-09	1.69755e-08	11.401
GBAS	1.02551	8.3117	8.038	1.79672e-09	1.80372e-08	11.3364
DMGDH	-2.72375	6.11918	-8.03515	1.81146e-09	1.81767e-08	11.3282
NADK2	-2.52968	8.59592	-8.03427	1.81604e-09	1.82143e-08	11.3256
SIGLEC10	1.71712	6.56854	8.03364	1.81934e-09	1.82389e-08	11.3238
RBP1	1.05589	7.27359	8.03326	1.8213e-09	1.82393e-08	11.3227
SLC26A2	1.0485	6.92991	8.03183	1.8288e-09	1.82913e-08	11.3186
LOC646014	1.21796	7.09862	8.02855	1.84615e-09	1.84479e-08	11.3091
FAXDC2	-1.0878	8.33295	-8.02283	1.87668e-09	1.87357e-08	11.2927
NRBF2	-1.11458	7.69291	-8.02086	1.88737e-09	1.88337e-08	11.287
GBP5	1.86165	6.3632	8.01411	1.92433e-09	1.91671e-08	11.2675
STIL	1.18247	6.1352	8.01004	1.94695e-09	1.9358e-08	11.2558
PEX13	-1.00295	5.836	-8.00302	1.98667e-09	1.97156e-08	11.2355
FAM129A	2.02277	7.86391	7.99289	2.04539e-09	2.02519e-08	11.2063
SERPINF2	-3.25149	8.14745	-7.99058	2.05901e-09	2.03727e-08	11.1997
AMIGO2	1.15259	8.98995	7.9905	2.05948e-09	2.03727e-08	11.1994
CYP3A43	-2.8164	6.33929	-7.99018	2.06141e-09	2.03733e-08	11.1985
TMCC3	1.20397	7.0311	7.98709	2.07979e-09	2.05175e-08	11.1896
F10	-1.94576	8.35471	-7.98534	2.09027e-09	2.05927e-08	11.1845
ATP5I	1.03387	10.375	7.98279	2.10567e-09	2.07255e-08	11.1772
PROM1	2.5654	5.69398	7.97855	2.13155e-09	2.09613e-08	11.1649
KNG1	-4.19904	8.87597	-7.97586	2.14809e-09	2.10951e-08	11.1572
C6orf48	1.10364	9.55574	7.9645	2.21954e-09	2.17279e-08	11.1243
TUBA1C	1.42292	11.9349	7.95908	2.25445e-09	2.20397e-08	11.1087
GPN3	-1.00807	8.82881	-7.95321	2.29289e-09	2.2375e-08	11.0917
CHTF18	1.32708	6.44412	7.95202	2.30076e-09	2.24273e-08	11.0883
GLUL	1.2949	10.4995	7.94806	2.32716e-09	2.26585e-08	11.0768
ASPM	1.92302	4.67268	7.94265	2.36373e-09	2.29834e-08	11.0612
TDRD6	-1.61684	6.06665	-7.9397	2.38392e-09	2.31694e-08	11.0527
HLF	-2.23836	8.17639	-7.93418	2.42212e-09	2.35196e-08	11.0367
GYS2	-4.40153	7.52238	-7.92963	2.45416e-09	2.37667e-08	11.0235
SEC24B	-1.23736	9.44712	-7.92793	2.46622e-09	2.38622e-08	11.0186
SMA4	1.20978	7.30668	7.92358	2.4973e-09	2.41413e-08	11.0061
BCHE	-3.44617	9.4408	-7.92211	2.50798e-09	2.42273e-08	11.0018
PON1	-4.07422	8.53519	-7.9149	2.56063e-09	2.46435e-08	10.9809
TUBB6	1.52309	8.64494	7.91406	2.56683e-09	2.46922e-08	10.9785
ALAD	-1.20728	7.60654	-7.91113	2.58868e-09	2.48913e-08	10.97
ANGPTL3	-3.42829	7.58997	-7.90173	2.65982e-09	2.55414e-08	10.9428
CD38	1.9982	7.40943	7.90034	2.67056e-09	2.56331e-08	10.9388
PCYOX1	-1.26291	8.70347	-7.89531	2.70959e-09	2.59732e-08	10.9242
LSM7	1.12413	7.80343	7.88861	2.76252e-09	2.64571e-08	10.9048
HOMER2	-1.50814	6.28079	-7.88839	2.76431e-09	2.64626e-08	10.9042
RNASEH2A	1.02887	6.46792	7.88719	2.7739e-09	2.65427e-08	10.9007
ZG16B	1.25386	5.81385	7.88545	2.78787e-09	2.66645e-08	10.8957
SLC22A9	-1.90688	6.35466	-7.88214	2.81464e-09	2.68968e-08	10.8861
PFKFB3	2.13136	10.0411	7.87925	2.83823e-09	2.70983e-08	10.8777
DECR2	-1.50177	9.29832	-7.8779	2.84939e-09	2.7169e-08	10.8738
FRK	-1.1637	6.06035	-7.87234	2.89547e-09	2.75598e-08	10.8577
HSPB1	1.14299	9.91116	7.87159	2.90179e-09	2.76078e-08	10.8555
PHYH	-1.89632	11.1465	-7.86731	2.93792e-09	2.79271e-08	10.8431
ABRACL	1.24017	9.68191	7.86563	2.95218e-09	2.80011e-08	10.8382
C3	-1.65882	13.6177	-7.86316	2.97338e-09	2.81775e-08	10.831
SYPL2	-1.01653	6.22003	-7.86093	2.99259e-09	2.83347e-08	10.8246
EOMES	1.4178	6.79017	7.8584	3.0146e-09	2.85057e-08	10.8172
RP11-334C17.5	2.17795	6.45951	7.85464	3.04751e-09	2.87542e-08	10.8063
PCTP	-1.29282	8.92759	-7.84952	3.09302e-09	2.91454e-08	10.7915
CYP27A1	-1.73876	9.77774	-7.83615	3.21498e-09	3.01765e-08	10.7527
QPCT	1.55617	5.21163	7.8341	3.23408e-09	3.03164e-08	10.7467
LOC102723479	1.02539	4.3233	7.8295	3.27748e-09	3.07099e-08	10.7334
SORL1	-1.47293	9.56207	-7.8285	3.28693e-09	3.07851e-08	10.7305
DHCR24	-1.52908	10.5941	-7.82312	3.33859e-09	3.1188e-08	10.7149
PPAPDC1A	1.418	5.80477	7.8159	3.40907e-09	3.18053e-08	10.6939
ZDHHC9	-1.13115	7.05237	-7.81324	3.43548e-09	3.20103e-08	10.6862
NFE2L3	1.04743	4.88462	7.81012	3.46663e-09	3.22727e-08	10.6771
C3AR1	1.94817	8.84763	7.80859	3.48208e-09	3.24027e-08	10.6726
GPAM	-2.8248	9.42139	-7.78932	3.68205e-09	3.41023e-08	10.6166
PROCR	2.49653	6.72295	7.7741	3.84827e-09	3.55505e-08	10.5724
PAG1	1.3767	8.34627	7.77103	3.88264e-09	3.58375e-08	10.5635
F12	-2.10675	7.75897	-7.76961	3.89863e-09	3.59697e-08	10.5593
EID3	1.34389	4.91541	7.76355	3.96786e-09	3.65306e-08	10.5417
CENPV	-1.23749	6.25245	-7.76158	3.99057e-09	3.67085e-08	10.536
ADD3	1.39418	9.39881	7.75393	4.08019e-09	3.74375e-08	10.5137
CTGF	2.26174	8.61243	7.74597	4.17558e-09	3.82479e-08	10.4905
LILRB1	1.22978	7.32214	7.74491	4.18844e-09	3.83495e-08	10.4874
CYP2J2	-2.72234	8.12781	-7.73797	4.27375e-09	3.90343e-08	10.4672
GSDMB	-1.02032	7.00828	-7.72734	4.40777e-09	4.01202e-08	10.4363
PTPN6	1.15064	7.56762	7.72606	4.4242e-09	4.02485e-08	10.4325
COLEC11	1.38648	10.7563	7.70713	4.67448e-09	4.23874e-08	10.3773
LDHD	-2.12611	6.29212	-7.70239	4.73946e-09	4.29407e-08	10.3635
COX7A1	1.32408	7.48425	7.69589	4.82987e-09	4.36867e-08	10.3446
ZNF580	1.15025	7.59906	7.69323	4.86747e-09	4.39901e-08	10.3368
SLC2A2	-3.42524	10.0925	-7.68917	4.92521e-09	4.44562e-08	10.325
HPR	-4.28174	8.62317	-7.67289	5.16431e-09	4.64594e-08	10.2774
RP11-747H7.3	1.08212	5.28273	7.66808	5.23719e-09	4.70565e-08	10.2634
BLVRA	1.01031	6.39343	7.66667	5.25874e-09	4.72305e-08	10.2593
CD74	1.17529	6.99029	7.66059	5.35269e-09	4.80345e-08	10.2415
HAPLN4	-1.45429	5.52692	-7.65934	5.37226e-09	4.81701e-08	10.2379
TNC	1.96882	5.71591	7.65442	5.44972e-09	4.87638e-08	10.2235
HIBADH	-1.20912	6.9284	-7.65355	5.46357e-09	4.88622e-08	10.221
PROZ	-2.20079	7.63056	-7.65345	5.46524e-09	4.88622e-08	10.2206
PLEK	1.60801	8.01571	7.65101	5.50425e-09	4.91704e-08	10.2135
MFSD10	1.31467	6.84228	7.64878	5.54003e-09	4.94696e-08	10.207
GLYAT	-3.11355	7.24375	-7.64229	5.64583e-09	5.03521e-08	10.1881
LOC100506098	1.10452	6.83595	7.63984	5.68629e-09	5.0692e-08	10.1809
HAGH	-1.39959	9.22178	-7.63873	5.70475e-09	5.08357e-08	10.1776
CLEC10A	1.17171	7.31289	7.63591	5.75195e-09	5.12141e-08	10.1694
CTPS1	-1.30431	8.14258	-7.62912	5.86695e-09	5.20881e-08	10.1495
GCHFR	-1.45628	8.37229	-7.6111	6.18356e-09	5.46749e-08	10.0969
LOC285181	-1.24506	4.55208	-7.60822	6.2358e-09	5.50918e-08	10.0884
BLNK	-1.17865	8.95734	-7.60349	6.32255e-09	5.57445e-08	10.0746
FCGR1B	2.32482	7.00345	7.60255	6.33995e-09	5.58752e-08	10.0718
SPRYD4	-1.61369	7.79524	-7.60232	6.34414e-09	5.58894e-08	10.0712
PSMB9	1.40011	9.84822	7.60066	6.37497e-09	5.61153e-08	10.0663
FGL2	1.94402	9.45393	7.59659	6.45123e-09	5.67404e-08	10.0544
MME	-2.10039	6.69319	-7.59541	6.47339e-09	5.68891e-08	10.0509
HEPH	1.07919	5.23019	7.59316	6.51613e-09	5.7172e-08	10.0443
KANK4	-2.45834	6.0615	-7.59228	6.53294e-09	5.7273e-08	10.0418
ERO1LB	-1.26304	7.43299	-7.58588	6.65606e-09	5.83052e-08	10.023
HADH	-1.30275	9.21804	-7.56372	7.10145e-09	6.19809e-08	9.95812
SLC17A2	-4.29883	8.41681	-7.56254	7.12587e-09	6.2144e-08	9.95468
HAAO	-1.66654	7.59681	-7.56065	7.16537e-09	6.24382e-08	9.94914
SLC19A2	-1.70222	8.61148	-7.55817	7.21766e-09	6.27675e-08	9.94185
SLC22A7	-2.47437	7.42063	-7.55778	7.22583e-09	6.28134e-08	9.94072
LOC102724689	1.59235	5.54488	7.55193	7.35055e-09	6.3744e-08	9.92357
PMAIP1	1.18068	4.84367	7.54974	7.39775e-09	6.41277e-08	9.91715
CDHR5	-1.66775	6.23478	-7.54626	7.47335e-09	6.47053e-08	9.90696
HK3	1.35418	7.64289	7.54607	7.47767e-09	6.47168e-08	9.90638
CLIC2	1.70086	6.43309	7.53775	7.66175e-09	6.61513e-08	9.88201
UBLCP1	1.04362	7.32833	7.53387	7.74931e-09	6.6854e-08	9.87062
TRMT11	-1.16899	8.71807	-7.53098	7.81524e-09	6.73691e-08	9.86213
LAMP5	1.04092	5.75505	7.52465	7.96129e-09	6.85463e-08	9.84357
NCAPD2	1.24732	6.52361	7.51926	8.08798e-09	6.95817e-08	9.82775
FMO4	-1.53206	8.02216	-7.51603	8.16486e-09	7.02152e-08	9.81827
C1orf198	1.14927	8.66583	7.51356	8.22414e-09	7.06969e-08	9.81102
CTSK	1.42598	8.12171	7.51171	8.26885e-09	7.09967e-08	9.80558
SORBS2	-1.19058	7.01494	-7.51064	8.29464e-09	7.11335e-08	9.80246
PCSK6	-1.18651	5.84591	-7.50592	8.41019e-09	7.20389e-08	9.7886
SHBG	-1.17653	6.74555	-7.50055	8.5435e-09	7.30169e-08	9.77284
SEPW1	1.11413	9.83707	7.49223	8.75442e-09	7.46625e-08	9.7484
TRIP13	1.58604	6.01616	7.49015	8.80791e-09	7.50891e-08	9.74229
ZNF431	1.0245	4.18273	7.48663	8.89931e-09	7.58087e-08	9.73195
PPM1E	-1.34323	4.43668	-7.48411	8.96534e-09	7.62811e-08	9.72454
SLC25A18	-2.81107	8.90108	-7.48067	9.05627e-09	7.69943e-08	9.71443
FABP4	1.13789	5.20914	7.47437	9.22498e-09	7.8183e-08	9.69593
TP53I3	1.6467	7.98711	7.47349	9.24878e-09	7.83541e-08	9.69335
FXYD1	-1.92916	7.48307	-7.46831	9.39048e-09	7.94924e-08	9.67811
CYP2B6	-2.19792	6.77635	-7.46143	9.58183e-09	8.09464e-08	9.6579
MTHFD2	1.44281	5.92305	7.45917	9.64578e-09	8.14307e-08	9.65123
LY75	1.89124	6.15973	7.45684	9.7117e-09	8.19233e-08	9.64441
F2	-4.13285	10.5445	-7.45135	9.86961e-09	8.31259e-08	9.62825
PDP1	1.17557	6.43021	7.44141	1.01619e-08	8.54875e-08	9.59901
GAS6	1.1032	8.63892	7.43605	1.03229e-08	8.67076e-08	9.58325
PLG	-4.04671	9.30085	-7.43586	1.03287e-08	8.6723e-08	9.58268
LOC100505812	1.42641	6.30458	7.43544	1.03416e-08	8.6797e-08	9.58144
BEX1	1.54965	8.16463	7.4352	1.03488e-08	8.67983e-08	9.58074
MMD	1.17308	7.80119	7.43517	1.03497e-08	8.67983e-08	9.58065
TMEM170B	-1.40416	6.76822	-7.43499	1.0355e-08	8.68092e-08	9.58013
FOXM1	1.39751	5.43108	7.43358	1.0398e-08	8.71022e-08	9.57598
SERPINA7	-4.05438	8.94864	-7.42923	1.05319e-08	8.81895e-08	9.56317
GRHPR	-1.45088	9.98802	-7.42907	1.05367e-08	8.81954e-08	9.56271
KCTD10	1.00147	8.58914	7.42128	1.07808e-08	8.99948e-08	9.53977
LOC728040	-1.65722	6.6132	-7.41561	1.0962e-08	9.14369e-08	9.52307
NCK2	1.27685	8.21284	7.41483	1.09871e-08	9.16113e-08	9.52077
CD33	1.01483	6.97618	7.41358	1.10275e-08	9.18774e-08	9.51709
CYB5A	-1.6703	9.88952	-7.41332	1.10357e-08	9.19103e-08	9.51635
GBA3	-3.16982	7.97819	-7.41096	1.11125e-08	9.25147e-08	9.5094
HIBCH	-1.06104	9.05516	-7.41043	1.11298e-08	9.2623e-08	9.50784
LOC101928429	1.6281	4.83397	7.41012	1.114e-08	9.2672e-08	9.50693
ZBED9	-1.21032	4.7778	-7.40927	1.1168e-08	9.2869e-08	9.50441
VIM	1.66343	8.25944	7.40788	1.12136e-08	9.31415e-08	9.50032
NQO1	3.26944	7.21491	7.4077	1.12198e-08	9.31569e-08	9.49977
LOC338620	1.17227	6.06694	7.40643	1.12616e-08	9.34683e-08	9.49605
AGPAT2	-1.16203	8.22674	-7.40432	1.13317e-08	9.39782e-08	9.48983
CXCL12	1.49536	11.124	7.40188	1.14131e-08	9.45888e-08	9.48266
NDN	1.34777	8.0578	7.40185	1.14141e-08	9.45888e-08	9.48257
PIGV	-1.00799	7.9207	-7.39869	1.15206e-08	9.53259e-08	9.47326
ZNF439	1.11147	4.64685	7.38398	1.20303e-08	9.92019e-08	9.42989
PDGFA	1.29067	6.54894	7.37821	1.22362e-08	1.00861e-07	9.41289
GRAMD1B	1.00773	7.67183	7.36937	1.25585e-08	1.03243e-07	9.38684
ACSS2	-1.03449	8.69565	-7.36511	1.27172e-08	1.04429e-07	9.37427
DEPDC7	-3.58719	7.52746	-7.36481	1.27285e-08	1.04482e-07	9.37338
TM6SF2	-1.12243	6.23356	-7.35961	1.29246e-08	1.06051e-07	9.35806
GOLM1	1.00375	5.94959	7.34743	1.33966e-08	1.09509e-07	9.32213
ZBED6CL	-1.37614	7.3293	-7.3431	1.35687e-08	1.10874e-07	9.30934
MTHFD1	-1.63115	10.3139	-7.34094	1.3655e-08	1.11537e-07	9.30299
HYAL1	-1.52774	9.16998	-7.33675	1.38248e-08	1.12839e-07	9.29061
LAMA2	1.23658	6.37057	7.33453	1.39155e-08	1.13421e-07	9.28406
GIMAP2	1.56852	8.09047	7.33438	1.39218e-08	1.13421e-07	9.28361
FTCD	-2.23408	8.36026	-7.33181	1.40274e-08	1.14148e-07	9.27604
CEBPA	-1.61828	8.31442	-7.3268	1.4236e-08	1.15759e-07	9.26125
SH3RF3	1.13221	6.68934	7.32474	1.43229e-08	1.16334e-07	9.25516
RGS4	1.24682	6.06628	7.32332	1.43829e-08	1.1669e-07	9.25097
LINC00261	-2.22964	9.60608	-7.3201	1.45199e-08	1.1767e-07	9.24147
ALDH1L1	-1.71838	7.77863	-7.30894	1.5006e-08	1.21066e-07	9.20849
GPX7	1.31415	5.97923	7.30733	1.50775e-08	1.21551e-07	9.20373
CYP2C9	-3.11313	9.09569	-7.3009	1.53658e-08	1.236e-07	9.18476
DUSP5	1.80611	8.23748	7.25855	1.7412e-08	1.38312e-07	9.05955
AMPD3	1.25318	6.9228	7.25669	1.7508e-08	1.38871e-07	9.05404
SERPINC1	-4.81152	9.78653	-7.24901	1.79096e-08	1.41953e-07	9.03133
PDGFRB	1.02612	7.13486	7.24777	1.79756e-08	1.42424e-07	9.02764
RP11-1151B14.3	-1.75722	7.0908	-7.23898	1.84485e-08	1.45957e-07	9.00164
ITIH1	-3.99199	10.7866	-7.23331	1.87603e-08	1.48262e-07	8.98485
SWAP70	1.03825	7.05434	7.22581	1.91812e-08	1.51202e-07	8.96264
MAP3K8	1.84412	7.57991	7.21533	1.97849e-08	1.55282e-07	8.93161
IAPP	-1.35819	5.2759	-7.20417	2.04488e-08	1.5974e-07	8.89856
CDKN3	1.70757	5.16005	7.19989	2.07099e-08	1.61663e-07	8.88586
BNIP3	-1.75058	8.8518	-7.19866	2.07854e-08	1.62135e-07	8.88221
CRAT	-1.22223	8.59735	-7.19497	2.10138e-08	1.6374e-07	8.87127
DIRAS3	-1.73034	5.78698	-7.18826	2.14349e-08	1.66721e-07	8.8514
MCAM	1.52142	6.93843	7.18558	2.16059e-08	1.6793e-07	8.84345
CXCL14	1.80146	7.81078	7.1852	2.163e-08	1.68058e-07	8.84233
DHRS9	1.2765	6.26306	7.18442	2.168e-08	1.68385e-07	8.84002
CYP7A1	-3.83385	5.14848	-7.18015	2.19558e-08	1.70222e-07	8.82736
LOC728061	-1.26825	8.22849	-7.17325	2.2409e-08	1.73116e-07	8.80691
FBLN2	1.13709	5.76938	7.17143	2.25306e-08	1.73869e-07	8.80149
P2RY12	1.70596	4.67693	7.16148	2.32047e-08	1.78562e-07	8.77197
ACOX1	-1.04913	6.9336	-7.15998	2.3308e-08	1.7923e-07	8.76752
EFNB2	1.05332	8.39462	7.15982	2.33191e-08	1.79251e-07	8.76705
DPYS	-3.42746	9.7312	-7.14706	2.42172e-08	1.85694e-07	8.72921
EVA1A	-2.88738	7.8235	-7.14233	2.45599e-08	1.88188e-07	8.71515
SORD	-2.43533	8.47326	-7.1413	2.46348e-08	1.88629e-07	8.7121
PUS10	-1.01553	5.84435	-7.13609	2.50185e-08	1.91161e-07	8.69662
CMYA5	-1.09193	5.42922	-7.13368	2.51976e-08	1.92326e-07	8.68948
LSP1	1.20063	7.41988	7.11865	2.63467e-08	2.0032e-07	8.64484
CLEC11A	1.60396	7.04087	7.11102	2.69494e-08	2.044e-07	8.6222
EMR1	1.60964	7.41748	7.10995	2.7035e-08	2.04906e-07	8.61903
EBI3	1.54928	6.22943	7.10815	2.71804e-08	2.05936e-07	8.61366
CDK2AP1	1.0172	10.9845	7.10448	2.74779e-08	2.08044e-07	8.60276
SIGLEC11	1.2162	5.37486	7.10235	2.76517e-08	2.09086e-07	8.59645
CYP3A5	-2.40059	8.92984	-7.10075	2.77836e-08	2.09919e-07	8.59169
MSMO1	-1.78018	10.2835	-7.09558	2.82132e-08	2.12941e-07	8.57633
COLEC10	1.3001	8.04747	7.09342	2.83947e-08	2.14162e-07	8.56991
PBK	2.32256	4.87097	7.08834	2.88263e-08	2.17039e-07	8.55481
PSAT1	-2.01218	8.37972	-7.08237	2.93426e-08	2.20696e-07	8.53704
IL2RB	1.16396	7.67758	7.08201	2.93735e-08	2.20852e-07	8.53599
APMAP	-1.04952	11.831	-7.06549	3.08507e-08	2.31637e-07	8.48688
SERPINH1	1.10919	8.25979	7.06528	3.08705e-08	2.31688e-07	8.48624
SLC40A1	1.10138	10.2475	7.05459	3.18669e-08	2.38193e-07	8.45444
PLAGL1	1.49692	6.8395	7.05084	3.22239e-08	2.40608e-07	8.44329
ECI1	-1.00481	9.01977	-7.04798	3.24992e-08	2.42251e-07	8.43478
SOCS2	-1.42612	6.65886	-7.03558	3.37202e-08	2.50409e-07	8.39787
MTCL1	1.51631	7.61589	7.0295	3.43349e-08	2.54619e-07	8.37979
SLC10A1	-3.54482	8.91118	-7.02749	3.45417e-08	2.5589e-07	8.37378
LYPD6B	1.32124	5.74001	7.02204	3.51064e-08	2.59895e-07	8.35755
HEY2	-1.01259	6.3263	-7.01416	3.5939e-08	2.65696e-07	8.3341
LIF	1.27438	6.21288	7.01246	3.61209e-08	2.66586e-07	8.32904
BNIP3L	1.07719	9.25471	7.0079	3.66147e-08	2.6977e-07	8.31546
NME5	1.32215	5.69904	7.0046	3.69762e-08	2.72156e-07	8.30563
MARCKSL1	1.2794	8.95359	7.00126	3.73451e-08	2.74591e-07	8.29569
LOC101928419	1.04819	7.22369	7.00001	3.74854e-08	2.75529e-07	8.29194
HIF1A	1.45114	12.1828	6.99041	3.85719e-08	2.82461e-07	8.26335
TMEM176A	-1.53725	11.7127	-6.98716	3.8947e-08	2.84735e-07	8.25367
LOC101929475	1.47863	6.07097	6.98422	3.92893e-08	2.87035e-07	8.24491
SRGN	1.40283	8.63724	6.98344	3.9381e-08	2.8751e-07	8.24258
DDX39A	1.10452	8.71465	6.98214	3.95338e-08	2.88528e-07	8.23871
ANXA4	1.38327	11.484	6.98171	3.95843e-08	2.888e-07	8.23743
CKS2	1.92352	8.77317	6.97807	4.00155e-08	2.91259e-07	8.22659
RP11-250B2.6	-1.54049	4.73138	-6.97511	4.03701e-08	2.93642e-07	8.21776
PEBP1	-1.12192	11.3803	-6.97375	4.05344e-08	2.94739e-07	8.2137
MX2	1.40994	7.69791	6.97233	4.07066e-08	2.95503e-07	8.20945
SMIM2-AS1	-1.19173	4.71813	-6.96909	4.11007e-08	2.98056e-07	8.19982
ZNF267	1.22605	7.06376	6.96153	4.2038e-08	3.04039e-07	8.17725
TM7SF2	-1.36985	7.13422	-6.95756	4.25378e-08	3.07243e-07	8.16543
LOC100130232	-2.85168	8.62027	-6.95285	4.31398e-08	3.11072e-07	8.15137
HACL1	-1.10176	8.88955	-6.9521	4.32364e-08	3.11665e-07	8.14913
DEFB1	2.18023	10.1854	6.95145	4.33201e-08	3.12164e-07	8.1472
ADORA2A-AS1	-1.32109	6.2651	-6.95088	4.3393e-08	3.12482e-07	8.14552
TMC4	1.65742	6.41224	6.94946	4.3577e-08	3.13703e-07	8.14128
TRAPPC5	1.14287	7.93364	6.94328	4.4388e-08	3.1901e-07	8.12284
EZH2	1.42487	6.71346	6.94315	4.44053e-08	3.19029e-07	8.12245
PALM3	-1.21773	7.1874	-6.93857	4.5016e-08	3.22667e-07	8.10878
RAPH1	-1.19174	8.33489	-6.93777	4.51235e-08	3.23223e-07	8.1064
HTR2B	1.64108	6.80449	6.92932	4.62748e-08	3.31032e-07	8.08119
KIF14	1.02545	4.80711	6.92504	4.68697e-08	3.34735e-07	8.06841
ZSCAN31	-1.16106	5.47913	-6.92191	4.73104e-08	3.3766e-07	8.05905
LOC101928858	-1.0497	6.24912	-6.92006	4.75712e-08	3.38963e-07	8.05355
CEBPG	-1.02751	8.08526	-6.9149	4.83091e-08	3.43429e-07	8.03815
SUCLG2	-1.14565	10.3884	-6.91247	4.86615e-08	3.45594e-07	8.03088
PDE3B	-1.19456	6.60415	-6.90514	4.97379e-08	3.5266e-07	8.009
SEC14L2	-1.58861	6.34596	-6.90198	5.02089e-08	3.55883e-07	7.99957
ZNF468	1.24083	5.33223	6.89588	5.11324e-08	3.61956e-07	7.98134
F9	-5.73594	10.3974	-6.88758	5.2415e-08	3.70429e-07	7.95656
PAPSS2	-1.08738	9.63704	-6.87938	5.37142e-08	3.78376e-07	7.93207
APOH	-2.93454	10.4326	-6.8749	5.44378e-08	3.82975e-07	7.91869
ALDOB	-2.32379	8.18586	-6.86995	5.52497e-08	3.88182e-07	7.90388
TLR8	1.3302	6.32835	6.86847	5.5494e-08	3.89772e-07	7.89947
SLC16A1	-1.27171	6.64032	-6.86278	5.6447e-08	3.9595e-07	7.88244
SREBF1	-1.07193	7.45029	-6.86267	5.6465e-08	3.9595e-07	7.88212
AKR1B10	4.70166	8.53651	6.8553	5.77216e-08	4.03455e-07	7.86011
FSTL3	1.06217	7.29922	6.85387	5.79701e-08	4.05061e-07	7.85581
MINPP1	-1.16281	7.94296	-6.8521	5.82779e-08	4.07081e-07	7.85052
CTH	-3.20378	8.04478	-6.84699	5.91744e-08	4.12677e-07	7.83525
LOC101929272	1.64051	4.3067	6.84498	5.95312e-08	4.14898e-07	7.82924
PRTFDC1	1.67351	6.71243	6.83856	6.0685e-08	4.21718e-07	7.81004
UBE2QL1	-1.03321	4.97726	-6.83796	6.07937e-08	4.22338e-07	7.80825
NAT2	-2.88802	8.87784	-6.83644	6.107e-08	4.2373e-07	7.80372
PLA2G4A	1.44217	5.43324	6.83643	6.10724e-08	4.2373e-07	7.80368
SGK2	-1.69452	7.71452	-6.83571	6.12046e-08	4.2424e-07	7.80151
GBE1	-1.38971	10.86	-6.83467	6.13946e-08	4.2542e-07	7.79842
FXYD2	1.24006	6.04948	6.8323	6.18316e-08	4.28099e-07	7.79132
MLKL	1.13675	7.58182	6.83225	6.18414e-08	4.28099e-07	7.79116
TAT	-1.96029	7.36738	-6.82423	6.33426e-08	4.371e-07	7.76718
IGFBP1	-1.86355	7.06593	-6.8201	6.41297e-08	4.4225e-07	7.75483
FCGRT	1.32028	10.0621	6.81878	6.43839e-08	4.43861e-07	7.75088
SERPIND1	-4.738	9.88793	-6.81807	6.45212e-08	4.44667e-07	7.74874
IL17RB	-1.76877	8.3413	-6.81753	6.46245e-08	4.45095e-07	7.74715
PLA2G12B	-2.23783	6.96539	-6.81688	6.47509e-08	4.45824e-07	7.74519
PRAM1	1.32041	6.13005	6.81292	6.55218e-08	4.50558e-07	7.73336
DPP4	-1.53416	6.65636	-6.80691	6.67117e-08	4.58304e-07	7.71536
TSPAN4	1.02381	7.20048	6.8032	6.74562e-08	4.62815e-07	7.70427
GABRP	2.49961	5.95713	6.8007	6.79627e-08	4.65569e-07	7.69679
C8orf82	-1.01896	8.78728	-6.79607	6.89109e-08	4.71171e-07	7.68293
NEDD4	-1.01444	7.79072	-6.79386	6.93701e-08	4.73929e-07	7.67629
INSIG2	-1.0975	8.34111	-6.79097	6.99727e-08	4.77075e-07	7.66764
NAMPT	-1.36693	9.18014	-6.7858	7.10644e-08	4.8406e-07	7.65217
TVP23B	-1.07461	8.56512	-6.78361	7.15317e-08	4.86631e-07	7.64561
RETSAT	-1.00843	9.23854	-6.77303	7.38345e-08	5.00411e-07	7.61394
SLC16A10	-2.04416	7.00332	-6.77091	7.4305e-08	5.02656e-07	7.60758
NOSTRIN	1.33342	7.58911	6.76241	7.6221e-08	5.14812e-07	7.58213
ABCB10	-1.03841	7.80642	-6.76124	7.64889e-08	5.163e-07	7.57863
ADH1A	-4.40719	10.1567	-6.75711	7.74404e-08	5.2256e-07	7.56627
PC	-2.64202	8.29345	-6.75645	7.7595e-08	5.23277e-07	7.56427
ZG16	-2.38483	6.40105	-6.7488	7.93943e-08	5.34744e-07	7.54136
BMP2	1.01373	7.41725	6.74701	7.98204e-08	5.37447e-07	7.53601
NID2	1.62277	7.76148	6.74202	8.10241e-08	5.44199e-07	7.52104
CXCR2	1.36182	6.11555	6.73601	8.24965e-08	5.53573e-07	7.50304
MS4A1	1.00305	4.92925	6.73216	8.34557e-08	5.59489e-07	7.49149
CCL23	1.49217	5.46154	6.7309	8.3771e-08	5.61256e-07	7.48772
HMGCS2	-3.81839	8.82328	-6.72607	8.49943e-08	5.68571e-07	7.47323
ACP5	1.94539	8.17755	6.72312	8.57486e-08	5.72733e-07	7.46439
SERPINA5	-1.98132	9.40783	-6.72006	8.65404e-08	5.77487e-07	7.45521
P2RY13	1.79877	7.60944	6.71517	8.7818e-08	5.85291e-07	7.44056
ASL	-1.88044	10.0851	-6.71116	8.88813e-08	5.91468e-07	7.42853
CNTN3	-1.49128	6.49487	-6.69919	9.21297e-08	6.11267e-07	7.39265
AIFM1	-1.30516	9.26884	-6.69916	9.21388e-08	6.11267e-07	7.39256
UBE2C	1.10306	6.60035	6.68992	9.47295e-08	6.27109e-07	7.36484
SMS	1.0357	8.84882	6.68917	9.49437e-08	6.28334e-07	7.36259
LINC01127	-1.51954	5.25221	-6.68284	9.67651e-08	6.38998e-07	7.34359
GRPEL1	-1.1287	9.18196	-6.67428	9.9283e-08	6.5485e-07	7.31792
SHF	-1.02416	6.5047	-6.67018	1.00513e-07	6.61354e-07	7.30561
HAO1	-3.94788	8.99547	-6.66902	1.00865e-07	6.63264e-07	7.30213
TF	-2.61488	9.66091	-6.6619	1.03045e-07	6.75959e-07	7.28076
DAK	-1.25576	6.22309	-6.65875	1.04024e-07	6.81758e-07	7.27131
RAPGEF4	-1.76953	5.80332	-6.65357	1.05655e-07	6.90844e-07	7.25577
PLS3	-1.19653	10.9583	-6.65354	1.05665e-07	6.90844e-07	7.25567
C9orf91	1.28464	6.7552	6.65185	1.06203e-07	6.93732e-07	7.25059
DCN	1.02153	8.27598	6.65026	1.06713e-07	6.96645e-07	7.2458
ME1	1.07474	6.66316	6.64929	1.07023e-07	6.98453e-07	7.24291
MAMDC4	-1.04212	7.23927	-6.63393	1.1208e-07	7.28165e-07	7.19678
TBX15	-1.93054	6.5612	-6.6298	1.13477e-07	7.36725e-07	7.1844
ATL1	1.15764	5.76245	6.62923	1.13672e-07	7.37403e-07	7.18269
ROMO1	1.03603	9.14451	6.62362	1.15605e-07	7.49046e-07	7.16584
TFEC	1.01016	4.35993	6.61722	1.17851e-07	7.62687e-07	7.14661
C1R	-1.08075	11.6266	-6.61603	1.18274e-07	7.65197e-07	7.14303
GCH1	-1.34343	10.7587	-6.61219	1.19647e-07	7.73383e-07	7.1315
GPR146	-1.18731	6.50441	-6.60482	1.2233e-07	7.89076e-07	7.10935
LOC100129550	1.01611	7.95406	6.60049	1.23933e-07	7.98707e-07	7.09634
FETUB	-2.85265	5.49251	-6.59994	1.24139e-07	7.99558e-07	7.09468
CYP2A6	-2.69084	8.38202	-6.59244	1.26972e-07	8.15622e-07	7.07214
GCKR	-1.58065	8.40152	-6.58954	1.28082e-07	8.21774e-07	7.06345
PODXL	1.1831	7.3858	6.57624	1.33314e-07	8.53319e-07	7.02345
ETNPPL	-3.98679	8.48442	-6.56162	1.39313e-07	8.88303e-07	6.97949
CYP2C8	-2.12584	7.40745	-6.5596	1.40159e-07	8.93265e-07	6.97344
MNDA	1.7684	7.75311	6.55957	1.40173e-07	8.93265e-07	6.97334
NR3C2	-1.21983	6.71659	-6.54729	1.45455e-07	9.24473e-07	6.9364
BHMT2	-2.86083	7.61442	-6.54444	1.46707e-07	9.31062e-07	6.92784
MT1X	-1.35879	12.3675	-6.53898	1.49139e-07	9.45666e-07	6.91142
CCL19	2.25782	7.59461	6.53224	1.522e-07	9.63383e-07	6.89113
CPN2	-2.45583	8.58078	-6.52734	1.54461e-07	9.75981e-07	6.8764
CYP2C18	-2.60188	8.65559	-6.52587	1.55148e-07	9.79181e-07	6.87197
GJB2	-2.69793	7.0326	-6.52352	1.56248e-07	9.84942e-07	6.86491
APOB	-2.71907	9.25637	-6.52352	1.5625e-07	9.84942e-07	6.8649
HTRA4	1.46626	5.41801	6.52344	1.56288e-07	9.84942e-07	6.86466
MTCH2	-1.05874	9.57268	-6.52091	1.57484e-07	9.91899e-07	6.85705
GEM	2.04458	8.58145	6.52079	1.5754e-07	9.91964e-07	6.85669
NXN	1.25411	8.69324	6.50647	1.64486e-07	1.03123e-06	6.8136
CENPU	1.15408	5.08672	6.50305	1.66191e-07	1.04099e-06	6.80331
GPR128	-3.16965	6.61782	-6.50295	1.6624e-07	1.041e-06	6.80301
FBXO17	-1.09114	7.94478	-6.50274	1.66347e-07	1.04136e-06	6.80237
PTS	-1.00687	9.68585	-6.49994	1.67755e-07	1.04836e-06	6.79395
SLFN11	1.26812	6.39424	6.49902	1.6822e-07	1.05096e-06	6.79119
MT1G	-1.37117	8.95712	-6.49534	1.70097e-07	1.06208e-06	6.78011
NLRC5	1.23293	8.45524	6.49514	1.70201e-07	1.06242e-06	6.7795
DHTKD1	-1.6197	9.29814	-6.49375	1.70917e-07	1.06632e-06	6.77531
ACSL1	-1.91821	10.923	-6.49364	1.70973e-07	1.06632e-06	6.77498
SAMSN1	1.31916	5.84517	6.48303	1.76531e-07	1.09726e-06	6.74304
SRM	1.09623	8.00697	6.48185	1.7716e-07	1.10065e-06	6.73949
HABP2	-1.6079	10.508	-6.47811	1.79166e-07	1.11133e-06	6.72825
CYP1B1	1.12834	7.51353	6.4768	1.79877e-07	1.11542e-06	6.72429
FST	-2.45799	7.49694	-6.47046	1.83349e-07	1.13371e-06	6.7052
THNSL1	-1.48495	6.30015	-6.46975	1.83741e-07	1.1358e-06	6.70307
ECI2	-1.66074	10.2429	-6.469	1.84157e-07	1.13797e-06	6.70082
ACOX2	-2.27096	9.14272	-6.46566	1.86025e-07	1.14861e-06	6.69074
PNPLA4	-1.05777	6.90687	-6.45815	1.90287e-07	1.17359e-06	6.66812
SOX9	1.85514	5.97027	6.45423	1.92547e-07	1.18651e-06	6.65634
CSF2RB	1.97102	7.85044	6.44948	1.95329e-07	1.20169e-06	6.64202
NUSAP1	1.23536	7.00684	6.44703	1.96775e-07	1.21016e-06	6.63465
EFEMP1	1.53142	6.25834	6.44533	1.9779e-07	1.21571e-06	6.62952
ZNF813	1.07925	6.0111	6.44476	1.98132e-07	1.21747e-06	6.62779
FAM3B	1.67904	6.15021	6.44037	2.00771e-07	1.23263e-06	6.61459
WASF3	-1.2839	7.30146	-6.43895	2.01635e-07	1.23759e-06	6.6103
RNF128	-1.49388	10.3386	-6.4378	2.02335e-07	1.24083e-06	6.60684
DZIP1	1.10822	5.41727	6.43725	2.02673e-07	1.24255e-06	6.60518
FCGR2B	1.73007	7.94054	6.43633	2.03238e-07	1.24566e-06	6.6024
ACAA2	-1.00065	8.19087	-6.43084	2.06634e-07	1.26433e-06	6.58586
FAM26F	1.14545	6.43941	6.42566	2.0989e-07	1.28207e-06	6.57025
C5orf27	-2.81031	8.59226	-6.42328	2.11399e-07	1.28984e-06	6.5631
SLC38A1	1.1053	7.42285	6.41609	2.1604e-07	1.31667e-06	6.54142
LDOC1	1.11963	7.66959	6.41389	2.1748e-07	1.32358e-06	6.53479
PROSER2	-1.03123	7.97554	-6.41278	2.18207e-07	1.32764e-06	6.53146
MOGAT2	-1.38583	6.76478	-6.41101	2.19378e-07	1.33401e-06	6.52612
GIMAP6	1.1972	7.91055	6.40899	2.20719e-07	1.34103e-06	6.52004
PLAC8	1.81892	8.95116	6.40293	2.24798e-07	1.36276e-06	6.50176
FMO3	-2.49784	10.3151	-6.39944	2.27178e-07	1.37488e-06	6.49125
TENM2	-2.54223	5.83537	-6.39673	2.29044e-07	1.3854e-06	6.48309
ATF5	-1.57389	7.83091	-6.39618	2.29428e-07	1.38733e-06	6.48141
ADH4	-2.47023	7.0745	-6.39175	2.32516e-07	1.40444e-06	6.46807
AQP11	-1.74257	6.96687	-6.38894	2.34502e-07	1.41525e-06	6.45958
PLS1	-1.08969	8.55434	-6.3847	2.37525e-07	1.4323e-06	6.4468
GGH	-2.05891	10.287	-6.37886	2.41752e-07	1.45333e-06	6.4292
AL132709.8	1.10935	5.63982	6.37251	2.46437e-07	1.47985e-06	6.41004
MPDZ	-1.25213	8.89077	-6.3712	2.47414e-07	1.48449e-06	6.4061
SHROOM1	-1.0062	7.07466	-6.3696	2.48609e-07	1.49041e-06	6.40129
FAAH	-1.09456	6.87997	-6.36195	2.54426e-07	1.52276e-06	6.37821
ZNF137P	1.04542	5.39664	6.34981	2.63932e-07	1.57486e-06	6.34161
SLC25A13	-1.06331	7.58262	-6.34548	2.67414e-07	1.59388e-06	6.32853
PEMT	-1.5232	8.8822	-6.34493	2.67856e-07	1.59536e-06	6.32688
WNT2	1.1625	5.86279	6.34021	2.71708e-07	1.61725e-06	6.31264
AOC1	-1.60875	5.16417	-6.3381	2.7344e-07	1.62498e-06	6.3063
SERPINA10	-4.28956	10.3206	-6.33809	2.73456e-07	1.62498e-06	6.30624
UGT2B15	-1.72587	10.1985	-6.33525	2.75812e-07	1.6375e-06	6.29768
LRG1	-3.02653	11.0682	-6.33431	2.76596e-07	1.64094e-06	6.29485
SLC39A5	-1.53038	6.88681	-6.33383	2.76997e-07	1.64241e-06	6.29341
CDH5	1.07811	7.59866	6.33194	2.78586e-07	1.65003e-06	6.2877
KIAA0226L	1.36671	6.41553	6.33148	2.78973e-07	1.65141e-06	6.28631
LOC100129447	-1.42771	6.9881	-6.32153	2.87492e-07	1.69582e-06	6.2563
KIAA1804	-1.51609	7.39565	-6.32129	2.87706e-07	1.69616e-06	6.25556
SGPP1	-1.06051	6.97514	-6.31274	2.95242e-07	1.7368e-06	6.22977
CTA-292E10.6	1.13045	5.14254	6.31151	2.9634e-07	1.74232e-06	6.22606
HMGCS1	-1.02585	6.52489	-6.30419	3.02977e-07	1.77796e-06	6.20397
CA5A	-2.14025	7.14558	-6.30213	3.04872e-07	1.78714e-06	6.19775
SIM1	-1.04623	3.98636	-6.30007	3.06771e-07	1.79682e-06	6.19156
MAT1A	-3.70027	10.4232	-6.29257	3.13812e-07	1.83508e-06	6.16892
CDC7	1.62755	6.25184	6.28751	3.18662e-07	1.86142e-06	6.15362
INMT	1.54544	8.43135	6.28586	3.20252e-07	1.8692e-06	6.14866
CRTAM	1.14321	4.53257	6.28483	3.21254e-07	1.87404e-06	6.14555
TXNIP	1.45363	10.4699	6.27345	3.32506e-07	1.93447e-06	6.11121
CYP4F12	-1.26956	8.22903	-6.27235	3.33617e-07	1.9385e-06	6.10788
TRIM55	-1.76093	6.60918	-6.27069	3.35297e-07	1.94704e-06	6.10287
FOXF1	1.06843	6.32807	6.26164	3.4461e-07	1.99898e-06	6.07555
SLC39A10	1.29819	7.39511	6.25331	3.53418e-07	2.04678e-06	6.05038
SPAG4	1.13805	6.34285	6.25022	3.56737e-07	2.06435e-06	6.04106
KIAA0895	-1.22578	4.81585	-6.24658	3.60689e-07	2.08499e-06	6.03007
NAT1	-1.07674	8.20854	-6.24521	3.62192e-07	2.09256e-06	6.02593
DAO	-1.64358	7.19963	-6.2431	3.64512e-07	2.10428e-06	6.01956
KCNA3	1.50099	4.62626	6.24109	3.66738e-07	2.11656e-06	6.01349
SMLR1	-2.33047	6.77049	-6.2401	3.67841e-07	2.12236e-06	6.01049
CCR10	1.49961	4.56931	6.23877	3.69316e-07	2.12974e-06	6.0065
BEX2	1.53577	6.28844	6.23635	3.72033e-07	2.14426e-06	5.9992
MCEMP1	2.00637	7.07634	6.2346	3.74017e-07	2.15398e-06	5.99389
RP1-86D1.3	-1.16107	5.84966	-6.23148	3.77561e-07	2.17266e-06	5.98449
FMOD	1.33746	7.80978	6.22947	3.79874e-07	2.1848e-06	5.9784
CYP2A7	-1.97168	8.73014	-6.21773	3.93619e-07	2.25487e-06	5.94296
SOWAHA	-1.01965	5.9046	-6.21669	3.94863e-07	2.26046e-06	5.93981
CCL2	1.77327	7.96964	6.21657	3.95012e-07	2.26046e-06	5.93944
DCPS	-1.06963	8.18692	-6.20788	4.0555e-07	2.31404e-06	5.91319
IL2RG	1.27724	6.4721	6.20136	4.13634e-07	2.35582e-06	5.89351
FSTL1	1.20634	8.52389	6.19548	4.21067e-07	2.39563e-06	5.87576
FAM50A	1.00026	8.34448	6.19513	4.21522e-07	2.39759e-06	5.87468
ITGBL1	1.48998	5.90029	6.19354	4.23559e-07	2.40728e-06	5.86987
FCN3	1.61852	11.172	6.19331	4.23849e-07	2.4083e-06	5.86919
MIR3682	-1.20847	6.68308	-6.19204	4.25491e-07	2.41699e-06	5.86534
TMEM53	-1.12594	8.43322	-6.18836	4.30257e-07	2.44215e-06	5.85423
IYD	-1.96367	4.8255	-6.18617	4.33117e-07	2.45645e-06	5.84763
ADH6	-3.24555	8.6857	-6.18514	4.34483e-07	2.46355e-06	5.84449
DGAT2	-2.30002	8.34459	-6.1796	4.41837e-07	2.50262e-06	5.82776
CDK1	1.09112	5.25405	6.17812	4.43814e-07	2.51251e-06	5.82331
C1orf85	1.00184	7.50459	6.17662	4.45839e-07	2.52265e-06	5.81877
BC041025	1.57841	6.67171	6.16954	4.55509e-07	2.57199e-06	5.79738
RSPO3	1.47319	8.47806	6.16742	4.58448e-07	2.58672e-06	5.79097
GPR183	1.26177	7.12391	6.16512	4.61656e-07	2.60331e-06	5.78402
MOGAT1	-1.35368	6.81669	-6.1596	4.69451e-07	2.64451e-06	5.76733
SCG5	-1.70958	6.21792	-6.15743	4.72542e-07	2.65984e-06	5.76079
NEURL1B	1.52428	9.58597	6.15604	4.74544e-07	2.67042e-06	5.75658
MS4A6E	1.28961	4.83722	6.15589	4.74765e-07	2.67097e-06	5.75612
S100A12	2.5694	6.71064	6.15527	4.75655e-07	2.67459e-06	5.75425
AKR1D1	-4.62719	8.07861	-6.15311	4.78786e-07	2.68731e-06	5.74771
FRY	-1.07441	6.33741	-6.14884	4.85011e-07	2.71591e-06	5.73483
SERPINA6	-2.19285	9.41659	-6.14824	4.85905e-07	2.71881e-06	5.733
DMKN	1.07636	5.29843	6.142	4.95186e-07	2.76289e-06	5.71414
ENTPD5	-1.41863	7.75566	-6.13998	4.98222e-07	2.77768e-06	5.70805
AKR1C4	-2.96995	7.73877	-6.12713	5.18024e-07	2.88066e-06	5.66921
FKBP11	1.14889	9.02569	6.12516	5.21135e-07	2.89521e-06	5.66325
HMGCR	-1.15488	8.35456	-6.12513	5.21176e-07	2.89521e-06	5.66317
PLA1A	-1.70182	6.46763	-6.11729	5.33718e-07	2.95775e-06	5.63947
EVA1C	1.46723	7.10006	6.1098	5.45982e-07	3.02061e-06	5.61684
CHSY1	1.28349	10.2087	6.10926	5.46882e-07	3.02482e-06	5.61519
CDC42EP5	1.7524	5.38927	6.10894	5.4741e-07	3.02697e-06	5.61423
NFIL3	-1.28196	8.83316	-6.10419	5.5536e-07	3.06623e-06	5.59987
DIO1	-3.72839	8.92124	-6.10014	5.62223e-07	3.10017e-06	5.58763
HIGD1A	-1.00231	10.0338	-6.09629	5.68835e-07	3.13424e-06	5.57598
CLMN	-1.06842	7.21197	-6.09601	5.6931e-07	3.13605e-06	5.57515
GSTT2	-1.70162	5.65662	-6.08808	5.83172e-07	3.20427e-06	5.55118
SLC17A1	-1.14124	4.74763	-6.08773	5.83793e-07	3.20687e-06	5.55012
PNMA1	1.18217	8.92329	6.08664	5.8574e-07	3.21674e-06	5.5468
COLCA2	1.01818	4.83143	6.08025	5.97196e-07	3.27301e-06	5.52751
MMP1	1.10162	3.91396	6.07649	6.0406e-07	3.30729e-06	5.51612
SELL	1.73497	7.64653	6.07465	6.07443e-07	3.32413e-06	5.51056
DTX1	-1.03477	7.9653	-6.06391	6.27562e-07	3.4247e-06	5.4781
BAAT	-2.62473	8.99578	-6.05727	6.40354e-07	3.48748e-06	5.458
SPC25	1.24074	3.74844	6.05092	6.52819e-07	3.54823e-06	5.4388
IL18RAP	1.25402	8.13323	6.04954	6.55557e-07	3.56133e-06	5.43463
ERRFI1	-1.56604	11.6458	-6.04871	6.5721e-07	3.56941e-06	5.43212
LRRC31	-1.4142	4.34017	-6.0379	6.79128e-07	3.67738e-06	5.39945
PKIB	1.89802	5.12436	6.02912	6.9748e-07	3.76451e-06	5.37289
NEXN	1.72868	6.95092	6.02619	7.03716e-07	3.79628e-06	5.36403
TPD52L1	-1.20187	8.1114	-6.026	7.04122e-07	3.79752e-06	5.36346
BBS12	1.11018	4.99032	6.01774	7.22013e-07	3.89014e-06	5.33847
MXRA5	1.21802	8.21193	6.01247	7.33651e-07	3.94793e-06	5.32255
MYH10	1.1121	9.51557	6.00441	7.51833e-07	4.03775e-06	5.29817
SLC22A3	-1.28242	7.77593	-6.00165	7.58157e-07	4.06768e-06	5.28983
NR0B2	-1.4253	7.74406	-6.00149	7.58541e-07	4.06872e-06	5.28933
RGS18	1.39988	6.46984	5.99622	7.70784e-07	4.13133e-06	5.27338
FTX	1.26928	8.51857	5.99225	7.80131e-07	4.17729e-06	5.26138
NR1I2	-1.76497	7.48771	-5.98712	7.92389e-07	4.23664e-06	5.24586
HGF	1.205	7.34187	5.98488	7.97795e-07	4.26344e-06	5.23909
PLAT	1.56524	6.36156	5.98155	8.05902e-07	4.30146e-06	5.22902
APOM	-2.85911	9.00168	-5.96915	8.36854e-07	4.45458e-06	5.1915
CLEC2B	1.13534	7.57138	5.96584	8.45298e-07	4.4918e-06	5.18151
ADM	1.11515	9.40134	5.96553	8.46103e-07	4.49497e-06	5.18056
LGALS2	1.26663	5.99347	5.94479	9.01131e-07	4.76278e-06	5.11784
ABCG5	-3.79136	9.2285	-5.94037	9.13326e-07	4.81782e-06	5.10447
TMEM200A	2.064	5.88727	5.93615	9.2512e-07	4.87173e-06	5.09169
MST1	-2.18235	10.9179	-5.9293	9.44576e-07	4.96814e-06	5.07098
TRAPPC1	1.19191	6.60082	5.92847	9.46967e-07	4.97709e-06	5.06847
TNFAIP2	1.17726	7.85625	5.9129	9.92844e-07	5.1905e-06	5.02139
CRYZ	-1.18862	10.5037	-5.90747	1.00939e-06	5.26407e-06	5.00494
SLITRK3	-1.5548	4.38579	-5.90454	1.01842e-06	5.30118e-06	4.99607
MBL2	-4.37662	8.56698	-5.9037	1.02103e-06	5.31347e-06	4.99353
ANO1	-1.11259	6.08397	-5.89588	1.04558e-06	5.42951e-06	4.96988
ALB	-2.99131	10.3887	-5.89438	1.05036e-06	5.45169e-06	4.96535
SERPINA3	-1.26143	13.481	-5.89324	1.054e-06	5.46799e-06	4.96191
FHL2	1.41019	7.63143	5.88537	1.07954e-06	5.58978e-06	4.93808
PEX11A	-1.02461	7.13085	-5.86141	1.1611e-06	5.98477e-06	4.86563
NEURL3	1.05589	7.67404	5.86103	1.16247e-06	5.98906e-06	4.86446
PTPRF	-1.10936	7.84839	-5.85986	1.16661e-06	6.00899e-06	4.86092
SCD	-1.03036	8.07077	-5.85331	1.19008e-06	6.11824e-06	4.84111
RND1	-2.08925	7.61617	-5.85086	1.19898e-06	6.16067e-06	4.8337
ACSS3	-1.23571	7.84452	-5.84735	1.21184e-06	6.22124e-06	4.82309
CLDN10	2.00533	7.36288	5.8454	1.21904e-06	6.25376e-06	4.81719
RAB15	-1.17458	7.79584	-5.82819	1.28457e-06	6.55152e-06	4.76512
UPP1	1.00836	7.63475	5.82798	1.28536e-06	6.55309e-06	4.7645
SLC25A10	-1.05822	7.33042	-5.82793	1.28556e-06	6.55309e-06	4.76435
ACADM	-1.28041	10.0649	-5.81934	1.31959e-06	6.70762e-06	4.73837
ELOVL6	-1.64966	7.56066	-5.81746	1.32716e-06	6.74453e-06	4.73268
CPNE5	1.34704	6.47004	5.81551	1.33507e-06	6.77991e-06	4.72677
REEP6	-2.15147	9.06476	-5.81309	1.34493e-06	6.82678e-06	4.71946
TDRD9	1.03835	4.5712	5.797	1.41239e-06	7.14912e-06	4.67079
RTP3	-1.64243	7.26197	-5.79506	1.42074e-06	7.18971e-06	4.66493
SLPI	-1.19885	8.41024	-5.79109	1.43801e-06	7.27031e-06	4.65291
ASGR2	-1.94995	10.4224	-5.78654	1.45806e-06	7.35792e-06	4.63915
GJA1	1.42521	8.63305	5.77488	1.51069e-06	7.59167e-06	4.6039
TTR	-3.27283	10.9449	-5.7727	1.52077e-06	7.63699e-06	4.59729
CETP	1.74277	8.56914	5.76065	1.57753e-06	7.89641e-06	4.56086
MATR3	1.04265	5.95121	5.7507	1.62605e-06	8.11861e-06	4.53075
EHF	1.11956	4.82536	5.7394	1.68291e-06	8.36971e-06	4.49659
RBP4	-2.24578	9.76779	-5.73274	1.71736e-06	8.52146e-06	4.47645
CEACAM6	1.24881	5.29808	5.72069	1.7815e-06	8.81952e-06	4.44001
[truncated: 280 more rows]

## Sheet: GSE120652
id	logFC	AveExpr	t	P.Value	adj.P.Val	B
CYP3A4	-6.8006	6.60398	-23.0722	3.55781e-08	0.000829147	7.56794
COL1A1	2.89186	7.32237	17.405	2.7795e-07	0.00286199	6.52324
HSD17B13	-5.04644	5.59207	-16.5699	3.96964e-07	0.00286199	6.30974
COL1A2	2.98565	7.01954	16.0891	4.91224e-07	0.00286199	6.17755
SPP1	5.10407	8.3417	14.8791	8.63539e-07	0.00402496	5.81124
SLC22A10	-2.36078	5.54898	-14.2799	1.16047e-06	0.00450746	5.61007
SLC1A1	-1.99838	5.53513	-12.8882	2.41757e-06	0.00804877	5.08378
MSL3P1	1.70222	3.70902	11.7309	4.717e-06	0.0125289	4.57288
CDC6	2.19709	3.64975	11.5436	5.28578e-06	0.0125289	4.48301
LPA	-3.17867	5.68244	-11.2256	6.43714e-06	0.0125289	4.32555
BIRC5	1.91993	5.28966	11.1262	6.85348e-06	0.0125289	4.27499
PTTG1	3.14098	6.3172	11.1143	6.90526e-06	0.0125289	4.2689
TUBA1B	1.97608	9.1524	11.0953	6.98887e-06	0.0125289	4.25915
GPNMB	2.02703	6.59058	10.721	8.89413e-06	0.0143451	4.06218
RPS24	1.34221	9.34519	10.6463	9.34125e-06	0.0143451	4.02169
AQP9	-2.52455	6.91459	-10.5662	9.84862e-06	0.0143451	3.97787
RNU5D-1	2.58808	3.79277	10.4311	1.07761e-05	0.0147728	3.90295
COL6A3	2.49512	6.81734	10.1882	1.27036e-05	0.0148809	3.76478
KIAA0101	1.69354	3.35541	10.1281	1.32377e-05	0.0148809	3.72997
PNPLA3	-1.76453	5.13648	-10.0941	1.35513e-05	0.0148809	3.71014
DAB2	1.76961	6.83384	9.9149	1.53503e-05	0.0148809	3.60405
LDHB	2.15586	6.81225	9.88841	1.56382e-05	0.0148809	3.58816
SLC13A5	-2.38747	7.62648	-9.86409	1.59081e-05	0.0148809	3.57352
IGFBP1	-2.04541	8.21173	-9.85835	1.59724e-05	0.0148809	3.57006
ALDH2	-2.9737	7.91428	-9.85437	1.60173e-05	0.0148809	3.56766
TIMP2	1.55061	8.03988	9.80363	1.66018e-05	0.0148809	3.53692
MNDA	2.22904	4.31615	9.66571	1.83153e-05	0.0153737	3.45234
GPR34	2.13213	4.27862	9.61003	1.90629e-05	0.0153737	3.41774
CHI3L1	-2.97488	6.63043	-9.60511	1.91305e-05	0.0153737	3.41467
TFR2	-2.70759	6.23695	-9.39572	2.22782e-05	0.0170119	3.28219
GNMT	-2.87076	5.99478	-9.37446	2.2629e-05	0.0170119	3.26853
RAD51AP1	1.85409	4.36928	9.25537	2.47136e-05	0.0178783	3.19128
CD52	2.49239	8.28143	9.22306	2.53158e-05	0.0178783	3.17011
SKA3	1.5755	3.68921	9.11737	2.74039e-05	0.0186044	3.10022
CYP1A2	-3.91977	6.44612	-9.09167	2.79406e-05	0.0186044	3.08307
RNF125	-1.4911	4.87291	-8.92842	3.16381e-05	0.0204813	2.97274
CYP2A13	-2.66452	6.13534	-8.80377	3.48328e-05	0.0218801	2.88685
GNE	-1.48164	5.86859	-8.77299	3.56766e-05	0.0218801	2.86541
HAO2	-3.13371	5.6276	-8.73364	3.67889e-05	0.0219837	2.83787
SLC19A3	-1.52976	5.17308	-8.65037	3.92732e-05	0.0221994	2.77912
SNORD116-6	1.79216	10.0784	8.61343	4.04352e-05	0.0221994	2.75284
CENPE	1.43269	3.43804	8.59891	4.09025e-05	0.0221994	2.74248
LAMB1	1.3443	6.31553	8.54255	4.27748e-05	0.0221994	2.70204
ENAH	1.29133	6.03767	8.52276	4.34548e-05	0.0221994	2.68777
UBE2S	1.33983	5.2146	8.43405	4.66563e-05	0.0221994	2.62332
TOP2A	2.69941	4.80135	8.42219	4.7104e-05	0.0221994	2.61465
SC5D	-2.20375	5.35545	-8.40282	4.78458e-05	0.0221994	2.60044
HIST1H4H	1.24948	5.27087	8.39103	4.83034e-05	0.0221994	2.59179
CLDN12	-1.311	5.14572	-8.39046	4.83259e-05	0.0221994	2.59137
LPAR6	1.22019	5.2998	8.39044	4.83267e-05	0.0221994	2.59135
ACTA2	1.68005	8.0393	8.38121	4.86889e-05	0.0221994	2.58456
RNU6-482P	1.72459	5.39388	8.31401	5.14184e-05	0.0221994	2.53485
BRCA2	1.41646	3.47462	8.30878	5.16379e-05	0.0221994	2.53097
ASAH1	1.16391	6.48101	8.28723	5.25537e-05	0.0221994	2.51492
SNORA62	2.57491	6.79097	8.27907	5.29052e-05	0.0221994	2.50883
GPR146	-1.36288	3.99987	-8.26899	5.33433e-05	0.0221994	2.50129
COL3A1	2.78241	7.46962	8.23809	5.47111e-05	0.0223692	2.47814
PPAP2B	-1.39572	7.21057	-8.17948	5.74151e-05	0.0224974	2.43395
IGF1	-2.88996	5.42949	-8.12306	6.01603e-05	0.0224974	2.39108
CCDC109B	2.31806	5.24068	8.10675	6.09812e-05	0.0224974	2.37862
CDHR5	-1.56817	6.33614	-8.09273	6.16968e-05	0.0224974	2.36789
FAM99A	-2.91172	6.08347	-8.07982	6.23643e-05	0.0224974	2.35799
RPS10	1.09195	8.33545	8.07913	6.23999e-05	0.0224974	2.35746
MS4A4A	1.41776	4.28124	8.07826	6.24457e-05	0.0224974	2.35679
RND1	-1.37654	5.4871	-8.06091	6.33566e-05	0.0224974	2.34345
LRIG1	-1.1002	5.34003	-8.04461	6.4226e-05	0.0224974	2.3309
C3P1	-3.11237	6.34186	-8.03623	6.46781e-05	0.0224974	2.32443
LXN	1.91951	5.14577	7.99384	6.70206e-05	0.0229693	2.29161
SDS	-2.35436	5.93317	-7.96131	6.88829e-05	0.0232215	2.26628
KAT2B	-1.161	6.21885	-7.93209	7.06058e-05	0.0232215	2.24343
AIG1	-1.67597	5.73106	-7.92975	7.07456e-05	0.0232215	2.2416
PEMT	-1.49487	5.96322	-7.88618	7.34102e-05	0.0237615	2.20736
IRF6	-1.30465	4.76126	-7.8202	7.76623e-05	0.0245708	2.1551
ASS1P11	-1.06376	3.83971	-7.79994	7.90228e-05	0.0245708	2.13896
SNORD116-2	1.99067	9.48319	7.7992	7.90736e-05	0.0245708	2.13836
PLA2G7	1.8444	5.12654	7.73738	8.33955e-05	0.0255728	2.08882
CYP2A6	-3.56131	6.74209	-7.70884	8.54805e-05	0.0258717	2.0658
CCNB1	2.46417	4.47959	7.67032	8.83868e-05	0.0262727	2.03459
PHYH	-1.88608	6.4313	-7.6616	8.90601e-05	0.0262727	2.0275
CYP3A7	-3.11502	5.45937	-7.64453	9.03941e-05	0.0263329	2.0136
MPP1	1.05739	6.34602	7.60926	9.32235e-05	0.0268219	1.98477
RPS2P5	1.27531	10.0677	7.5339	9.96067e-05	0.0278974	1.92269
HGFAC	-1.34783	5.99149	-7.52871	0.000100064	0.0278974	1.91839
HIST1H4D	1.38058	5.32438	7.52319	0.000100553	0.0278974	1.91381
SFN	1.14814	5.55976	7.49427	0.000103159	0.0282837	1.88978
CD36	1.51163	6.95792	7.4623	0.000106127	0.0284653	1.8631
PROC	-1.44995	7.05842	-7.45177	0.000107126	0.0284653	1.85428
BUB1	1.66721	3.73141	7.44801	0.000107485	0.0284653	1.85113
CYP2B7P	-3.80071	6.32326	-7.4341	0.000108826	0.0284965	1.83946
KHK	-2.15405	5.77705	-7.4151	0.000110687	0.0286619	1.82349
PGLYRP2	-1.59589	4.9098	-7.39441	0.000112755	0.0287975	1.80604
ATP6V1B2	1.14632	6.54414	7.38526	0.000113682	0.0287975	1.79831
VTRNA1-1	2.56545	5.81527	7.34053	0.000118345	0.0294893	1.76037
DUSP16	-1.06541	6.72228	-7.33492	0.000118944	0.0294893	1.75559
AMDHD1	-2.4861	5.75705	-7.30168	0.000122568	0.0295426	1.72722
INS	-1.09038	6.09114	-7.28349	0.000124603	0.0295426	1.71164
STMN1	1.10035	4.46888	7.28326	0.000124629	0.0295426	1.71144
ACKR2	-1.02251	4.55595	-7.27564	0.000125492	0.0295426	1.7049
PLA1A	-1.65955	5.26353	-7.2756	0.000125497	0.0295426	1.70487
RACGAP1	1.17855	4.48727	7.25929	0.000127369	0.0296834	1.69084
FPR3	1.38406	5.12932	7.23775	0.00012989	0.0298185	1.67228
LYZ	1.39877	8.06355	7.23253	0.000130508	0.0298185	1.66777
SLC17A2	-2.46482	6.71868	-7.213	0.000132853	0.0300597	1.65088
CKAP2	1.72406	5.2587	7.17936	0.000137005	0.030506	1.62167
COL4A1	1.55575	5.4147	7.16695	0.000138574	0.030506	1.61085
CYP4F2	-2.9217	6.03981	-7.1486	0.000140929	0.030506	1.59483
F12	-1.94631	6.04579	-7.14608	0.000141256	0.030506	1.59263
CFHR4	-3.09555	6.36058	-7.1452	0.000141371	0.030506	1.59186
AZGP1	-2.99271	8.15319	-7.07845	0.000150356	0.0318653	1.5332
TMEM25	-1.04452	5.40948	-7.07445	0.000150913	0.0318653	1.52968
MARVELD1	1.27955	6.68004	7.06115	0.000152787	0.0318653	1.51792
SPARC	1.85344	8.21778	7.05867	0.000153139	0.0318653	1.51572
CSTB	1.12764	9.26452	7.04137	0.000155622	0.0319341	1.50038
LPIN2	-1.48395	6.91222	-7.03087	0.00015715	0.0319341	1.49105
DMGDH	-2.69823	5.79977	-7.02793	0.000157581	0.0319341	1.48844
TKT	1.28366	6.42251	7.01206	0.000159931	0.0320059	1.47431
IL6R	-1.14866	6.0395	-7.00656	0.000160753	0.0320059	1.46941
PLA2G2A	-3.70475	6.65878	-6.99793	0.000162055	0.0320059	1.46171
SLC12A2	1.51358	5.94655	6.97371	0.000165771	0.0324646	1.44004
PFKFB1	-2.4413	4.75552	-6.93328	0.000172187	0.0327417	1.40371
CD14	-1.20903	8.37454	-6.92716	0.000173182	0.0327417	1.39819
VIM	1.70654	7.99609	6.92096	0.000174196	0.0327417	1.3926
TUBG1	1.3262	6.68455	6.87358	0.000182174	0.033772	1.34969
CYP4F3	-1.89686	6.84241	-6.87117	0.000182591	0.033772	1.34749
SLC27A5	-1.605	5.57566	-6.85247	0.000185859	0.033909	1.33047
GPR125	-1.55871	5.62314	-6.85031	0.000186241	0.033909	1.3285
AKR1D1	-3.31879	6.10202	-6.83005	0.000189864	0.0339588	1.31001
MARCKS	1.27216	7.91103	6.83005	0.000189865	0.0339588	1.31
NSUN6	-2.52693	5.54532	-6.82442	0.000190886	0.0339588	1.30485
PLXDC2	1.14571	5.44262	6.80006	0.000195374	0.0342344	1.28252
PFN1P2	1.19657	10.761	6.78885	0.000197478	0.0343449	1.27222
PPARGC1A	-2.38865	6.89933	-6.75633	0.00020373	0.0346878	1.24223
UACA	1.13009	5.85344	6.75386	0.000204212	0.0346878	1.23996
RORA	-1.24201	5.26001	-6.75295	0.000204392	0.0346878	1.23911
XDH	-1.87703	4.90462	-6.74549	0.000205862	0.0346878	1.23221
A1BG	-2.74493	6.74008	-6.7403	0.000206891	0.0346878	1.22741
SLC1A2	-2.29914	4.90209	-6.7007	0.000214941	0.0354141	1.19063
MS4A6A	1.19772	7.58017	6.69842	0.000215415	0.0354141	1.18851
CES3	-1.34875	4.29577	-6.69459	0.000216213	0.0354141	1.18494
RPS2	1.00292	9.70383	6.68426	0.000218384	0.0354141	1.1753
CPN1	-2.44039	4.97134	-6.67505	0.000220341	0.0354141	1.1667
NPC2	1.42332	8.51214	6.66404	0.000222704	0.0355488	1.1564
ADAMTSL3	-1.27587	4.91074	-6.64752	0.000226306	0.0358223	1.14091
CTH	-3.38541	5.80582	-6.63765	0.000228488	0.0358223	1.13164
PRR11	1.99023	5.4929	6.63522	0.000229029	0.0358223	1.12936
LINC01106	1.24469	4.04337	6.61678	0.000233179	0.0358487	1.11201
ALDH7A1	-1.46937	6.06287	-6.61451	0.000233696	0.0358487	1.10987
ITGAV	1.25382	6.88717	6.614	0.000233813	0.0358487	1.10938
COMMD8	1.03901	4.39145	6.60692	0.000235435	0.0358615	1.1027
PCCA	-1.44078	5.06223	-6.5873	0.000239993	0.0363184	1.08416
OAF	-1.08453	6.75413	-6.55546	0.000247599	0.036913	1.05396
SLC22A3	-1.64842	5.13517	-6.55451	0.000247831	0.036913	1.05305
MKI67	2.16094	5.53286	6.52642	0.000254771	0.036913	1.0263
SNORD78	3.46265	4.72644	6.51822	0.000256839	0.036913	1.01846
MMAB	-1.14769	5.37235	-6.50622	0.000259898	0.036913	1.00698
PCYOX1	-1.56688	6.44482	-6.50328	0.000260655	0.036913	1.00416
COL6A1	1.23884	6.81995	6.50284	0.000260766	0.036913	1.00375
SPATS2L	1.02094	7.68478	6.50119	0.000261194	0.036913	1.00216
SLC6A1	-2.02331	5.42109	-6.48765	0.000264714	0.036913	0.989174
ECHDC2	-1.46481	6.23015	-6.48548	0.000265283	0.036913	0.987092
PXMP2	-1.67823	6.85243	-6.48335	0.000265841	0.036913	0.985052
HIST1H2AC	1.20122	8.01441	6.47623	0.000267724	0.036913	0.978204
ALDH6A1	-1.87579	5.21628	-6.46801	0.000269912	0.036913	0.970303
ACADSB	-3.1734	6.77449	-6.46701	0.00027018	0.036913	0.969339
CAPG	1.16889	4.89998	6.46042	0.000271952	0.036913	0.962992
RDH16	-1.93987	5.46298	-6.44968	0.00027487	0.036913	0.952628
MIR320C1	1.94924	6.96408	6.44701	0.0002756	0.036913	0.950052
TERC	1.28813	5.93238	6.41697	0.000283967	0.0376444	0.920994
PPP1R1A	-1.52548	6.69878	-6.41583	0.000284292	0.0376444	0.919882
LY6E	-1.61622	6.48221	-6.40245	0.000288114	0.0376743	0.906896
HJURP	1.18212	4.31215	6.39139	0.000291317	0.0376743	0.896143
SCP2	-2.43612	7.27295	-6.38851	0.000292156	0.0376743	0.893343
GADD45G	-1.42072	4.5101	-6.37579	0.000295902	0.0376743	0.880945
ALDH1L1	-2.26577	6.02451	-6.3752	0.000296078	0.0376743	0.880369
GHR	-2.89965	6.04986	-6.36938	0.00029781	0.0376743	0.874691
FAP	1.70159	3.59754	6.36518	0.000299067	0.0376743	0.870592
FTCD	-1.47791	7.04454	-6.33677	0.000307728	0.0380752	0.842787
CLSPN	1.13859	3.46162	6.32308	0.000312002	0.0380752	0.829347
COL5A2	1.60421	5.01486	6.31062	0.000315948	0.0380752	0.817095
RPS20	1.02008	10.6233	6.30788	0.000316823	0.0380752	0.814397
PLK1	1.32452	4.79691	6.30529	0.000317655	0.0380752	0.81184
SPDL1	1.42081	3.57512	6.29778	0.000320075	0.0380752	0.804439
SNORA4	1.86956	5.61535	6.29598	0.000320656	0.0380752	0.802669
C2	-2.39583	6.95839	-6.2797	0.000325985	0.0380752	0.786588
SNORA41	1.27872	4.79995	6.27534	0.000327429	0.0380752	0.782275
CCNB2	1.53887	4.00261	6.26507	0.000330856	0.0380752	0.772112
C6	-2.90395	7.52672	-6.26252	0.000331714	0.0380752	0.769585
TGFBI	1.29378	7.42894	6.25628	0.000333823	0.0380752	0.763397
ALAS1	-2.27169	8.44891	-6.25571	0.000334018	0.0380752	0.762826
SNTB1	-1.04517	5.79704	-6.25304	0.000334924	0.0380752	0.76018
CENPF	1.92637	4.12005	6.24152	0.000338872	0.0381518	0.748735
DHODH	-1.72543	6.26233	-6.23439	0.000341341	0.0382259	0.741644
MLXIPL	-2.25738	6.58607	-6.22664	0.000344045	0.0382259	0.733933
FSTL1	1.36267	6.46013	6.22549	0.000344451	0.0382259	0.732781
RPL5	1.06271	9.28766	6.21189	0.000349264	0.03847	0.719219
MAOB	-1.39146	5.81785	-6.19998	0.00035354	0.0386567	0.707319
SLC22A1	-3.78888	7.5934	-6.18792	0.000357927	0.0386567	0.695258
ADAMTS2	1.0256	6.05502	6.18629	0.000358528	0.0386567	0.693617
CDO1	-2.5084	5.91647	-6.18275	0.000359828	0.0386567	0.690077
ARHGDIB	1.63618	8.25478	6.18244	0.000359945	0.0386567	0.689759
MASP2	-2.02286	6.77772	-6.17228	0.000363711	0.0387407	0.679574
BCO2	-1.64208	5.8346	-6.15749	0.000369277	0.0387407	0.664707
TENM1	-1.3731	4.37954	-6.15452	0.000370405	0.0387407	0.661721
SMC4	1.49352	5.64897	6.15258	0.000371144	0.0387407	0.659769
CYP3A5	-3.09012	7.66183	-6.14938	0.000372369	0.0387407	0.656542
PLGLB2	-2.49271	5.758	-6.13513	0.000377871	0.0387407	0.642179
PTCH2	2.03241	5.975	6.13317	0.000378634	0.0387407	0.640203
MASP1	-1.64145	6.4406	-6.12569	0.000381565	0.0387407	0.632647
TRAM2	-1.09187	6.4363	-6.11653	0.000385189	0.0387407	0.623383
HIST1H4C	1.51044	8.06844	6.11099	0.000387398	0.0387407	0.617778
SNORD57	1.93457	8.04529	6.10834	0.00038846	0.0387407	0.615095
SERPINA5	-2.1588	5.7658	-6.09453	0.000394048	0.0387407	0.601091
GLYATL1	-2.48262	6.01701	-6.09331	0.000394547	0.0387407	0.599851
KIF4A	1.28875	3.59724	6.09323	0.00039458	0.0387407	0.599768
CCDC88A	1.66399	5.95596	6.08999	0.000395907	0.0387407	0.596476
GPHN	-1.33601	5.78213	-6.08824	0.000396622	0.0387407	0.594706
ADRA1A	-2.2527	5.0638	-6.08668	0.000397264	0.0387407	0.59312
ECT2	2.40245	3.88551	6.08455	0.000398142	0.0387407	0.590954
CEBPD	-1.02669	6.32745	-6.08406	0.000398345	0.0387407	0.590455
SLC6A12	-1.8475	4.87764	-6.08204	0.000399179	0.0387407	0.588403
PAIP2B	-1.52338	4.76551	-6.07315	0.000402876	0.0387407	0.57936
SLC7A2	-2.75315	7.35201	-6.06161	0.000407734	0.0387407	0.567597
NR5A2	-1.64471	7.30622	-6.05541	0.000410372	0.0387407	0.561268
MSMO1	-2.31519	6.1747	-6.05063	0.000412413	0.0387407	0.556395
PXDC1	-1.47932	6.38519	-6.04584	0.000414476	0.0387407	0.551497
VPS26A	1.10615	6.75909	6.03968	0.000417145	0.0387407	0.545194
TMEM220	-1.75186	5.99614	-6.03931	0.000417305	0.0387407	0.544819
RNU6-853P	1.40375	3.11592	6.03525	0.000419071	0.0387407	0.54067
DDIT4	1.38957	6.50232	6.03317	0.000419982	0.0387407	0.538539
SLAMF8	1.07165	5.53238	6.03168	0.000420636	0.0387407	0.53701
MST1	-2.26	6.94811	-6.02428	0.000423895	0.0387407	0.529427
GLS	1.09635	5.17578	5.96244	0.000452259	0.0403676	0.465751
LOXL2	1.1627	5.36526	5.95915	0.000453822	0.0403676	0.462356
CD68	1.27446	9.5412	5.95146	0.000457507	0.0404034	0.454396
CRYAB	1.59415	6.30023	5.95003	0.0004582	0.0404034	0.452906
HIST1H3I	1.34614	4.55664	5.94749	0.000459425	0.0404034	0.450278
ANLN	2.30519	4.41655	5.92995	0.000468	0.0407064	0.432074
SPATA6L	-1.379	4.63194	-5.92668	0.000469613	0.0407064	0.428684
CXCL6	1.76936	5.33982	5.92141	0.000472237	0.040761	0.423197
HPX	-3.36865	7.88811	-5.91631	0.000474786	0.0408299	0.417894
HSPA2	1.31432	5.75199	5.91208	0.000476916	0.0408622	0.413485
GCKR	-1.87186	5.51304	-5.89729	0.000484439	0.0411958	0.398064
APOF	-3.53624	6.82875	-5.889	0.000488712	0.0411958	0.389407
CHEK1	1.38288	3.47423	5.8872	0.000489647	0.0411958	0.387523
UBE2T	1.59352	4.30888	5.87285	0.000497157	0.0415758	0.372516
ABCB11	-2.32623	5.94785	-5.8683	0.000499565	0.0415758	0.367752
TMSB10	2.19102	9.72645	5.86447	0.000501606	0.0415758	0.363732
CPEB3	-1.22016	4.77663	-5.8535	0.000507496	0.0415758	0.352216
NOP10	1.09522	8.89201	5.84904	0.00050991	0.0415758	0.347534
FXYD5	1.17704	7.48506	5.84635	0.000511373	0.0415758	0.344708
MS4A14	1.12638	5.98679	5.84224	0.000513616	0.0415758	0.340388
ADAM9	2.28393	5.83274	5.83252	0.000518971	0.0417687	0.330153
ZEB2	1.12825	5.48289	5.82547	0.00052289	0.0417687	0.322727
SNORD29	1.94757	6.03216	5.82467	0.000523341	0.0417687	0.321875
ACSM3	-2.24908	5.49872	-5.81687	0.000527718	0.0419743	0.313652
SNRPN	1.01802	5.01364	5.80192	0.000536227	0.0423619	0.297855
CFHR1	-3.28036	9.03546	-5.79011	0.000543059	0.0426127	0.285348
LAMA2	1.0048	5.19743	5.7818	0.000547924	0.0426335	0.276534
FAM127A	1.40149	8.52043	5.78114	0.000548314	0.0426335	0.275832
QDPR	-1.46191	5.9863	-5.77766	0.000550363	0.0426335	0.272145
CKS2	2.15673	5.74051	5.76483	0.000558009	0.0429363	0.258507
CFHR3	-3.94857	7.01619	-5.76227	0.000559549	0.0429363	0.255782
COL4A2	1.05662	5.94814	5.75474	0.000564099	0.042953	0.247774
RPS6	1.06734	10.5235	5.74976	0.000567137	0.042953	0.242463
RPS26	1.06718	9.62813	5.74026	0.000572973	0.042953	0.232337
PRC1	1.85844	4.84661	5.73455	0.000576513	0.042953	0.226244
GPX8	2.10238	3.87563	5.73437	0.000576626	0.042953	0.226049
SNORA45B	1.03447	5.41056	5.73396	0.000576884	0.042953	0.225607
MMP7	3.14607	4.92711	5.72454	0.000582782	0.043144	0.215542
NUSAP1	1.98694	4.67654	5.72395	0.000583152	0.043144	0.214914
FURIN	-1.14672	6.21741	-5.70041	0.000598205	0.0436292	0.189688
SNX6	1.2099	6.52635	5.69758	0.000600045	0.0436292	0.186648
PKM	2.41317	7.04256	5.6937	0.000602569	0.0436292	0.18249
PC	-1.59136	6.10605	-5.68371	0.000609143	0.0436292	0.171744
IGFBP2	-1.50802	6.4871	-5.68299	0.000609621	0.0436292	0.170968
LGALS1	1.91927	8.38476	5.67915	0.000612164	0.0436292	0.166844
RAD51C	1.07661	4.46008	5.67815	0.000612829	0.0436292	0.165768
GLT1D1	-1.15202	4.71699	-5.67475	0.000615104	0.0436292	0.162098
C3AR1	1.47705	5.85756	5.67338	0.000616016	0.0436292	0.160629
C8B	-3.5193	7.15184	-5.66386	0.00062243	0.0438239	0.150367
LUM	2.43956	7.54657	5.64588	0.000634749	0.0442899	0.130943
ASGR1	-1.25435	6.64288	-5.63584	0.000641743	0.0444926	0.120078
SDC4	-1.97576	6.91131	-5.62638	0.000648412	0.0444926	0.109826
HAAO	-1.8929	7.23924	-5.62449	0.000649752	0.0444926	0.107778
KITLG	1.08703	3.31866	5.61919	0.000653533	0.0444926	0.102024
ELFN1	-1.40666	4.80238	-5.61897	0.00065369	0.0444926	0.101786
NR1D1	-1.10785	5.82065	-5.61737	0.000654837	0.0444926	0.100047
RNU4-62P	2.27774	8.99404	5.58318	0.000679859	0.0451975	0.062835
LARP1B	-1.16284	4.81497	-5.58202	0.000680726	0.0451975	0.06157
C1RL	-1.61107	6.60263	-5.56919	0.000690399	0.0456752	0.0475619
AKR1B10	4.83875	5.98362	5.5673	0.00069184	0.0456752	0.0454906
TPM2	1.46747	6.3644	5.56188	0.000695983	0.0457497	0.0395622
ANTXR1	1.26785	5.8256	5.55647	0.000700143	0.0457497	0.0336427
ARPC2	1.39513	8.07197	5.54484	0.000709186	0.0460378	0.020894
ALDH4A1	-1.40142	6.70585	-5.52887	0.000721811	0.0464923	0.00336071
MT1M	-1.66194	9.39571	-5.52567	0.000724372	0.0464923	-0.000160525
PHGDH	-1.07053	5.44741	-5.5244	0.000725387	0.0464923	-0.00155145
FANCI	1.04241	3.72211	5.52344	0.000726162	0.0464923	-0.00261311
HMGCL	-1.64385	5.82125	-5.5097	0.000737299	0.0468195	-0.0177442
NCAPG	2.23787	4.25283	5.4963	0.000748343	0.0468821	-0.0325294
ABCC6	-1.73561	5.76134	-5.4922	0.000751754	0.0469695	-0.0370519
SHBG	-1.49291	4.72845	-5.47739	0.000764238	0.0473686	-0.0534367
SLC9B2	-1.36417	5.20283	-5.47132	0.000769421	0.0474418	-0.0601617
FXYD1	-2.25657	6.45793	-5.47027	0.000770323	0.0474418	-0.0613273
MYBL2	1.22485	5.41601	5.46106	0.000778266	0.0477302	-0.0715357
TMSB4X	1.42453	9.63586	5.44583	0.000791614	0.0482246	-0.0884641
TAGLN2	1.01544	6.80645	5.4441	0.000793145	0.0482246	-0.0903877
TTC36	-2.38116	5.82583	-5.44066	0.000796199	0.0482246	-0.0942145
YBX1P2	1.30532	6.68756	5.43979	0.000796968	0.0482246	-0.0951761
PTPN3	-1.48112	5.87329	-5.4378	0.000798743	0.0482246	-0.0973913
ORMDL3	-1.30273	6.28902	-5.43511	0.00080115	0.048245	-0.100388
GBA3	-1.96089	5.68513	-5.42914	0.000806518	0.0483333	-0.107038
SERPING1	-2.41807	10.4231	-5.42887	0.000806765	0.0483333	-0.107342
RNU6-238P	-1.08653	3.78971	-5.42233	0.000812692	0.0485636	-0.114634
NID2	1.19176	4.92436	5.41129	0.000822818	0.0489836	-0.126968
COBLL1	-1.59635	5.80643	-5.40387	0.000829695	0.0490496	-0.135262
MYOF	1.13238	5.27293	5.4026	0.000830883	0.0490496	-0.136688
RNU5E-1	3.15669	7.78678	5.4021	0.000831349	0.0490496	-0.137246
ADORA2A-AS1	-1.07156	5.79443	-5.39517	0.000837845	0.049308	-0.145002
SORL1	-1.66023	6.33553	-5.38355	0.000848867	0.0495042	-0.15803
DNASE1L3	-1.64456	4.84297	-5.37589	0.000856214	0.0495042	-0.166621
CLEC4M	-1.32225	5.1956	-5.37561	0.000856486	0.0495042	-0.166937
ACTR2	1.1668	8.5623	5.37387	0.000858173	0.0495042	-0.168899
CTSB	1.14976	9.94225	5.37065	0.000861291	0.0495131	-0.172515
[truncated: 4 more rows]

## Sheet: merged dataset
id	logFC	AveExpr	t	P.Value	adj.P.Val	B
[truncated: 1,868 more rows]
